# Supplementary material for: REST-dependent downregulation of von Hippel-Lindau tumor suppressor promotes autophagy in SHH-medulloblastoma
Source: Sci Rep. 2024 Jun 12;14:13596. doi: 10.1038/s41598-024-63371-7 (PMC11169471; doi:10.1038/s41598-024-63371-7)
Supplement: Supplementary file 2 — Supplementary Information 2. [file 41598_2024_63371_MOESM2_ESM.xlsx]

## Sheet: GO-Normal vs MB-GSE202043
GO-Id	R#	Count	p_value	Biological Process	GeneSymbols
51641	2123	777	1.01e-36	1: cellular localization (3:3)	CDH2,CD24,PDCD6IP,PARP3,SAE1,DNM1L,SNUPN,COL4A3BP,ACTR2,TSPAN5,RASGRP1,LRPPRC,OPTN,TENM1,DDX39A,AP3S2,GPHN,RABEPK,SPRY2,STAM2,RAMP2,KATNB1,CACNG2,TUBB4B,GNB2L1,NDC80,MCRS1,PIBF1,SEC23B,UNC13B,CHERP,ANP32B,LAMTOR5,CENPA,SORBS1,CENPC,SPAG5,TGOLN2,CENPE,TXNIP,CENPF,RGS14,SLMO1,MTX2,KHDRBS1,CETN2,PLK4,KIF1C,AHCYL1,SRSF10,CPLX2,RUVBL2,MALT1,CPSF4,EHD1,SEC61B,OS9,TMED2,RAB40B,YWHAQ,TMED10,FERMT2,KIF2C,…
7049	1455	566	1.15e-34	1: cell cycle (3:3)	PDCD6IP,CHAF1A,PARP3,SMC4,ACTR2,CTDSP2,RAD50,KIF20A,OPTN,CDK2,RBM7,CDK4,CTDSPL,SPRY2,PAK4,KATNB1,CDKN2C,CDKN3,HMG20B,TUBB4B,SYCP2,GNB2L1,ADARB1,NDC80,TACC3,PIBF1,LAMTOR5,CENPA,SMC2,CENPC,HEXIM1,SPAG5,CENPE,TXNIP,CENPF,RGS14,KHDRBS1,CETN2,CETN3,USP39,POLD3,CFL1,NUDC,PLK4,ZMYND11,ZNF268,DBF4,BTG3,CCNI,KIF2C,TLK2,PIM2,UBE2C,TOPBP1,TRIOBP,KATNA1,CHEK1,CIT,FOXN3,KIF3A,ZWINT,CDC37,WDR6,CHEK2,PMF1,PHB2,…
6996	2874	984	3.46e-33	1: organelle organization (4:4)	CDH2,ABI1,PDCD6IP,CHAF1A,PARP3,SMC4,SAE1,DNM1L,COL4A3BP,ARPC3,ARPC1B,ACTR2,RAD50,KIF20A,FRY,OPTN,G3BP1,TRIM28,CDK2,SORBS3,TENM1,RNF41,CALCOCO2,SPRY2,STAM2,ZMPSTE24,PAK4,KATNB1,RTN3,PCGF3,HMG20B,TUBB4B,SYCP2,NDC80,MCRS1,ACAA2,VAV3,TACC3,PIBF1,ZNHIT1,SEC23B,CAP2,VAT1,UNC13B,NEBL,ANP32B,ARFGEF2,CENPA,SORBS1,SMC2,CENPC,CDC42EP3,SPAG5,CENPE,CENPF,RGS14,NPRL2,CAMKK2,SLMO1,MTX2,AVIL,CETN2,CETN3,POLD3,CF…
22402	1062	429	2.02e-30	1: cell cycle process (3:4)	PDCD6IP,PARP3,SMC4,ACTR2,CTDSP2,RAD50,KIF20A,OPTN,CDK2,CDK4,CTDSPL,SPRY2,CDKN2C,CDKN3,TUBB4B,SYCP2,NDC80,TACC3,PIBF1,LAMTOR5,CENPA,SMC2,CENPC,SPAG5,CENPE,CENPF,RGS14,KHDRBS1,CETN2,CETN3,POLD3,CFL1,NUDC,PLK4,ZNF268,DBF4,KIF2C,PIM2,UBE2C,TOPBP1,CHEK1,CIT,FOXN3,KIF3A,ZWINT,WDR6,CHEK2,PMF1,PHB2,CBX3,EFHC1,KLHDC3,CKS1B,CKS2,SSX2IP,CLTC,NACC2,CSNK1E,CSNK2A1,TOM1L2,KIF18B,CTGF,CTNNB1,SPICE1,DACH1,DCTN1,…
51649	1622	601	2.53e-29	1: establishment of localization in cell (4:4)	CDH2,CD24,PDCD6IP,SAE1,DNM1L,SNUPN,COL4A3BP,ACTR2,RASGRP1,LRPPRC,TENM1,DDX39A,AP3S2,SPRY2,STAM2,RAMP2,KATNB1,CACNG2,NDC80,PIBF1,SEC23B,UNC13B,CHERP,ANP32B,CENPA,CENPC,SPAG5,TGOLN2,CENPE,TXNIP,CENPF,RGS14,SLMO1,MTX2,KHDRBS1,KIF1C,AHCYL1,SRSF10,CPLX2,MALT1,CPSF4,EHD1,SEC61B,OS9,TMED2,YWHAQ,TMED10,KIF2C,KDELR2,CPSF6,KIF3A,CHGA,ZWINT,CDC37,CORO1A,AP4S1,AKAP13,SEC63,RNF139,HRH3,SNF8,SYNRG,VPS45,PARK7,…
1903047	702	304	4.98e-28	1: mitotic cell cycle process (4:5)	PDCD6IP,PARP3,SMC4,CTDSP2,KIF20A,OPTN,CDK2,CDK4,CTDSPL,SPRY2,CDKN2C,CDKN3,TUBB4B,NDC80,TACC3,PIBF1,CENPA,SMC2,CENPC,SPAG5,CENPE,CENPF,KHDRBS1,CETN2,CFL1,PLK4,DBF4,KIF2C,PIM2,UBE2C,TOPBP1,CHEK1,CIT,FOXN3,ZWINT,CHEK2,PHB2,EFHC1,CKS1B,CKS2,CLTC,NACC2,CSNK1E,TOM1L2,KIF18B,SPICE1,DCTN1,DHFR,DLG1,DYNC1H1,DYNC1I2,ARID3A,E2F1,E2F6,ECT2,EIF4E,TUBB,EZH2,FGFR1,MAPRE1,SIRT2,TPX2,NINL,CEP131,PDS5B,FOXM1,SMC5,…
46907	1324	501	9.56e-27	1: intracellular transport (4:5)	CD24,SAE1,DNM1L,SNUPN,COL4A3BP,ACTR2,RASGRP1,LRPPRC,TENM1,DDX39A,AP3S2,STAM2,RAMP2,KATNB1,CACNG2,SEC23B,UNC13B,ANP32B,SPAG5,TGOLN2,TXNIP,RGS14,SLMO1,MTX2,KHDRBS1,KIF1C,AHCYL1,SRSF10,CPLX2,MALT1,CPSF4,EHD1,SEC61B,OS9,TMED2,YWHAQ,TMED10,KDELR2,CPSF6,KIF3A,CHGA,CDC37,CORO1A,AP4S1,AKAP13,SEC63,RNF139,SNF8,SYNRG,VPS45,PARK7,PHB2,U2AF2,TRIM9,SSX2IP,AP2M1,CLU,CLN5,CLTB,CLTC,SYT2,MTERF4,COPB1,ADORA1,CPT2…
278	847	349	1.13e-26	1: mitotic cell cycle (4:4)	PDCD6IP,PARP3,SMC4,CTDSP2,KIF20A,OPTN,CDK2,CDK4,CTDSPL,SPRY2,PAK4,CDKN2C,CDKN3,TUBB4B,NDC80,TACC3,PIBF1,CENPA,SMC2,CENPC,SPAG5,CENPE,CENPF,RGS14,KHDRBS1,CETN2,CFL1,PLK4,ZNF268,DBF4,BTG3,KIF2C,PIM2,UBE2C,TOPBP1,CHEK1,CIT,FOXN3,ZWINT,CHEK2,PHB2,EFHC1,CKS1B,CKS2,CLTC,NACC2,CSNK1E,TOM1L2,KIF18B,CTNNB1,SPICE1,CYLD,DCTN1,DHFR,DLG1,DYNC1H1,DYNC1I2,ARID3A,DUSP3,E2F1,E2F6,ECT2,EIF4E,TUBB,EZH2,FGFR1,MAPRE1…
16043	4670	1449	1.86e-26	1: cellular component organization (3:3)	CDH2,ABI1,CD24,PDCD6IP,CHAF1A,PARP3,CDH7,SMC4,SAE1,DNM1L,SNUPN,CDH10,COL4A3BP,CDH11,UST,ARPC3,ARPC1B,ACTR2,NUBP2,TSPAN1,RAD50,KIF20A,RASGRP1,FRY,CDH15,OPTN,G3BP1,TRIM28,CDK2,SORBS3,TENM1,TNK2,CDK4,RNF41,INADL,CALCOCO2,GPHN,SPRY2,STAM2,RAMP2,ZMPSTE24,STUB1,PAK4,KATNB1,CDKN2C,RTN3,PCGF3,HMG20B,MICU1,CACNG2,TUBB4B,SYCP2,NOD1,GNB2L1,ADARB1,NDC80,CFDP1,OLFM1,MCRS1,ACAA2,VAV3,TACC3,PIBF1,ZNHIT1,SLC9A6,…
34613	1337	500	3.32e-25	1: cellular protein localization (5:5)	CDH2,CD24,PARP3,SAE1,DNM1L,SNUPN,TSPAN5,OPTN,TENM1,DDX39A,AP3S2,GPHN,STAM2,RAMP2,KATNB1,CACNG2,GNB2L1,NDC80,MCRS1,PIBF1,SEC23B,ANP32B,LAMTOR5,CENPA,SORBS1,SPAG5,TXNIP,SLMO1,MTX2,AHCYL1,SRSF10,RUVBL2,CPSF4,EHD1,SEC61B,OS9,TMED2,RAB40B,YWHAQ,TMED10,FERMT2,KDELR2,CDC37,AP4S1,SEC63,SNF8,SYNRG,VPS45,PARK7,PHB2,EXOC3,U2AF2,AP2M1,CLU,CLTB,CLTC,MTERF4,COPB1,ADORA1,CPE,NACC2,PARP1,CSK,CSNK1E,CSNK2A1,TTBK2…
70727	1345	500	1.8e-24	1: cellular macromolecule localization (4:4)	CDH2,CD24,PARP3,SAE1,DNM1L,SNUPN,TSPAN5,OPTN,TENM1,DDX39A,AP3S2,GPHN,STAM2,RAMP2,KATNB1,CACNG2,GNB2L1,NDC80,MCRS1,PIBF1,SEC23B,ANP32B,LAMTOR5,CENPA,SORBS1,SPAG5,TXNIP,SLMO1,MTX2,AHCYL1,SRSF10,RUVBL2,CPSF4,EHD1,SEC61B,OS9,TMED2,RAB40B,YWHAQ,TMED10,FERMT2,KDELR2,CDC37,AP4S1,SEC63,SNF8,SYNRG,VPS45,PARK7,PHB2,EXOC3,U2AF2,AP2M1,CLU,CLTB,CLTC,MTERF4,COPB1,ADORA1,CPE,NACC2,PARP1,CSK,CSNK1E,CSNK2A1,TTBK2…
819	189	108	4.12e-23	1: sister chromatid segregation (5:6)	PDCD6IP,SMC4,NDC80,TACC3,PIBF1,CENPA,SMC2,CENPC,SPAG5,CENPE,CENPF,NUDC,KIF2C,UBE2C,ZWINT,PMF1,PHB2,KIF18B,CTNNB1,DDX11,DYNC1H1,DYNC1I2,DYNC1LI2,FEN1,MAPRE1,PDS5B,SMC5,PDS5A,NUP160,NCAPD3,NCAPH,ITGB3BP,NUP62,KIF4A,CENPI,NIPBL,ANAPC15,VPS4A,RACGAP1,BIRC5,NUP43,APITD1,KIF2A,KIFC1,KIF22,KPNB1,MAD2L1,MRE11A,NEK2,PAFAH1B1,NUSAP1,LCMT1,CHMP3,ATRX,NDE1,ERCC6L,SPDL1,PPP1CC,ZWILCH,CDCA8,CENPQ,PPP2R1A,FBXW7…
44772	453	203	3.3e-21	1: mitotic cell cycle phase transition (5:6)	CTDSP2,OPTN,CDK2,CDK4,CTDSPL,CDKN2C,CDKN3,TUBB4B,NDC80,TACC3,CENPE,CENPF,KHDRBS1,CETN2,PLK4,DBF4,PIM2,UBE2C,TOPBP1,CIT,FOXN3,CHEK2,PHB2,CKS1B,CKS2,NACC2,CSNK1E,DCTN1,DHFR,DYNC1H1,DYNC1I2,ARID3A,E2F1,E2F6,EIF4E,TUBB,EZH2,MAPRE1,SIRT2,TPX2,NINL,CEP131,FOXM1,PSME4,FBXW11,HAUS5,ORC6,POLA2,ANAPC15,FBXO5,VPS4A,RGCC,GSPT1,CNOT7,DONSON,PRMT2,APEX1,HSP90AA1,HUS1,ID2,ITGB1,MAD2L1,MAX,MCM2,MCM3,MCM4,MCM5,MC…
51301	458	204	7.11e-21	1: cell division (3:3)	PDCD6IP,SMC4,ACTR2,KIF20A,CDK2,CDK4,KATNB1,SYCP2,GNB2L1,NDC80,TACC3,CENPA,SMC2,CENPC,SPAG5,CENPE,TXNIP,CENPF,RGS14,CETN2,CETN3,USP39,CFL1,NUDC,KIF2C,UBE2C,TRIOBP,KATNA1,CIT,ZWINT,CHEK2,PMF1,OIP5,EFHC1,CKS1B,CKS2,CLTC,CSNK1A1,KIF18B,SPICE1,DCTN1,DYNC1H1,ECT2,FLCN,TUBB,EPB41,ETV5,FGF1,FGF3,FGF9,FGFR1,FGFR2,FIGF,MAPRE1,MAPRE3,SIRT2,TPX2,PDS5B,SMC5,PDS5A,NCAPD3,TTC28,HAUS5,NCAPH,ITGB3BP,CDK20,ORC6,NU…
7059	262	133	1.05e-20	1: chromosome segregation (3:3)	PDCD6IP,SMC4,ACTR2,SYCP2,NDC80,TACC3,PIBF1,CENPA,SMC2,CENPC,SPAG5,CENPE,CENPF,RGS14,NUDC,KIF2C,TLK2,UBE2C,ZWINT,PMF1,PHB2,OIP5,CSNK2A1,KIF18B,CTNNB1,SPICE1,DDX11,DYNC1H1,DYNC1I2,DYNC1LI2,ECT2,FEN1,MAPRE1,SIRT2,PDS5B,SMC5,PDS5A,NUP160,NCAPD3,NCAPH,ITGB3BP,LEMD3,NUP62,KIF4A,CENPI,NIPBL,ANAPC15,MLH3,VPS4A,NR3C1,RACGAP1,BIRC5,NUP43,APITD1,KIF2A,KIF11,KIFC1,KIF22,KPNB1,MAD2L1,MKI67,MRE11A,NEK2,PAFAH1B…
44770	483	212	1.35e-20	1: cell cycle phase transition (4:5)	CTDSP2,OPTN,CDK2,CDK4,CTDSPL,CDKN2C,CDKN3,TUBB4B,NDC80,TACC3,CENPE,CENPF,KHDRBS1,CETN2,PLK4,DBF4,PIM2,UBE2C,TOPBP1,CHEK1,CIT,FOXN3,CHEK2,PHB2,CKS1B,CKS2,NACC2,CSNK1E,DCTN1,DHFR,DYNC1H1,DYNC1I2,ARID3A,E2F1,E2F6,EIF4E,TUBB,EZH2,MAPRE1,SIRT2,TPX2,PAXIP1,NINL,CEP131,FOXM1,PSME4,FBXW11,HAUS5,ORC6,POLA2,ANAPC15,FBXO5,VPS4A,RGCC,GSPT1,CNOT7,DONSON,PRMT2,APEX1,HSP90AA1,HUS1,ID2,ITGB1,MAD2L1,MAX,MCM2,MCM3…
51726	964	368	2.82e-20	1: regulation of cell cycle (4:5)	PDCD6IP,PARP3,CTDSP2,KIF20A,CDK2,CDK4,CTDSPL,PAK4,CDKN2C,CDKN3,TUBB4B,GNB2L1,ADARB1,NDC80,TACC3,LAMTOR5,HEXIM1,SPAG5,CENPE,CENPF,KHDRBS1,CETN2,PLK4,ZNF268,BTG3,CCNI,PIM2,UBE2C,TOPBP1,CHEK1,CIT,FOXN3,ZWINT,CDC37,WDR6,CHEK2,PHB2,CBX3,CKS1B,CKS2,CLIC1,CLTC,NACC2,CSNK1E,CSNK2A1,TOM1L2,CTBP1,CTGF,CTNNB1,SPICE1,CYLD,DACH1,DCTN1,DDX11,DHCR24,DLG1,DYNC1H1,DYNC1I2,ARID3A,DUSP3,E2F1,E2F5,E2F6,ECT2,EIF4E,EI…
44085	2408	795	4.08e-20	1: cellular component biogenesis (3:3)	CDH2,PDCD6IP,CHAF1A,DNM1L,SNUPN,ARPC3,ARPC1B,ACTR2,NUBP2,RASGRP1,TRIM28,CDK2,RCL1,SORBS3,TENM1,INADL,STAM2,RAMP2,STUB1,RTN3,MICU1,TUBB4B,SYCP2,NOD1,GNB2L1,NSA2,VAV3,PIBF1,UNC13B,NOP56,NEBL,ANP32B,RPP30,RPP38,CENPA,SORBS1,CENPC,CDC42EP3,TBL3,SPAG5,CENPE,CENPF,NPRL2,KHDRBS1,AVIL,CETN2,CCT6B,USP39,YME1L1,PLK4,SRSF10,POP4,WASF3,UTP14A,RUVBL2,WDR3,MALT1,SUB1,EHD1,SF3A3,TMED2,EBNA1BP2,TMED10,FERMT2,ADR…
98813	226	118	5.93e-20	1: nuclear chromosome segregation (4:5)	PDCD6IP,SMC4,ACTR2,SYCP2,NDC80,TACC3,PIBF1,CENPA,SMC2,CENPC,SPAG5,CENPE,CENPF,NUDC,KIF2C,UBE2C,ZWINT,PMF1,PHB2,KIF18B,CTNNB1,SPICE1,DDX11,DYNC1H1,DYNC1I2,DYNC1LI2,ECT2,FEN1,MAPRE1,SIRT2,PDS5B,SMC5,PDS5A,NUP160,NCAPD3,NCAPH,ITGB3BP,LEMD3,NUP62,KIF4A,CENPI,NIPBL,ANAPC15,MLH3,VPS4A,RACGAP1,BIRC5,NUP43,APITD1,KIF2A,KIFC1,KIF22,KPNB1,MAD2L1,MRE11A,NEK2,PAFAH1B1,NUSAP1,LCMT1,CHMP3,ATRX,NDE1,ERCC6L,SPDL…
8104	2033	686	8.79e-20	1: protein localization (4:4)	CDH2,CD24,PDCD6IP,PARP3,SAE1,DNM1L,SNUPN,TSPAN5,KIF20A,RASGRP1,OPTN,TENM1,DDX39A,AP3S2,GPHN,STAM2,RAMP2,KATNB1,CACNG2,GNB2L1,NDC80,MCRS1,PIBF1,SEC23B,UNC13B,ANP32B,LAMTOR5,ARFGEF2,CENPA,SORBS1,TRIM3,SPAG5,TXNIP,CENPF,SLMO1,MTX2,CCT6B,AHCYL1,SRSF10,RUVBL2,CPSF4,EHD1,SEC61B,OS9,TMED2,LMAN2,RAB40B,YWHAQ,TMED10,FERMT2,KDELR2,RAPGEF4,FAF1,CDC37,AP4S1,SEC63,SNF8,SYNRG,VPS45,PARK7,DDX42,PHB2,EXOC3,U2AF2…
44237	7751	2201	1.3e-19	1: cellular metabolic process (3:3)	CDH2,ABI1,GNPDA1,CD24,PDCD6IP,MED16,CHAF1A,PARP3,SAE1,ABCC5,DNM1L,SNUPN,COL4A3BP,UST,NUBP2,CTDSP2,RAD50,RASGRP1,LRPPRC,FRY,PDIA6,OPTN,G3BP1,MBNL2,CEBPZ,TRIM28,ATP6AP2,LPCAT3,SLC25A13,SLC25A15,CDK2,RCL1,SORBS3,TENM1,RBM7,TNK2,CDK4,TXNDC9,RNF41,TRIM13,DDX39A,CTDSPL,ZNF443,RCAN2,HNRNPR,CALCOCO2,GPHN,SPRY2,STAM2,SF3B4,RAMP2,ZMPSTE24,STUB1,SMNDC1,RGS19,SPEG,TRAIP,PAK4,SNAPC5,CDKN2C,AKR1A1,TMEM5,CDKN3,…
7062	108	69	1.81e-19	1: sister chromatid cohesion (4:7)	NDC80,CENPA,CENPC,CENPE,CENPF,NUDC,KIF2C,ZWINT,PMF1,PHB2,CTNNB1,DDX11,DYNC1H1,DYNC1I2,DYNC1LI2,FEN1,MAPRE1,PDS5B,SMC5,PDS5A,NUP160,ITGB3BP,CENPI,NIPBL,BIRC5,NUP43,APITD1,KIF2A,KIF22,MAD2L1,MRE11A,PAFAH1B1,ATRX,NDE1,ERCC6L,SPDL1,PPP1CC,ZWILCH,CDCA8,CENPQ,PPP2R1A,FBXW7,FAM178A,CASC5,NUP107,RAD51C,RANBP2,RB1,RPS27,CLIP1,SEC13,BUB1,BUB1B,MIS12,CENPM,NUP37,CENPU,NUP85,DSN1,CENPT,NDEL1,SMC1A,TNKS,BUB3,…
72599	98	64	5.36e-19	1: establishment of protein localization to endoplasmic reticulum (6:8)	SEC61B,SEC63,RAB3GAP1,SEC61G,RPL36,SPCS1,SEC61A1,RPSA,RPL10A,PMM2,RPL6,RPL7A,RPL10,RPL12,RPL15,RPL19,RPL22,RPL27,RPL30,RPL28,RPL29,RPL31,RPL32,RPL35A,RPL37,RPL38,RPL39,RPL36A,RPLP0,RPLP1,RPLP2,RPS2,RPS4X,RPS5,RPS6,RPS8,RPS9,RPS10,RPS11,RPS12,RPS13,RPS14,RPS15A,RPS16,RPS17,RPS18,RPS19,RPS20,RPS21,RPS24,RPS25,RPS27,RPS27A,RPS28,RPS29,RYR2,SRP9,SRP14,SRP19,SRP72,SEC62,UBA52,RPL14,RPL23
22613	393	177	6.77e-19	1: ribonucleoprotein complex biogenesis (4:4)	SNUPN,RCL1,NSA2,NOP56,RPP30,RPP38,TBL3,USP39,SRSF10,POP4,UTP14A,RUVBL2,WDR3,SF3A3,EBNA1BP2,KRR1,EXOSC8,WBSCR22,FTSJ3,CLNS1A,MTERF4,RPL10L,CSNK1E,DKC1,DYNC1H1,FBL,FASTKD2,SNW1,SNRNP200,RRP1B,WDR43,SF3B1,PES1,GTPBP4,LSM4,RPL36,NOL11,AAR2,PRPF31,ERAL1,GNL3,NUFIP1,DIEXF,AGO2,LSM3,RBMX,RRP7A,GRB7,MCTS1,DROSHA,CNOT7,GNL2,FTSJ2,HSP90AA1,RPSA,GTF2H5,MAPT,RPL10A,NOP2,CNOT2,NPM1,NUP88,NVL,GEMIN4,MTERF3,RRP…
51276	965	363	1.17e-18	1: chromosome organization (5:5)	PDCD6IP,CHAF1A,PARP3,SMC4,RAD50,G3BP1,TRIM28,CDK2,PCGF3,HMG20B,SYCP2,NDC80,MCRS1,TACC3,PIBF1,ZNHIT1,ANP32B,CENPA,SMC2,CENPC,SPAG5,CENPE,CENPF,CETN2,POLD3,NUDC,KDM5B,ZMYND11,RUVBL2,BRD8,MORF4L1,KIF2C,TLK2,UBE2C,CHD4,CHEK1,ZWINT,WDHD1,BAZ1A,PMF1,PNKP,PHB2,CBX3,OIP5,WBSCR22,NACC2,CREBBP,PARP1,KIF18B,CTBP1,CTNNB1,DDB2,DDX11,ASXL1,DKC1,DYNC1H1,DYNC1I2,DYNC1LI2,FLCN,ERCC1,FBL,EZH1,EZH2,FEN1,ZBTB1,ZNF36…
10564	590	243	1.38e-18	1: regulation of cell cycle process (4:6)	PDCD6IP,PARP3,CTDSP2,KIF20A,CDK2,CDK4,CTDSPL,CDKN2C,TUBB4B,NDC80,TACC3,SPAG5,CENPE,CENPF,CETN2,PLK4,ZNF268,UBE2C,TOPBP1,CHEK1,CIT,FOXN3,CHEK2,PHB2,CBX3,CLTC,NACC2,CSNK1E,CSNK2A1,TOM1L2,CTGF,CTNNB1,SPICE1,DACH1,DCTN1,DDX11,DYNC1H1,DYNC1I2,ARID3A,E2F1,E2F6,ECT2,FLCN,TUBB,EZH2,FEN1,FGFR1,MAPRE1,SIRT2,TPX2,PAXIP1,NINL,CEP131,FOXM1,SMC5,PSME4,HAUS5,SUZ12,NUP62,ANAPC15,SH2B1,FBXO5,VPS4A,BIN1,RGCC,RACGA…
45047	95	62	2.08e-18	1: protein targeting to ER (7:11)	SEC61B,SEC63,SEC61G,RPL36,SPCS1,SEC61A1,RPSA,RPL10A,PMM2,RPL6,RPL7A,RPL10,RPL12,RPL15,RPL19,RPL22,RPL27,RPL30,RPL28,RPL29,RPL31,RPL32,RPL35A,RPL37,RPL38,RPL39,RPL36A,RPLP0,RPLP1,RPLP2,RPS2,RPS4X,RPS5,RPS6,RPS8,RPS9,RPS10,RPS11,RPS12,RPS13,RPS14,RPS15A,RPS16,RPS17,RPS18,RPS19,RPS20,RPS21,RPS24,RPS25,RPS27,RPS27A,RPS28,RPS29,SRP9,SRP14,SRP19,SRP72,SEC62,UBA52,RPL14,RPL23
6613	93	61	2.55e-18	1: cotranslational protein targeting to membrane (7:12)	SEC61B,SEC63,RPL36,SEC61A1,RPSA,RPL10A,RPL6,RPL7A,RPL10,RPL12,RPL15,RPL19,RPL22,RPL27,RPL30,RPL28,RPL29,RPL31,RPL32,RPL35A,RPL37,RPL38,RPL39,RPL36A,RPLP0,RPLP1,RPLP2,RPS2,RPS4X,RPS5,RPS6,RPS8,RPS9,RPS10,RPS11,RPS12,RPS13,RPS14,RPS15A,RPS16,RPS17,RPS18,RPS19,RPS20,RPS21,RPS24,RPS25,RPS27,RPS27A,RPS28,RPS29,SRP9,SRP14,SRP19,SRP72,SSR1,SSR2,SEC62,UBA52,RPL14,RPL23
6886	787	305	5.21e-18	1: intracellular protein transport (5:9)	CD24,SAE1,SNUPN,TENM1,DDX39A,AP3S2,STAM2,RAMP2,KATNB1,CACNG2,SEC23B,ANP32B,TXNIP,SLMO1,MTX2,AHCYL1,SRSF10,CPSF4,EHD1,SEC61B,OS9,TMED2,YWHAQ,TMED10,KDELR2,CDC37,AP4S1,SEC63,SNF8,SYNRG,VPS45,PARK7,PHB2,U2AF2,AP2M1,CLU,CLTB,CLTC,MTERF4,COPB1,ADORA1,TOM1L2,AGT,ECT2,EIF4E,DMTN,FGF9,CASC3,COPZ1,NLGN1,ABLIM3,NCBP2,CEP131,RIMS1,SMG1,EXPH5,NUP205,FAF2,TBC1D1,NUP210,MTCL1,NUP160,ICMT,SEC61G,KPNA6,NUP62,POL…
6614	88	58	1.21e-17	1: SRP-dependent cotranslational protein targeting to membrane (8:13)	SEC61B,SEC63,RPL36,SEC61A1,RPSA,RPL10A,RPL6,RPL7A,RPL10,RPL12,RPL15,RPL19,RPL22,RPL27,RPL30,RPL28,RPL29,RPL31,RPL32,RPL35A,RPL37,RPL38,RPL39,RPL36A,RPLP0,RPLP1,RPLP2,RPS2,RPS4X,RPS5,RPS6,RPS8,RPS9,RPS10,RPS11,RPS12,RPS13,RPS14,RPS15A,RPS16,RPS17,RPS18,RPS19,RPS20,RPS21,RPS24,RPS25,RPS27,RPS27A,RPS28,RPS29,SRP9,SRP14,SRP19,SRP72,UBA52,RPL14,RPL23
6396	750	290	5.75e-17	1: RNA processing (6:8)	SNUPN,MBNL2,RCL1,RBM7,DDX39A,HNRNPR,SF3B4,SMNDC1,ADARB1,NSA2,PPIH,SYNCRIP,CHERP,NOP56,RPP30,RPP38,TBL3,IVNS1ABP,KHDRBS1,USP39,AHCYL1,SRSF10,POP4,UTP14A,WDR3,CPSF4,PAPOLA,SF3A3,EBNA1BP2,SNRNP27,CPSF6,DUS4L,HNRNPUL1,KRR1,WDHD1,DDX42,U2AF2,EXOSC8,WBSCR22,FTSJ3,CLNS1A,MTERF4,SREK1,CSNK1E,CSTF3,AARS,DHX8,DHX15,DKC1,ZFC3H1,ELAVL1,FBL,CASC3,SCAF8,NCBP2,HABP4,SNW1,KIN,MAPKBP1,SNRNP200,KDM1A,RRP1B,WDR43,J…
72594	436	187	8.15e-17	1: establishment of protein localization to organelle (5:7)	SAE1,SNUPN,CACNG2,TXNIP,SLMO1,MTX2,RUVBL2,SEC61B,YWHAQ,SEC63,SNF8,PHB2,U2AF2,CLU,MTERF4,DKC1,AGT,E2F1,ECT2,FGF9,ABLIM3,RAB3GAP1,CCT5,PPP1R13B,SEC61G,KPNA6,NUP62,POLA2,SAMM50,RPL36,POT1,TIMM9,TIMM8B,VPS41,GLS2,VPS4A,HTRA2,ANGPT1,SPCS1,SEC61A1,TIMM22,HK1,HNMT,HSPA4,HSPA8,HSP90AA1,JUP,KPNA1,KPNB1,KPNA2,KPNA3,TNPO1,IPO5,LAMP2,RPSA,ARNTL,MAPT,MT3,MTX1,NDUFB8,RPL10A,NFKBIA,NUP88,PARK2,SH3GLB1,NCKIPSD,W…
50789	8057	2259	9.6e-17	1: regulation of biological process (2:3)	CDH2,ABI1,CD24,PDCD6IP,MED16,PARP3,SAE1,DNM1L,COL4A3BP,UST,ARPC3,ARPC1B,ACTR2,TSPAN5,TSPAN1,CTDSP2,RAD50,KIF20A,RASGRP1,LRPPRC,FRY,CDH15,PDIA6,OPTN,FAM13A,G3BP1,MBNL2,CEBPZ,TRIM28,ATP6AP2,LPCAT3,CDK2,SORBS3,TENM1,RBM7,TNK2,CDK4,TXNDC9,RNF41,TRIM13,INADL,DDX39A,CTDSPL,ZNF443,RCAN2,HNRNPR,CALCOCO2,SPRY2,STAM2,SF3B4,RAMP2,STUB1,EFS,RGS19,SPEG,TRAIP,DNAJA2,PAK4,KATNB1,SNAPC5,CDKN2C,LANCL1,CDKN3,CNPY2…
70972	118	70	9.97e-17	1: protein localization to endoplasmic reticulum (7:7)	SEC61B,OS9,KDELR2,SEC63,RAB3GAP1,SEC61G,RPL36,ANK2,SPCS1,SEC61A1,RPSA,RPL10A,PMM2,RTN4,RPL6,RPL7A,RPL10,RPL12,RPL15,RPL19,RPL22,RPL27,RPL30,RPL28,RPL29,RPL31,RPL32,RPL35A,RPL37,RPL38,RPL39,RPL36A,RPLP0,RPLP1,RPLP2,RPS2,RPS4X,RPS5,RPS6,RPS8,RPS9,RPS10,RPS11,RPS12,RPS13,RPS14,RPS15A,RPS16,RPS17,RPS18,RPS19,RPS20,RPS21,RPS24,RPS25,RPS27,RPS27A,RPS28,RPS29,RYR2,PDIA2,DDRGK1,SRP9,SRP14,SRP19,SRP72,SEC…
33365	682	267	1.57e-16	1: protein localization to organelle (6:6)	PARP3,SAE1,DNM1L,SNUPN,CACNG2,NDC80,MCRS1,PIBF1,LAMTOR5,CENPA,SPAG5,TXNIP,SLMO1,MTX2,RUVBL2,EHD1,SEC61B,OS9,YWHAQ,KDELR2,SEC63,SNF8,PARK7,PHB2,U2AF2,CLU,MTERF4,TTBK2,DKC1,AGT,E2F1,ECT2,FLCN,EZH2,FGF9,TRAPPC8,ABLIM3,MAPRE1,RAB3GAP1,CCT5,CEP131,SYT11,SYNE1,PPP1R13B,NUDCD3,SEC61G,PES1,KPNA6,NUP62,POLA2,SH3BP4,FYN,SAMM50,NIPBL,RPL36,POT1,ARL5A,GNL3,TIMM9,TIMM8B,VPS41,GLS2,VPS4A,HTRA2,ANGPT1,ANK2,SPCS…
72657	445	189	2.15e-16	1: protein localization to membrane (6:6)	CDH2,CD24,TSPAN5,OPTN,GPHN,RAMP2,GNB2L1,SORBS1,SEC61B,TMED2,RAB40B,YWHAQ,FERMT2,SEC63,AP2M1,CLTC,ADORA1,CPE,CSK,CSNK2A1,DLG1,DLG2,DLG4,DPP6,E2F1,DMTN,EPHB2,ETV5,ACSL3,NLGN1,RAB3GAP1,EFR3B,NFASC,EPB41L3,EFR3A,MTCL1,PPP1R13B,RHOQ,ICMT,TSPAN15,FYN,SAMM50,RAB26,RPL36,CLIP3,LDLRAP1,ARL5A,TIMM9,GDI1,VPS4A,ANK1,ANK2,ANK3,GRIK2,SEC61A1,TIMM22,EHD3,HSPA4,HSP90AA1,APOE,ITGA3,ITGB1,JUP,ARF6,RPSA,LRP1,MYO5A,…
33036	2284	739	6.01e-16	1: macromolecule localization (3:3)	CDH2,CD24,PDCD6IP,PARP3,SAE1,DNM1L,SNUPN,COL4A3BP,TSPAN5,KIF20A,RASGRP1,LRPPRC,OPTN,TENM1,DDX39A,AP3S2,GPHN,STAM2,RAMP2,KATNB1,CACNG2,GNB2L1,NDC80,MCRS1,PIBF1,SEC23B,UNC13B,ANP32B,LAMTOR5,ARFGEF2,CENPA,SORBS1,TRIM3,SPAG5,TXNIP,CENPF,SLMO1,MTX2,KHDRBS1,CCT6B,KDM5B,AHCYL1,SRSF10,RUVBL2,CPSF4,EHD1,SEC61B,OS9,TMED2,LMAN2,RAB40B,YWHAQ,TMED10,FERMT2,KDELR2,CPSF6,RAPGEF4,FAF1,CDC37,AP4S1,SEC63,SNF8,SYNR…
42254	276	129	9.15e-16	1: ribosome biogenesis (5:5)	RCL1,NSA2,NOP56,RPP30,RPP38,TBL3,POP4,UTP14A,WDR3,EBNA1BP2,KRR1,EXOSC8,WBSCR22,FTSJ3,MTERF4,RPL10L,CSNK1E,DKC1,FBL,FASTKD2,RRP1B,WDR43,PES1,GTPBP4,RPL36,NOL11,ERAL1,GNL3,DIEXF,RRP7A,DROSHA,GNL2,FTSJ2,RPSA,GTF2H5,RPL10A,NOP2,NPM1,NUP88,NVL,GEMIN4,MTERF3,RRP15,RPS27L,RRNAD1,UTP11L,RPL26L1,NIP7,TRMT112,WBP11,EXOSC9,GAR1,DDX49,TEX10,NOL8,SDAD1,BRIX1,LSG1,NOP10,CHD7,NHP2,WDR12,RIOK2,DDX28,RAN,ABCE1,RP…
7346	552	222	1.72e-15	1: regulation of mitotic cell cycle (5:6)	PDCD6IP,PARP3,CTDSP2,CDK2,CDK4,CTDSPL,PAK4,CDKN2C,TUBB4B,NDC80,TACC3,CENPE,CENPF,CETN2,PLK4,ZNF268,BTG3,PIM2,UBE2C,TOPBP1,CHEK1,FOXN3,ZWINT,CHEK2,PHB2,CKS1B,CKS2,CLTC,NACC2,CSNK1E,TOM1L2,CTNNB1,CYLD,DCTN1,DLG1,DYNC1H1,DYNC1I2,ARID3A,DUSP3,E2F1,EIF4E,TUBB,EZH2,FGFR1,MAPRE1,SIRT2,TPX2,NINL,CEP131,SMC5,PSME4,TTC28,HAUS5,NUP62,ABL1,ANAPC15,SH2B1,POLDIP2,FBXO5,VPS4A,STK39,RGCC,CNOT7,DONSON,HRAS,PRMT2,…
6139	4388	1310	2.62e-15	1: nucleobase-containing compound metabolic process (4:5)	MED16,CHAF1A,PARP3,DNM1L,SNUPN,RAD50,LRPPRC,G3BP1,MBNL2,CEBPZ,TRIM28,SLC25A13,CDK2,RCL1,SORBS3,TENM1,RBM7,CDK4,TXNDC9,RNF41,TRIM13,DDX39A,ZNF443,HNRNPR,GPHN,SF3B4,STUB1,SMNDC1,SNAPC5,PCGF3,HMG20B,NOD1,ADARB1,CDS1,NSA2,MCRS1,PPIH,ZBTB18,C1ORF61,SYNCRIP,DEAF1,CHERP,NOP56,RNASEH2A,RPP30,RPP38,DRAP1,PAICS,TBL3,MXD4,ERLIN1,HEXIM1,ARID3B,IVNS1ABP,TXNIP,CENPF,RAD51AP1,RGS14,CAMKK2,KHDRBS1,CETN2,USP39,PO…
6605	321	143	7e-15	1: protein targeting (6:10)	SAE1,KATNB1,SLMO1,MTX2,SEC61B,OS9,YWHAQ,CDC37,AP4S1,SEC63,U2AF2,CLU,MTERF4,ADORA1,DMTN,NLGN1,ABLIM3,MTCL1,ICMT,SEC61G,FYN,SAMM50,RPL36,TIMM9,TIMM8B,GDI1,VPS41,GLS2,VPS4A,HTRA2,ANK3,SPCS1,SEC61A1,TIMM22,HNMT,HSPA4,HSPA8,HSP90AA1,LAMP2,RPSA,MTX1,NDUFB8,RPL10A,PAK1,PARK2,SH3GLB1,ZDHHC3,WBP11,PDZK1,PEX1,PEX13,PLAGL2,NUP54,PMM2,ZFAND6,LEPROT,FBXW7,VPS11,ERBB2IP,PRNP,PARD3,PSMB7,PEX19,UBL5,RPL6,RPL7A,R…
16072	249	117	1.26e-14	1: rRNA metabolic process (8:9)	RCL1,NSA2,NOP56,RPP30,RPP38,TBL3,POP4,UTP14A,WDR3,EBNA1BP2,KRR1,EXOSC8,WBSCR22,FTSJ3,MTERF4,CSNK1E,DDX11,DKC1,FBL,RRP1B,WDR43,PES1,GTPBP4,RPL36,NOL11,DIEXF,RRP7A,DROSHA,GTF3C1,GTF3C2,FTSJ2,RPSA,GTF2H5,MAPT,RPL10A,NOP2,GEMIN4,RRP15,RRNAD1,UTP11L,TRMT112,SIRT7,WBP11,EXOSC9,GAR1,DDX49,TEX10,NOL8,NOP10,H2AFY2,CHD7,NHP2,WDR12,RIOK2,RPL6,RPL7A,RPL10,RPL12,RPL15,RPL19,RPL22,RPL27,RPL30,RPL28,RPL29,RPL31…
90150	230	110	1.45e-14	1: establishment of protein localization to membrane (5:7)	CD24,OPTN,GNB2L1,SEC61B,YWHAQ,SEC63,ADORA1,CSK,E2F1,DMTN,ACSL3,RAB3GAP1,MTCL1,PPP1R13B,ICMT,FYN,SAMM50,RAB26,RPL36,TIMM9,GDI1,ANK3,SEC61A1,TIMM22,HSPA4,HSP90AA1,RPSA,RPL10A,ATP1B1,PAK1,REEP2,PDZK1,GOLPH3L,PPP3CC,PPP3R1,PRNP,PARD3,PEX19,RPL6,RPL7A,RPL10,RPL12,RPL15,RPL19,RPL22,RPL27,RPL30,RPL28,RPL29,RPL31,RPL32,RPL35A,RPL37,RPL38,RPL39,RPL36A,RPLP0,RPLP1,RPLP2,RPS2,RPS4X,RPS5,RPS6,RPS8,RPS9,RPS10…
51640	508	205	1.47e-14	1: organelle localization (4:4)	CDH2,PDCD6IP,DNM1L,ACTR2,RASGRP1,LRPPRC,AP3S2,RABEPK,SPRY2,TUBB4B,NDC80,PIBF1,UNC13B,CENPA,CENPC,SPAG5,CENPE,CENPF,CETN2,PLK4,CPLX2,TMED2,RAB40B,TMED10,KIF2C,KIF3A,CHGA,VPS45,TRIM9,SYT2,CSNK1E,TTBK2,CTNNB1,SPICE1,DCTN1,DLG1,DNM1,DYNC1H1,DYNC1I2,DYNC1LI2,MARK2,TUBB,CEP162,NLGN1,SEC31A,MAPRE1,RAB3GAP1,NINL,CEP131,RIMS1,UNC13A,PLEKHM2,SYT11,EXOC6B,ANKRD28,BICD2,HAUS5,PIP5K1C,LEMD3,NUP62,RAB26,ASPM,D…
45184	1559	523	3.06e-14	1: establishment of protein localization (4:5)	CD24,PDCD6IP,SAE1,DNM1L,SNUPN,KIF20A,RASGRP1,OPTN,TENM1,DDX39A,AP3S2,STAM2,RAMP2,KATNB1,CACNG2,GNB2L1,SEC23B,UNC13B,ANP32B,ARFGEF2,TRIM3,TXNIP,CENPF,SLMO1,MTX2,CCT6B,AHCYL1,SRSF10,RUVBL2,CPSF4,EHD1,SEC61B,OS9,TMED2,LMAN2,RAB40B,YWHAQ,TMED10,KDELR2,RAPGEF4,CDC37,AP4S1,SEC63,SNF8,SYNRG,VPS45,PARK7,PHB2,EXOC3,U2AF2,GABARAPL2,C1QTNF3,AGAP2,AP2M1,CLU,CLTB,CLTC,MTERF4,COPB1,ADORA1,CSK,TOM1L2,ATP6V0E2,D…
6364	221	106	3.43e-14	1: rRNA processing (6:10)	RCL1,NSA2,NOP56,RPP30,RPP38,TBL3,POP4,UTP14A,WDR3,EBNA1BP2,KRR1,EXOSC8,WBSCR22,FTSJ3,MTERF4,CSNK1E,DKC1,FBL,RRP1B,WDR43,PES1,GTPBP4,RPL36,NOL11,DIEXF,RRP7A,FTSJ2,RPSA,GTF2H5,RPL10A,NOP2,GEMIN4,RRP15,RRNAD1,UTP11L,TRMT112,WBP11,EXOSC9,GAR1,DDX49,TEX10,NOL8,NOP10,CHD7,NHP2,WDR12,RIOK2,RPL6,RPL7A,RPL10,RPL12,RPL15,RPL19,RPL22,RPL27,RPL30,RPL28,RPL29,RPL31,RPL32,RPL35A,RPL37,RPL38,RPL39,RPL36A,RPLP0,…
50794	7571	2121	4.34e-14	1: regulation of cellular process (3:4)	CDH2,ABI1,CD24,PDCD6IP,MED16,PARP3,SAE1,DNM1L,COL4A3BP,UST,ARPC3,ARPC1B,ACTR2,TSPAN5,TSPAN1,CTDSP2,RAD50,KIF20A,RASGRP1,LRPPRC,FRY,CDH15,PDIA6,OPTN,FAM13A,G3BP1,MBNL2,CEBPZ,TRIM28,ATP6AP2,CDK2,SORBS3,TENM1,RBM7,TNK2,CDK4,TXNDC9,RNF41,TRIM13,INADL,CTDSPL,ZNF443,RCAN2,HNRNPR,CALCOCO2,SPRY2,STAM2,SF3B4,RAMP2,STUB1,EFS,RGS19,SPEG,TRAIP,DNAJA2,PAK4,KATNB1,SNAPC5,CDKN2C,LANCL1,CDKN3,CNPY2,PCGF3,HMG20B,…
44839	233	110	5.22e-14	1: cell cycle G2/M phase transition (5:6)	OPTN,CDK2,CDK4,TUBB4B,CENPF,KHDRBS1,CETN2,PLK4,TOPBP1,CHEK1,CIT,FOXN3,CHEK2,CSNK1E,DCTN1,DYNC1H1,DYNC1I2,TUBB,MAPRE1,TPX2,PAXIP1,NINL,CEP131,FOXM1,PSME4,FBXW11,HAUS5,VPS4A,DONSON,HSP90AA1,HUS1,MECP2,FOXO4,MRE11A,PPP1R12B,NEK2,NPM1,PAFAH1B1,C5ORF45,TAOK3,PPME1,LCMT1,DTL,HAUS6,NDE1,HAUS4,USP47,CEP192,PPP2R1A,FANCI,PRKACA,CEP72,CDK5RAP2,PRKAR2B,PSMA2,PSMA3,PSMA4,PSMA5,PSMA6,PSMA7,PSMB1,PSMB2,PSMB3,P…
6260	247	115	5.43e-14	1: DNA replication (6:8)	CHAF1A,PARP3,RAD50,CDK2,RNASEH2A,POLD3,DBF4,TOPBP1,CHEK1,BAZ1A,CHEK2,POLI,POLG2,PNKP,PARP1,CST3,DACH1,DDX11,DUT,FEN1,FGFR1,ZNF365,KIN,PDS5A,GTPBP4,ORC6,POLA2,ZBTB38,MCM9,DNAJC2,CACYBP,REPIN1,DONSON,HRAS,HUS1,IGHMBP2,APITD1,LIG1,LIG3,LIG4,MCM2,MCM3,MCM4,MCM5,MCM6,MCM7,MRE11A,NAP1L1,NASP,NFIB,NFIX,ORC1,SMARCAL1,GMNN,PCNA,ING4,REV1,DTL,GINS2,POLA1,POLB,POLD1,POLD2,POLE2,ATRX,TIPIN,PPP2CA,RFWD3,PPP2R…
19080	182	91	7.04e-14	1: viral gene expression (6:6)	TRIM13,SNW1,TRIM32,RRP1B,NUP205,NUP210,NUP160,TARDBP,NUP62,RPL36,MCTS1,GTF2B,HDAC1,NUP43,RPSA,RPL10A,NUP88,NUP54,POLR2F,POLR2G,TRIM62,PSMC3,NUP107,PTBP1,RANBP2,TRIM27,RPL6,RPL7A,RPL10,RPL12,RPL15,RPL19,RPL22,RPL27,RPL30,RPL28,RPL29,RPL31,RPL32,RPL35A,RPL37,RPL38,RPL39,RPL36A,RPLP0,RPLP1,RPLP2,RPS2,RPS4X,RPS5,RPS6,RPS8,RPS9,RPS10,RPS11,RPS12,RPS13,RPS14,RPS15A,RPS16,RPS17,RPS18,RPS19,RPS20,RPS21,R…
86	218	104	1.01e-13	1: G2/M transition of mitotic cell cycle (6:7)	OPTN,CDK2,CDK4,TUBB4B,CENPF,KHDRBS1,CETN2,PLK4,TOPBP1,CIT,FOXN3,CHEK2,CSNK1E,DCTN1,DYNC1H1,DYNC1I2,TUBB,MAPRE1,TPX2,NINL,CEP131,FOXM1,PSME4,FBXW11,HAUS5,VPS4A,DONSON,HSP90AA1,HUS1,MECP2,FOXO4,MRE11A,PPP1R12B,NEK2,PAFAH1B1,C5ORF45,TAOK3,PPME1,LCMT1,DTL,HAUS6,NDE1,HAUS4,USP47,CEP192,PPP2R1A,FANCI,PRKACA,CEP72,CDK5RAP2,PRKAR2B,PSMA2,PSMA3,PSMA4,PSMA5,PSMA6,PSMA7,PSMB1,PSMB2,PSMB3,PSMB4,PSMB5,PSMB7,P…
44238	7650	2138	1.04e-13	1: primary metabolic process (3:3)	CDH2,ABI1,GNPDA1,CD24,PDCD6IP,MED16,CHAF1A,PARP3,SAE1,DNM1L,DPP3,SNUPN,COL4A3BP,UST,TSPAN5,CTDSP2,RAD50,RASGRP1,LRPPRC,FRY,PDIA6,G3BP1,MBNL2,CEBPZ,TRIM28,ATP6AP2,LPCAT3,SLC25A13,CDK2,RCL1,SORBS3,TENM1,RBM7,TNK2,CDK4,TXNDC9,RNF41,TRIM13,DDX39A,CTDSPL,ZNF443,RCAN2,HNRNPR,GPHN,SPRY2,STAM2,SF3B4,ZMPSTE24,STUB1,SMNDC1,SPEG,TRAIP,PAK4,SNAPC5,CDKN2C,AKR1A1,TMEM5,CDKN3,CNPY2,PCGF3,HMG20B,NOD1,GNB2L1,ADAR…
15031	1475	496	1.06e-13	1: protein transport (5:8)	CD24,PDCD6IP,SAE1,DNM1L,SNUPN,KIF20A,RASGRP1,OPTN,TENM1,DDX39A,AP3S2,STAM2,RAMP2,KATNB1,CACNG2,GNB2L1,SEC23B,UNC13B,ANP32B,ARFGEF2,TRIM3,TXNIP,CENPF,SLMO1,MTX2,CCT6B,AHCYL1,SRSF10,CPSF4,EHD1,SEC61B,OS9,TMED2,LMAN2,RAB40B,YWHAQ,TMED10,KDELR2,RAPGEF4,CDC37,AP4S1,SEC63,SNF8,SYNRG,VPS45,PARK7,PHB2,EXOC3,U2AF2,GABARAPL2,C1QTNF3,AGAP2,AP2M1,CLU,CLTB,CLTC,MTERF4,COPB1,ADORA1,CSK,TOM1L2,ATP6V0E2,ABAT,AGT…
34641	4904	1435	1.13e-13	1: cellular nitrogen compound metabolic process (4:4)	MED16,CHAF1A,PARP3,DNM1L,SNUPN,COL4A3BP,RAD50,LRPPRC,G3BP1,MBNL2,CEBPZ,TRIM28,ATP6AP2,SLC25A13,SLC25A15,CDK2,RCL1,SORBS3,TENM1,RBM7,CDK4,TXNDC9,RNF41,TRIM13,DDX39A,ZNF443,HNRNPR,GPHN,SF3B4,STUB1,SMNDC1,SNAPC5,PCGF3,HMG20B,NOD1,GNB2L1,ADARB1,CDS1,NSA2,MCRS1,PPIH,ZBTB18,EIF3M,C1ORF61,SYNCRIP,DEAF1,CHERP,NOP56,RNASEH2A,RPP30,RPP38,DRAP1,PAICS,TBL3,MXD4,ERLIN1,HEXIM1,ARID3B,IVNS1ABP,TXNIP,CENPF,RAD51…
184	116	65	1.19e-13	1: nuclear-transcribed mRNA catabolic process, nonsense-mediated decay (8:11)	PNRC1,ETF1,CASC3,NCBP2,SMG1,RPL36,GSPT1,RPSA,RPL10A,PPP2CA,PPP2R1A,SMG8,PNRC2,SMG9,UPF1,RPL6,RPL7A,RPL10,RPL12,RPL15,RPL19,RPL22,RPL27,RPL30,RPL28,RPL29,RPL31,RPL32,RPL35A,RPL37,RPL38,RPL39,RPL36A,RPLP0,RPLP1,RPLP2,RPS2,RPS4X,RPS5,RPS6,RPS8,RPS9,RPS10,RPS11,RPS12,RPS13,RPS14,RPS15A,RPS16,RPS17,RPS18,RPS19,RPS20,RPS21,RPS24,RPS25,RPS27,RPS27A,RPS28,RPS29,UBA52,RPL14,RPL23,EIF4A3,RBM8A
70	121	67	1.23e-13	1: mitotic sister chromatid segregation (5:8)	PDCD6IP,SMC4,NDC80,TACC3,PIBF1,SMC2,CENPC,SPAG5,CENPE,CENPF,KIF2C,UBE2C,ZWINT,KIF18B,PDS5B,SMC5,PDS5A,NCAPD3,NCAPH,NUP62,KIF4A,NIPBL,ANAPC15,VPS4A,RACGAP1,KIFC1,KIF22,KPNB1,MAD2L1,NEK2,NUSAP1,LCMT1,CHMP3,ATRX,SPDL1,CDCA8,PPP2R1A,FAM178A,CDK5RAP2,RIOK2,RAN,RB1,NCAPG,BUB1,BUB1B,TTK,ZNF207,MIS12,DSN1,SMC1A,TNKS,CDC23,CCNB1,PRC1,BUB3,AURKB,PTTG1,TRIP13,KIF23,H2AFY,ESPL1,CEP57,DLGAP5,CDC20,NCAPD2,KIF1…
6612	142	75	1.92e-13	1: protein targeting to membrane (6:11)	SEC61B,SEC63,ADORA1,DMTN,MTCL1,ICMT,FYN,RPL36,GDI1,ANK3,SEC61A1,RPSA,RPL10A,PAK1,PDZK1,PRNP,PARD3,PEX19,RPL6,RPL7A,RPL10,RPL12,RPL15,RPL19,RPL22,RPL27,RPL30,RPL28,RPL29,RPL31,RPL32,RPL35A,RPL37,RPL38,RPL39,RPL36A,RPLP0,RPLP1,RPLP2,RPS2,RPS4X,RPS5,RPS6,RPS8,RPS9,RPS10,RPS11,RPS12,RPS13,RPS14,RPS15A,RPS16,RPS17,RPS18,RPS19,RPS20,RPS21,RPS24,RPS25,RPS27,RPS27A,RPS28,RPS29,SRP9,SRP14,SRP19,SRP72,SSR1…
7399	1820	594	1.97e-13	1: nervous system development (5:6)	CDH2,ABI1,DNM1L,CDH11,UST,ACTR2,FRY,ATP6AP2,TENM1,PAK4,KATNB1,CDKN2C,HMG20B,ADARB1,OLFM1,TACC3,SLC9A6,UNC13B,SEMA4F,DEAF1,CHERP,ANP32B,TRIM3,CENPF,RGS14,SPINT2,AVIL,FUT9,CFL1,WASF3,CPLX2,CYP46A1,MMP24,EHD1,TMED2,YWHAQ,WWP1,TRIOBP,CIT,KIF3A,IL1RAPL1,CHN1,EFHC1,CKB,CLU,CLN5,CNTN1,SYT2,COL4A1,ADORA1,CSF1,CSK,CSNK1E,CSNK2A1,TTBK2,CST3,CTNNA1,CTNNB1,CTNND2,CUX1,AARS,DGKG,DBN1,DCTN1,DCX,DGUOK,DHFR,DLG1…
44265	821	300	2.06e-13	1: cellular macromolecule catabolic process (5:6)	PDCD6IP,LRPPRC,RNF41,TRIM13,HNRNPR,ZMPSTE24,STUB1,GNB2L1,SYNCRIP,RNASEH2A,ERLIN1,YME1L1,HPSE,SEC61B,OS9,PNRC1,TLK2,ADRM1,WWP1,UBE2C,FAF1,CHEK2,RNF139,SNF8,PARK7,EXOSC8,GABARAPL2,TRIM9,ERCC8,AP2M1,CLU,CLTC,CSNK1A1,CSNK1E,CST3,RNF187,CTNNB1,CYLD,DKC1,E2F1,EIF4A2,EIF4E,ELAVL1,ALAD,ETF1,PTK2B,USP12,FEN1,CASC3,RNF44,BTBD3,NCBP2,SIRT2,USP33,SAMD4A,SMG1,HECW1,TNRC6B,FAF2,PSME4,FBXW11,NEDD4L,USP24,TARDBP…
44248	1716	564	2.2e-13	1: cellular catabolic process (4:4)	PDCD6IP,DNM1L,LRPPRC,OPTN,RNF41,TRIM13,HNRNPR,CALCOCO2,STAM2,ZMPSTE24,STUB1,RGS19,AKR1A1,NOD1,GNB2L1,ACAA2,ECI2,SYNCRIP,RNASEH2A,LAMTOR5,TM9SF1,ERLIN1,NPRL2,CAMKK2,YME1L1,PDE10A,HPSE,SEC61B,OS9,PNRC1,TLK2,PIM2,ADRM1,ABHD2,WWP1,UBE2C,C10ORF10,FAF1,CDC37,WDR6,CHEK2,RNF139,SNF8,PARK7,ACOT7,U2AF2,EXOSC8,MGLL,GABARAPL2,TRIM9,ERCC8,AP2M1,CLU,CLTC,ADH5,CPT2,SOGA1,CRYM,CSNK1A1,CSNK1E,CSNK2A1,CST3,ADRA1A,…
16071	671	253	2.91e-13	1: mRNA metabolic process (7:8)	SNUPN,MBNL2,RBM7,DDX39A,HNRNPR,SF3B4,SMNDC1,ADARB1,PPIH,SYNCRIP,CHERP,KHDRBS1,USP39,AHCYL1,SRSF10,POP4,CPSF4,PAPOLA,SF3A3,PNRC1,SNRNP27,CPSF6,HNRNPUL1,DDX42,U2AF2,EXOSC8,CLNS1A,SREK1,CSTF3,DHX8,DHX15,DKC1,E2F1,EIF4A2,EIF4E,ELAVL1,ETF1,CASC3,SCAF8,ZBTB1,NCBP2,HABP4,SNW1,KIN,SNRNP200,KDM1A,SAMD4A,SMG1,RRP1B,TNRC6B,PSME4,JMJD6,AFF2,U2SURP,TARDBP,SF3B1,CARHSP1,LSM5,TFIP11,LSM4,RPL36,AAR2,PRPF31,SERBP…
1902749	185	91	2.95e-13	1: regulation of cell cycle G2/M phase transition (6:8)	CDK2,CDK4,TUBB4B,CENPF,CETN2,PLK4,TOPBP1,CHEK1,FOXN3,CSNK1E,DCTN1,DYNC1H1,DYNC1I2,TUBB,MAPRE1,TPX2,PAXIP1,NINL,CEP131,PSME4,HAUS5,VPS4A,DONSON,HSP90AA1,HUS1,MECP2,FOXO4,MRE11A,NEK2,NPM1,PAFAH1B1,C5ORF45,TAOK3,DTL,HAUS6,NDE1,HAUS4,USP47,CEP192,PPP2R1A,FANCI,PRKACA,CEP72,CDK5RAP2,PRKAR2B,PSMA2,PSMA3,PSMA4,PSMA5,PSMA6,PSMA7,PSMB1,PSMB2,PSMB3,PSMB4,PSMB5,PSMB7,PSMC3,PSME1,PSME2,RAD17,RAD51C,MIIP,RPS2…
6259	784	288	3.04e-13	1: DNA metabolic process (5:7)	CHAF1A,PARP3,RAD50,TRIM28,CDK2,STUB1,MCRS1,RNASEH2A,CENPF,RAD51AP1,CETN2,POLD3,RUVBL2,DBF4,MORF4L1,TOPBP1,CHEK1,BAZ1A,CHEK2,POLI,POLG2,ERI2,PNKP,PARK7,ERCC8,KLHDC3,CRY2,PARP1,PARP4,CSNK1E,CST3,CTGF,CTNNB1,DACH1,DDB2,DDX11,DKC1,DUT,ERCC1,EZH2,FANCE,PTK2B,FANCF,FANCG,FEN1,FGFR1,ZBTB1,ZNF365,KIN,CCT5,PAXIP1,KDM1A,PDS5B,SMG1,FOXM1,SWAP70,SMC5,PSME4,FAM168A,PDS5A,GTPBP4,ORC6,POLA2,TFIP11,ABL1,ZBTB38,M…
22607	2185	696	3.36e-13	1: cellular component assembly (4:4)	CDH2,PDCD6IP,CHAF1A,DNM1L,SNUPN,ARPC3,ARPC1B,ACTR2,NUBP2,RASGRP1,TRIM28,CDK2,SORBS3,TENM1,INADL,STAM2,RAMP2,STUB1,RTN3,MICU1,TUBB4B,SYCP2,NOD1,GNB2L1,VAV3,PIBF1,UNC13B,NEBL,ANP32B,CENPA,SORBS1,CENPC,CDC42EP3,SPAG5,CENPE,CENPF,NPRL2,KHDRBS1,AVIL,CETN2,CCT6B,USP39,YME1L1,PLK4,SRSF10,WASF3,RUVBL2,MALT1,SUB1,EHD1,SF3A3,TMED2,TMED10,FERMT2,ADRM1,CPSF6,UBE2C,TPPP,TRIOBP,FAF1,KIF3A,IL1RAPL1,CORO1A,CHEK2…
6281	413	170	3.39e-13	1: DNA repair (6:8)	CHAF1A,PARP3,RAD50,TRIM28,CDK2,STUB1,MCRS1,RNASEH2A,RAD51AP1,CETN2,POLD3,RUVBL2,MORF4L1,TOPBP1,CHEK1,CHEK2,POLI,POLG2,PNKP,PARK7,ERCC8,CRY2,PARP1,PARP4,CSNK1E,DDB2,DDX11,ERCC1,FANCE,FANCF,FANCG,FEN1,ZBTB1,ZNF365,KIN,PAXIP1,KDM1A,PDS5B,SMG1,FOXM1,SMC5,PSME4,FAM168A,PDS5A,TFIP11,ABL1,MCM9,XRCC6,RAD54B,ASF1A,MLH3,MSH6,H2AFX,HMGB2,HMGN1,APBB1,APEX1,HUS1,IGHMBP2,APITD1,KIF22,UBE2NL,LIG1,LIG3,LIG4,GTF2…
226	375	157	4.64e-13	1: microtubule cytoskeleton organization (4:6)	PDCD6IP,PARP3,KIF20A,CDK2,SPRY2,KATNB1,NDC80,TACC3,PIBF1,CENPA,SPAG5,CENPE,RGS14,CETN2,CETN3,PLK4,KIF2C,TPPP,KATNA1,CHEK1,KIF3A,CHEK2,EFHC1,SSX2IP,CLTC,CRYAB,TTBK2,KIF18B,CTNNB1,SPICE1,CYLD,DCTN1,DLG1,DYNC1H1,DYNC1LI2,MARK2,TUBB,FKBP4,MAPRE1,TPX2,CEP131,USP33,TTLL5,PHLDB1,MTCL1,CAMSAP2,BICD2,HAUS5,SRGAP2,NUP62,KIF4A,EML2,ABL1,RNF19A,ASPM,GAPDH,CLIP3,CCDC69,FBXO5,CKAP2,INPP5J,TUBG2,RACGAP1,HOOK2,B…
19083	170	85	4.95e-13	1: viral transcription (6:7)	TRIM13,SNW1,TRIM32,RRP1B,NUP205,NUP210,NUP160,TARDBP,NUP62,RPL36,GTF2B,HDAC1,NUP43,RPSA,RPL10A,NUP88,NUP54,POLR2F,POLR2G,TRIM62,PSMC3,NUP107,RANBP2,TRIM27,RPL6,RPL7A,RPL10,RPL12,RPL15,RPL19,RPL22,RPL27,RPL30,RPL28,RPL29,RPL31,RPL32,RPL35A,RPL37,RPL38,RPL39,RPL36A,RPLP0,RPLP1,RPLP2,RPS2,RPS4X,RPS5,RPS6,RPS8,RPS9,RPS10,RPS11,RPS12,RPS13,RPS14,RPS15A,RPS16,RPS17,RPS18,RPS19,RPS20,RPS21,RPS24,RPS25,R…
46483	4519	1328	6.55e-13	1: heterocycle metabolic process (4:4)	MED16,CHAF1A,PARP3,DNM1L,SNUPN,RAD50,LRPPRC,G3BP1,MBNL2,CEBPZ,TRIM28,SLC25A13,CDK2,RCL1,SORBS3,TENM1,RBM7,CDK4,TXNDC9,RNF41,TRIM13,DDX39A,ZNF443,HNRNPR,GPHN,SF3B4,STUB1,SMNDC1,SNAPC5,PCGF3,HMG20B,NOD1,ADARB1,CDS1,NSA2,MCRS1,PPIH,ZBTB18,C1ORF61,SYNCRIP,DEAF1,CHERP,NOP56,RNASEH2A,RPP30,RPP38,DRAP1,PAICS,TBL3,MXD4,ERLIN1,HEXIM1,ARID3B,IVNS1ABP,TXNIP,CENPF,RAD51AP1,RGS14,CAMKK2,KHDRBS1,CETN2,USP39,PO…
34470	326	140	7.2e-13	1: ncRNA processing (7:9)	RCL1,NSA2,NOP56,RPP30,RPP38,TBL3,POP4,UTP14A,WDR3,CPSF4,EBNA1BP2,DUS4L,KRR1,EXOSC8,WBSCR22,FTSJ3,MTERF4,CSNK1E,AARS,DKC1,FBL,RRP1B,WDR43,PES1,GTPBP4,RPL36,INTS7,NOL11,PTCD1,DIEXF,AGO2,RRP7A,DROSHA,FTSJ2,HSD17B10,KARS,RPSA,GTF2H5,SMAD2,METTL1,RPL10A,NOP2,GEMIN4,TPRKB,RRP15,RRNAD1,UTP11L,POP5,RTCB,TRMT112,C9ORF156,SRRT,C14ORF166,WBP11,EXOSC9,GAR1,DDX49,ELP6,TEX10,CPSF3L,NOL8,TYW1,NOP10,TRMT1,CHD7,N…
15833	1508	501	9.08e-13	1: peptide transport (6:7)	CD24,PDCD6IP,SAE1,DNM1L,SNUPN,KIF20A,RASGRP1,OPTN,TENM1,DDX39A,AP3S2,STAM2,RAMP2,KATNB1,CACNG2,GNB2L1,SEC23B,UNC13B,ANP32B,ARFGEF2,TRIM3,TXNIP,CENPF,SLMO1,MTX2,CCT6B,AHCYL1,SRSF10,CPSF4,EHD1,SEC61B,OS9,TMED2,LMAN2,RAB40B,YWHAQ,TMED10,KDELR2,RAPGEF4,CDC37,AP4S1,SEC63,SNF8,SYNRG,VPS45,PARK7,PHB2,EXOC3,U2AF2,GABARAPL2,C1QTNF3,AGAP2,AP2M1,CLU,CLTB,CLTC,MTERF4,COPB1,ADORA1,CRHR1,CSK,TOM1L2,ATP6V0E2,AB…
71704	7917	2197	1.09e-12	1: organic substance metabolic process (3:3)	CDH2,ABI1,GNPDA1,CD24,PDCD6IP,MED16,CHAF1A,PARP3,SAE1,ABCC5,DNM1L,DPP3,SNUPN,COL4A3BP,UST,TSPAN5,CTDSP2,RAD50,RASGRP1,LRPPRC,FRY,PDIA6,OPTN,G3BP1,MBNL2,CEBPZ,TRIM28,ATP6AP2,LPCAT3,SLC25A13,SLC25A15,CDK2,RCL1,SORBS3,TENM1,RBM7,TNK2,CDK4,TXNDC9,RNF41,TRIM13,DDX39A,CTDSPL,ZNF443,RCAN2,HNRNPR,GPHN,SPRY2,STAM2,SF3B4,RAMP2,ZMPSTE24,STUB1,SMNDC1,SPEG,TRAIP,PAK4,SNAPC5,CDKN2C,AKR1A1,TMEM5,CDKN3,CNPY2,PCG…
6725	4553	1335	1.22e-12	1: cellular aromatic compound metabolic process (4:4)	MED16,CHAF1A,PARP3,DNM1L,SNUPN,RAD50,LRPPRC,G3BP1,MBNL2,CEBPZ,TRIM28,SLC25A13,CDK2,RCL1,SORBS3,TENM1,RBM7,CDK4,TXNDC9,RNF41,TRIM13,DDX39A,ZNF443,HNRNPR,GPHN,SF3B4,STUB1,SMNDC1,SNAPC5,PCGF3,HMG20B,NOD1,ADARB1,CDS1,NSA2,MCRS1,PPIH,ZBTB18,C1ORF61,SYNCRIP,DEAF1,CHERP,NOP56,RNASEH2A,RPP30,RPP38,DRAP1,PAICS,TBL3,MXD4,ERLIN1,HEXIM1,ARID3B,IVNS1ABP,TXNIP,CENPF,RAD51AP1,RGS14,CAMKK2,KHDRBS1,CETN2,USP39,PO…
99003	88	52	1.42e-12	1: vesicle-mediated transport in synapse (6:6)	DNM1L,AP3S2,UNC13B,CPLX2,TRIM9,SYT2,CTNNB1,DNM1,NLGN1,RAB3GAP1,RIMS1,UNC13A,SYT11,PIP5K1C,DNM3,PCLO,ATP2A2,P2RX7,PARK2,PFN2,NLGN3,SYTL2,SYT13,RAB3A,RAB5A,ROCK1,ITSN1,SH3GL2,PINK1,SNAP25,SNCA,STX1A,STX4,STXBP1,VAMP2,SYN1,SYP,SYT1,TRIM46,SPG11,AP3B2,EEA1,DOC2B,DOC2A,NAPA,LIN7A,SYNJ1,CADPS2,PREPL,SNPH,RIMS3,DNAJC6
6401	326	139	1.83e-12	1: RNA catabolic process (6:8)	LRPPRC,HNRNPR,SYNCRIP,RNASEH2A,PNRC1,EXOSC8,DKC1,E2F1,EIF4A2,EIF4E,ELAVL1,ETF1,FEN1,CASC3,NCBP2,SAMD4A,SMG1,TNRC6B,PSME4,TARDBP,CARHSP1,LSM5,LSM4,RPL36,SERBP1,SND1,AGO2,CSDC2,LSM1,LSM3,DROSHA,GSPT1,CNOT7,HNRNPC,HNRNPD,APEX1,HSPA8,TNPO1,RPSA,RPL10A,CNOT2,YBX1,SIDT2,YTHDF2,LSM7,EXOSC9,POLR2G,PPP1R8,PPP2CA,PPP2R1A,SMG8,PNRC2,PRKCA,PRKCD,SMG9,ZC3HAV1,PSMA2,PSMA3,PSMA4,PSMA5,PSMA6,PSMA7,PSMB1,PSMB2,PS…
7017	544	210	2.27e-12	1: microtubule-based process (3:3)	PDCD6IP,PARP3,ACTR2,KIF20A,RASGRP1,DNAL4,LRPPRC,CDK2,AP3S2,SPRY2,KATNB1,TUBB4B,NDC80,TACC3,PIBF1,CENPA,SPAG5,CENPE,RGS14,CETN2,CETN3,PLK4,KIF1C,KIF2C,TPPP,KATNA1,CHEK1,KIF3A,CHEK2,EFHC1,SSX2IP,AP2M1,CLTC,CRYAB,TTBK2,KIF18B,CTNNB1,SPICE1,CYLD,DCTN1,DLG1,DYNC1H1,DYNC1I2,DYNC1LI2,MARK2,TUBB,FKBP4,MAPRE1,TPX2,CEP131,USP33,KIF21B,TTLL5,PHLDB1,MTCL1,CAMSAP2,BICD2,HAUS5,SRGAP2,NUP62,KIF4A,EML2,ABL1,RNF1…
51128	1912	614	2.6e-12	1: regulation of cellular component organization (4:5)	CDH2,PDCD6IP,PARP3,SAE1,DNM1L,UST,ARPC3,ARPC1B,ACTR2,TSPAN1,RAD50,OPTN,TRIM28,SORBS3,TENM1,TNK2,RNF41,CALCOCO2,SPRY2,STUB1,KATNB1,CDKN2C,GNB2L1,NDC80,CFDP1,OLFM1,ACAA2,TACC3,ZNHIT1,VAT1,UNC13B,SEMA4F,CDC42EP3,SPAG5,CENPE,CENPF,NPRL2,CAMKK2,SLMO1,AVIL,CFL1,PLK4,WASF3,RUVBL2,SUB1,EHD1,LMAN2,YWHAQ,FERMT2,CCDC85B,TLK2,DSTN,UBE2C,TPPP,TRIOBP,CHEK1,CIT,FAF1,CDC37,IL1RAPL1,CORO1A,WDHD1,FAM107A,AKAP13,CH…
60341	672	250	2.6e-12	1: regulation of cellular localization (4:5)	CDH2,SAE1,DNM1L,TENM1,GNB2L1,NDC80,MCRS1,UNC13B,ANP32B,SORBS1,SPAG5,SLMO1,KHDRBS1,EHD1,OS9,YWHAQ,CPSF6,CORO1A,RNF139,PARK7,U2AF2,AP2M1,CLTC,CRYAB,PARP1,CSK,CSNK1E,CSNK2A1,TTBK2,CTNNB1,CYLD,DKC1,DLG1,DNM1,DYNC1H1,DVL3,E2F1,ECT2,ABCA2,FLCN,EPB41,DMTN,EPHB2,F2R,ACSL3,PTK2B,FGF14,FKBP1B,NLGN1,INPP5F,ABLIM3,NCBP2,RAB3GAP1,CCT5,CEP131,RIMS1,UNC13A,KDM1A,GPD1L,CYFIP1,SYT11,MLC1,MTCL1,NEDD4L,PPP1R13B,RHO…
1901990	328	139	3.39e-12	1: regulation of mitotic cell cycle phase transition (6:8)	CTDSP2,CDK2,CDK4,CTDSPL,CDKN2C,TUBB4B,NDC80,CENPE,CENPF,CETN2,PLK4,UBE2C,TOPBP1,FOXN3,CHEK2,PHB2,NACC2,CSNK1E,DCTN1,DYNC1H1,DYNC1I2,ARID3A,E2F1,TUBB,EZH2,MAPRE1,SIRT2,TPX2,NINL,CEP131,PSME4,HAUS5,ANAPC15,VPS4A,RGCC,CNOT7,DONSON,PRMT2,APEX1,HSP90AA1,HUS1,ID2,MAD2L1,MECP2,FOXO4,MRE11A,NEK2,CNOT2,NPM1,PAFAH1B1,RPS27L,PCNA,C5ORF45,TAOK3,LCMT1,TRIAP1,DTL,PKD1,PML,HAUS6,NDE1,HAUS4,USP47,CEP192,RFWD3,PP…
6807	7327	2046	3.39e-12	1: nitrogen compound metabolic process (3:3)	CDH2,ABI1,CD24,PDCD6IP,MED16,CHAF1A,PARP3,SAE1,ABCC5,DNM1L,DPP3,SNUPN,COL4A3BP,UST,TSPAN5,CTDSP2,RAD50,RASGRP1,LRPPRC,FRY,PDIA6,G3BP1,MBNL2,CEBPZ,TRIM28,ATP6AP2,LPCAT3,SLC25A13,SLC25A15,CDK2,RCL1,SORBS3,TENM1,RBM7,TNK2,CDK4,TXNDC9,RNF41,TRIM13,DDX39A,CTDSPL,ZNF443,RCAN2,HNRNPR,GPHN,SPRY2,STAM2,SF3B4,ZMPSTE24,STUB1,SMNDC1,SPEG,TRAIP,PAK4,SNAPC5,CDKN2C,AKR1A1,TMEM5,CDKN3,CNPY2,PCGF3,HMG20B,NOD1,GNB…
1901987	352	147	3.56e-12	1: regulation of cell cycle phase transition (5:7)	CTDSP2,CDK2,CDK4,CTDSPL,CDKN2C,TUBB4B,NDC80,CENPE,CENPF,CETN2,PLK4,UBE2C,TOPBP1,CHEK1,FOXN3,CHEK2,PHB2,NACC2,CSNK1E,DCTN1,DYNC1H1,DYNC1I2,ARID3A,E2F1,TUBB,EZH2,MAPRE1,SIRT2,TPX2,PAXIP1,NINL,CEP131,PSME4,HAUS5,ANAPC15,VPS4A,RGCC,CNOT7,DONSON,PRMT2,APEX1,HSP90AA1,HUS1,ID2,MAD2L1,MECP2,FOXO4,MRE11A,NEK2,CNOT2,NPM1,PAFAH1B1,RPS27L,PCNA,C5ORF45,TAOK3,LCMT1,TRIAP1,DTL,PKD1,PML,HAUS6,NDE1,HAUS4,USP47,CE…
9057	1014	353	4.34e-12	1: macromolecule catabolic process (5:5)	PDCD6IP,LRPPRC,RNF41,TRIM13,HNRNPR,ZMPSTE24,STUB1,GNB2L1,SYNCRIP,RNASEH2A,ERLIN1,YME1L1,HPSE,SEC61B,OS9,PNRC1,TLK2,ADRM1,WWP1,UBE2C,FAF1,CHEK2,RNF139,SNF8,PARK7,EXOSC8,GABARAPL2,TRIM9,ERCC8,AGAP2,AP2M1,CLU,CLN5,CLTC,CSNK1A1,CSNK1E,CSNK2A1,CST3,CTBS,RNF187,CTNNB1,CYLD,DKC1,E2F1,EEF1A2,EIF4A2,EIF4E,ELAVL1,CLN8,ALAD,ETF1,PTK2B,USP12,FEN1,CASC3,RNF44,BTBD3,NCBP2,SIRT2,TRIM32,USP33,SAMD4A,SMG1,HECW1,T…
97479	80	48	4.34e-12	1: synaptic vesicle localization (6:6)	CDH2,DNM1L,AP3S2,UNC13B,CPLX2,TRIM9,SYT2,CTNNB1,DNM1,NLGN1,RAB3GAP1,RIMS1,UNC13A,SYT11,PIP5K1C,DNM3,PCLO,ATP2A2,P2RX7,PARK2,PFN2,NLGN3,SYTL2,SYT13,RAB3A,RAB5A,PINK1,SNAP25,SNCA,STX1A,STX4,STXBP1,VAMP2,SYN1,SYT1,SYNDIG1,TRIM46,SPG11,AP3B2,DOC2B,DOC2A,NAPA,LIN7A,SYNJ1,CADPS2,PREPL,SNPH,RIMS3
6261	125	66	6.05e-12	1: DNA-dependent DNA replication (7:9)	PARP3,CDK2,RNASEH2A,POLD3,TOPBP1,BAZ1A,CHEK2,POLG2,PNKP,PARP1,DACH1,DDX11,FEN1,FGFR1,ZNF365,ORC6,POLA2,MCM9,DONSON,APITD1,LIG1,LIG3,LIG4,MCM2,MCM3,MCM4,MCM5,MCM6,MCM7,MRE11A,ORC1,SMARCAL1,GMNN,PCNA,GINS2,POLA1,POLB,POLD1,POLD2,POLE2,ATRX,TIPIN,RFWD3,FBXW7,PRIM1,PRIM2,C10ORF2,PURA,WIZ,RAD51,UPF1,RFC3,RFC4,RFC5,BCL6,RPA2,RPA3,SETMAR,TFAM,CDK2AP1,SMC1A,CDC45,ZPR1,CCNE2,GINS1,THOC1
42886	1531	503	7.21e-12	1: amide transport (6:6)	CD24,PDCD6IP,SAE1,DNM1L,SNUPN,COL4A3BP,KIF20A,RASGRP1,OPTN,TENM1,DDX39A,AP3S2,STAM2,RAMP2,KATNB1,CACNG2,GNB2L1,SEC23B,UNC13B,ANP32B,ARFGEF2,TRIM3,TXNIP,CENPF,SLMO1,MTX2,CCT6B,AHCYL1,SRSF10,CPSF4,EHD1,SEC61B,OS9,TMED2,LMAN2,RAB40B,YWHAQ,TMED10,KDELR2,RAPGEF4,CDC37,AP4S1,SEC63,SNF8,SYNRG,VPS45,PARK7,PHB2,EXOC3,U2AF2,GABARAPL2,C1QTNF3,AGAP2,AP2M1,CLU,CLTB,CLTC,MTERF4,COPB1,ADORA1,CRHR1,CSK,TOM1L2,AT…
90304	3850	1142	8.23e-12	1: nucleic acid metabolic process (5:6)	MED16,CHAF1A,PARP3,SNUPN,RAD50,LRPPRC,G3BP1,MBNL2,CEBPZ,TRIM28,CDK2,RCL1,SORBS3,TENM1,RBM7,CDK4,RNF41,TRIM13,DDX39A,ZNF443,HNRNPR,SF3B4,STUB1,SMNDC1,SNAPC5,PCGF3,HMG20B,NOD1,ADARB1,NSA2,MCRS1,PPIH,ZBTB18,C1ORF61,SYNCRIP,DEAF1,CHERP,NOP56,RNASEH2A,RPP30,RPP38,DRAP1,TBL3,MXD4,ERLIN1,HEXIM1,ARID3B,IVNS1ABP,TXNIP,CENPF,RAD51AP1,RGS14,CAMKK2,KHDRBS1,CETN2,USP39,POLD3,NFAT5,KDM5B,AHCYL1,ZMYND11,SRSF10,…
48489	74	45	9.8e-12	1: synaptic vesicle transport (5:8)	DNM1L,AP3S2,UNC13B,CPLX2,TRIM9,SYT2,CTNNB1,DNM1,NLGN1,RAB3GAP1,RIMS1,UNC13A,SYT11,PIP5K1C,DNM3,PCLO,ATP2A2,P2RX7,PARK2,PFN2,SYTL2,SYT13,RAB3A,RAB5A,PINK1,SNAP25,SNCA,STX1A,STX4,STXBP1,VAMP2,SYN1,SYT1,TRIM46,SPG11,AP3B2,DOC2B,DOC2A,NAPA,LIN7A,SYNJ1,CADPS2,PREPL,SNPH,RIMS3
97480	74	45	9.8e-12	1: establishment of synaptic vesicle localization (6:7)	DNM1L,AP3S2,UNC13B,CPLX2,TRIM9,SYT2,CTNNB1,DNM1,NLGN1,RAB3GAP1,RIMS1,UNC13A,SYT11,PIP5K1C,DNM3,PCLO,ATP2A2,P2RX7,PARK2,PFN2,SYTL2,SYT13,RAB3A,RAB5A,PINK1,SNAP25,SNCA,STX1A,STX4,STXBP1,VAMP2,SYN1,SYT1,TRIM46,SPG11,AP3B2,DOC2B,DOC2A,NAPA,LIN7A,SYNJ1,CADPS2,PREPL,SNPH,RIMS3
6402	302	129	1.03e-11	1: mRNA catabolic process (6:9)	HNRNPR,SYNCRIP,PNRC1,EXOSC8,E2F1,EIF4A2,EIF4E,ELAVL1,ETF1,CASC3,NCBP2,SAMD4A,SMG1,TNRC6B,PSME4,TARDBP,CARHSP1,LSM5,LSM4,RPL36,SERBP1,AGO2,CSDC2,LSM1,LSM3,GSPT1,CNOT7,HNRNPC,HNRNPD,APEX1,HSPA8,TNPO1,RPSA,RPL10A,CNOT2,YBX1,YTHDF2,LSM7,EXOSC9,POLR2G,PPP2CA,PPP2R1A,SMG8,PNRC2,PRKCA,PRKCD,SMG9,ZC3HAV1,PSMA2,PSMA3,PSMA4,PSMA5,PSMA6,PSMA7,PSMB1,PSMB2,PSMB3,PSMB4,PSMB5,PSMB7,PSMC3,PSME1,PSME2,CNOT6,LSM2,…
71705	1755	566	1.09e-11	1: nitrogen compound transport (5:5)	CD24,PDCD6IP,SAE1,DNM1L,SNUPN,COL4A3BP,KIF20A,RASGRP1,LRPPRC,OPTN,SLC25A13,SLC25A15,TENM1,DDX39A,SLC35B1,AP3S2,STAM2,RAMP2,KATNB1,CACNG2,GNB2L1,SEC23B,UNC13B,ANP32B,ARFGEF2,TRIM3,TXNIP,CENPF,SLMO1,MTX2,KHDRBS1,CCT6B,AHCYL1,SRSF10,CPSF4,EHD1,SEC61B,SERINC3,OS9,TMED2,LMAN2,RAB40B,YWHAQ,TMED10,KDELR2,CPSF6,RAPGEF4,CHGA,CDC37,AP4S1,SEC63,HRH3,SNF8,SYNRG,VPS45,PARK7,PHB2,EXOC3,U2AF2,GABARAPL2,C1QTNF3,…
33043	984	342	1.29e-11	1: regulation of organelle organization (5:6)	CDH2,PDCD6IP,PARP3,SAE1,DNM1L,ARPC3,ARPC1B,ACTR2,RAD50,OPTN,TRIM28,SORBS3,TENM1,RNF41,CALCOCO2,KATNB1,NDC80,ACAA2,TACC3,ZNHIT1,VAT1,CDC42EP3,SPAG5,CENPE,CENPF,NPRL2,CAMKK2,SLMO1,AVIL,CFL1,PLK4,RUVBL2,YWHAQ,TLK2,DSTN,UBE2C,TRIOBP,CHEK1,CIT,CDC37,CORO1A,WDHD1,AKAP13,PNKP,PARK7,PHB2,U2AF2,TRIM9,CLU,CLTC,PARP1,TTBK2,TOM1L2,CTBP1,CTGF,CTNNB1,SPICE1,CYLD,DCTN1,DDX11,DKC1,DLG1,DYNC1H1,E2F1,S1PR1,LPAR1,M…
10389	169	82	1.37e-11	1: regulation of G2/M transition of mitotic cell cycle (7:9)	CDK2,CDK4,TUBB4B,CENPF,CETN2,PLK4,TOPBP1,FOXN3,CSNK1E,DCTN1,DYNC1H1,DYNC1I2,TUBB,MAPRE1,TPX2,NINL,CEP131,PSME4,HAUS5,VPS4A,DONSON,HSP90AA1,HUS1,MECP2,FOXO4,MRE11A,NEK2,PAFAH1B1,C5ORF45,TAOK3,DTL,HAUS6,NDE1,HAUS4,USP47,CEP192,PPP2R1A,FANCI,PRKACA,CEP72,CDK5RAP2,PRKAR2B,PSMA2,PSMA3,PSMA4,PSMA5,PSMA6,PSMA7,PSMB1,PSMB2,PSMB3,PSMB4,PSMB5,PSMB7,PSMC3,PSME1,PSME2,RAD17,RAD51C,MIIP,RPS27A,CLSPN,SKP1,BRCA…
44260	5996	1702	1.72e-11	1: cellular macromolecule metabolic process (4:5)	CDH2,ABI1,CD24,PDCD6IP,MED16,CHAF1A,PARP3,SAE1,UST,CTDSP2,RAD50,RASGRP1,LRPPRC,FRY,PDIA6,OPTN,CEBPZ,TRIM28,ATP6AP2,CDK2,SORBS3,TENM1,TNK2,CDK4,RNF41,TRIM13,DDX39A,CTDSPL,ZNF443,RCAN2,HNRNPR,GPHN,SPRY2,STAM2,RAMP2,ZMPSTE24,STUB1,SPEG,TRAIP,PAK4,SNAPC5,CDKN2C,TMEM5,CDKN3,CNPY2,PCGF3,HMG20B,CACNG2,NOD1,GNB2L1,ADARB1,ST3GAL6,UBAC1,ZER1,MCRS1,PIBF1,PPIH,ZNHIT1,ZBTB18,UBE2E3,EIF3M,C1ORF61,SYNCRIP,DEAF1…
10948	286	123	1.75e-11	1: negative regulation of cell cycle process (4:7)	CTDSP2,CDK2,CDK4,CTDSPL,NDC80,CENPF,ZNF268,TOPBP1,CHEK1,FOXN3,CHEK2,CBX3,NACC2,TOM1L2,ARID3A,E2F1,E2F6,EZH2,PSME4,SUZ12,ANAPC15,FBXO5,VPS4A,RGCC,CNOT7,DONSON,APAF1,PRMT2,HUS1,MAD2L1,MAX,FOXO4,MRE11A,MSH2,TRIM37,NUBP1,NEK2,CNOT2,NPM1,RPS27L,MLXIPL,PCNA,C5ORF45,TAOK3,LCMT1,TRIAP1,DTL,PML,ATRX,USP47,RFWD3,FANCI,PPP2R5B,FBXW7,PRKAR1A,CDK5RAP2,PRKDC,PSMA2,PSMA3,PSMA4,PSMA5,PSMA6,PSMA7,PSMB1,MDM1,PSMB2…
51234	3897	1151	2.45e-11	1: establishment of localization (3:3)	CDH2,ABI1,CD24,PDCD6IP,SAE1,ABCC5,DNM1L,SNUPN,COL4A3BP,ARPC3,ARPC1B,ACTR2,TSPAN1,KIF20A,ACTR1B,RASGRP1,LRPPRC,PDIA6,OPTN,ATP6AP2,SLC25A13,SLC25A15,CDK2,TENM1,TNK2,DDX39A,SLC35B1,AP3S2,RABEPK,SPRY2,STAM2,RAMP2,KATNB1,RTN3,MICU1,CACNG2,TUBB4B,GNB2L1,NDC80,FAM3C,ACAA2,VAV3,PIBF1,SLC9A6,SEC23B,VAT1,UNC13B,CHERP,ANP32B,PRDX4,ARFGEF2,CENPA,SORBS1,CENPC,TRIM3,ERLIN1,SPAG5,TGOLN2,CENPE,TXNIP,CENPF,RGS14,…
43170	6730	1888	2.73e-11	1: macromolecule metabolic process (4:4)	CDH2,ABI1,CD24,PDCD6IP,MED16,CHAF1A,PARP3,SAE1,ABCC5,DPP3,SNUPN,UST,TSPAN5,CTDSP2,RAD50,RASGRP1,LRPPRC,FRY,PDIA6,OPTN,G3BP1,MBNL2,CEBPZ,TRIM28,ATP6AP2,CDK2,RCL1,SORBS3,TENM1,RBM7,TNK2,CDK4,RNF41,TRIM13,DDX39A,CTDSPL,ZNF443,RCAN2,HNRNPR,GPHN,SPRY2,STAM2,SF3B4,RAMP2,ZMPSTE24,STUB1,SMNDC1,SPEG,TRAIP,PAK4,SNAPC5,CDKN2C,TMEM5,CDKN3,CNPY2,PCGF3,HMG20B,CACNG2,NOD1,GNB2L1,ADARB1,ST3GAL6,NSA2,UBAC1,OLFM1,…
43933	1602	520	2.99e-11	1: protein-containing complex subunit organization (4:4)	PDCD6IP,CHAF1A,SMC4,DNM1L,SNUPN,ARPC3,ARPC1B,ACTR2,RASGRP1,TRIM28,TENM1,CALCOCO2,STUB1,KATNB1,MICU1,NOD1,GNB2L1,NDC80,ZNHIT1,UNC13B,ANP32B,CENPA,SMC2,CENPC,CDC42EP3,CENPE,CENPF,KHDRBS1,AVIL,CETN2,CCT6B,USP39,CFL1,YME1L1,SRSF10,WASF3,RUVBL2,MALT1,SUB1,EHD1,SF3A3,TMED2,TMED10,FERMT2,KIF2C,DSTN,ADRM1,CPSF6,UBE2C,TPPP,TRIOBP,FAF1,CORO1A,MRPL3,PARK7,OIP5,GABARAPL2,TRIM9,C1QTNF3,CLU,CLNS1A,CLTC,COL11A2…
33554	1587	515	4.03e-11	1: cellular response to stress (4:4)	CHAF1A,PARP3,COL4A3BP,CTDSP2,RAD50,RASGRP1,PDIA6,OPTN,TRIM28,CDK2,TRIM13,DDX39A,STUB1,PAK4,NOD1,GNB2L1,MCRS1,ACAA2,VAV3,RNASEH2A,TXNRD2,ERLIN1,RAD51AP1,RGS14,NPRL2,CAMKK2,CETN2,POLD3,ZMYND11,ARPP21,RUVBL2,MORF4L1,SEC61B,PDIA5,SERINC3,OS9,GCN1L1,TLK2,TOPBP1,CHEK1,FOXN3,CDC37,FICD,CHEK2,POLI,SEC63,POLG2,RNF139,TP53TG1,PNKP,PARK7,PHB2,GABARAPL2,ERCC8,KLHDC3,CLU,NACC2,CREBBP,CRY2,CRYAB,PARP1,PARP4,CS…
99504	88	50	4.33e-11	1: synaptic vesicle cycle (5:5)	CDH2,DNM1L,UNC13B,CPLX2,TRIM9,SYT2,DNM1,FGF14,NLGN1,RAB3GAP1,RIMS1,UNC13A,CYFIP1,SYT11,PIP5K1C,DNM3,PCLO,ATP2A2,P2RX7,PFN2,NLGN3,SYTL2,SLC17A7,SYT13,RAB3A,RAB5A,ROCK1,ITSN1,SH3GL2,SNAP25,SNCA,STX1A,STX4,STXBP1,VAMP2,SYN1,SYP,SYT1,SYNDIG1,EEA1,DOC2B,DOC2A,NAPA,SYNJ1,CADPS2,PLAA,PREPL,SNPH,RIMS3,DNAJC6
9056	1938	614	4.66e-11	1: catabolic process (3:3)	GNPDA1,PDCD6IP,DNM1L,LRPPRC,OPTN,CDK4,RNF41,TRIM13,HNRNPR,CALCOCO2,STAM2,ZMPSTE24,STUB1,RGS19,AKR1A1,NOD1,GNB2L1,ACAA2,ECI2,SYNCRIP,RNASEH2A,LAMTOR5,TM9SF1,ERLIN1,NPRL2,CAMKK2,FUT9,YME1L1,PDE10A,HPSE,CYP46A1,SEC61B,OS9,PNRC1,TLK2,PIM2,ADRM1,ABHD2,WWP1,UBE2C,C10ORF10,FAF1,CDC37,WDR6,CHEK2,RNF139,SNF8,PARK7,ACOT7,U2AF2,EXOSC8,MGLL,GABARAPL2,TRIM9,ERCC8,AGAP2,AP2M1,CLU,CLN5,CLTC,ADH5,COL4A1,COL11A2,…
34660	460	179	4.82e-11	1: ncRNA metabolic process (7:8)	RCL1,SNAPC5,NSA2,NOP56,RPP30,RPP38,TBL3,POP4,UTP14A,WDR3,CPSF4,EBNA1BP2,DUS4L,KRR1,POLG2,EXOSC8,WBSCR22,FTSJ3,MTERF4,CSNK1E,AARS,DARS,DDX11,DKC1,FBL,NCBP2,RRP1B,WDR43,PES1,GTPBP4,RPL36,INTS7,NOL11,PTCD1,DIEXF,AGO2,RRP7A,DROSHA,GTF2A1,GTF2A2,GTF2B,GTF2E1,GTF3C1,GTF3C2,FTSJ2,HSD17B10,HARS,HRAS,KARS,RPSA,GTF2H5,SMAD2,MAPT,METTL1,MYBL1,NARS,RPL10A,NOP2,GEMIN4,TPRKB,RRP15,RRNAD1,UTP11L,POP5,RTCB,TRMT1…
34655	527	200	5.77e-11	1: nucleobase-containing compound catabolic process (5:6)	LRPPRC,HNRNPR,SYNCRIP,RNASEH2A,PDE10A,PNRC1,ACOT7,EXOSC8,DKC1,DUT,E2F1,EIF4A2,EIF4E,ELAVL1,ENO2,ETF1,FBP1,FEN1,ALDOA,CASC3,ENPP4,NCBP2,ALDOC,SAMD4A,SMG1,TNRC6B,NUP205,PSME4,NUP210,NUP160,TARDBP,CARHSP1,NUP62,LSM5,LSM4,RPL36,SAMHD1,GAPDH,SERBP1,SND1,AGO2,CSDC2,LSM1,LSM3,GPI,GPX1,DROSHA,GSPT1,CNOT7,HK1,HMGB2,APAF1,HNRNPC,HNRNPD,HPRT1,APEX1,HSPA8,NUP43,ITPA,KPNA1,KPNB1,TNPO1,RPSA,MTAP,NUDT1,RPL10A,C…
140014	220	99	5.85e-11	1: mitotic nuclear division (5:7)	PDCD6IP,SMC4,NDC80,TACC3,PIBF1,SMC2,CENPC,SPAG5,CENPE,CENPF,KIF2C,UBE2C,CHEK1,ZWINT,CHEK2,PHB2,TOM1L2,KIF18B,SPICE1,SIRT2,TPX2,PDS5B,SMC5,PDS5A,NCAPD3,NCAPH,NUP62,KIF4A,NIPBL,ANAPC15,SH2B1,FBXO5,VPS4A,RGCC,RACGAP1,BIRC5,KIF2A,KIF11,KIFC1,KIF22,KPNB1,MAD2L1,MKI67,NEK2,NUSAP1,LCMT1,SIRT7,CHMP3,ATRX,NDE1,SPDL1,CEP192,CDCA8,PPP2R1A,FAM178A,CDK5RAP2,RIOK2,PPP2R2D,RAN,RANBP1,RANBP2,RB1,NCAPG,SPAST,AURK…
30030	1130	382	6.17e-11	1: cell projection organization (4:4)	ABI1,DNM1L,CDH11,UST,ACTR2,NUBP2,FRY,TENM1,SPRY2,PAK4,KATNB1,TUBB4B,ADARB1,OLFM1,VAV3,PIBF1,SLC9A6,SEMA4F,CDC42EP3,AVIL,CETN2,CFL1,PLK4,WASF3,EHD1,TRIOBP,KIF3A,IL1RAPL1,CORO1A,CHN1,SSX2IP,CNTN1,SYT2,CSNK1E,TTBK2,CTNNA1,CTNNB1,CTNND2,CUX1,CYLD,DBN1,DCTN1,DGUOK,DHFR,DLG4,DYNC1H1,DYNC1I2,DPYSL2,DPYSL3,AGT,DVL2,DVL3,E2F5,S1PR1,LPAR1,EFNB2,EFNB3,MARK2,TUBB,DMTN,EPHB1,EPHB2,EPHB3,ETV1,EZH2,PTK2B,FGD1,F…
34622	818	289	7.53e-11	1: cellular protein-containing complex assembly (6:6)	CHAF1A,DNM1L,SNUPN,ARPC3,ARPC1B,ACTR2,TENM1,STUB1,UNC13B,ANP32B,CENPA,CENPC,CDC42EP3,CENPE,CENPF,AVIL,CETN2,CCT6B,USP39,SRSF10,WASF3,RUVBL2,SF3A3,TMED2,TMED10,ADRM1,UBE2C,TPPP,TRIOBP,CORO1A,OIP5,TRIM9,CLU,CLNS1A,CLTC,MTERF4,RPL10L,CRYAB,PARP1,DACH1,DCTN1,DDB2,DLG1,DNM1,DYNC1H1,DMTN,EPS15,PTK2B,FASTKD2,SEC31A,FKBP4,MAPRE1,SIRT2,SNW1,SNRNP200,UNC13A,NUP205,CYFIP1,COBL,TSPYL4,CAMSAP2,ITGB3BP,SF3B1,K…
7093	143	71	7.56e-11	1: mitotic cell cycle checkpoint (4:8)	CDK2,NDC80,CENPF,TOPBP1,FOXN3,ZWINT,CHEK2,DLG1,ARID3A,E2F1,ANAPC15,VPS4A,RGCC,CNOT7,DONSON,HRAS,HUS1,MAD2L1,FOXO4,MRE11A,MSH2,CNOT2,NPM1,RPS27L,PCNA,C5ORF45,TAOK3,LCMT1,TRIAP1,PML,TIPIN,ZWILCH,RFWD3,FANCI,CDK5RAP2,PRKDC,CNOT6,RAD17,RB1,RPA2,RPS6,RPS27A,CLSPN,SETMAR,NABP1,SOX4,BRCA1,AURKA,BUB1,BUB1B,TOP2A,TP53,TTK,UBA52,UBC,XPC,ZNF207,CDK5RAP3,CRADD,CCNB1,RQCD1,BUB3,AURKB,TRIP13,CNOT8,TAOK2,MAD2L1…
120036	1112	376	8.72e-11	1: plasma membrane bounded cell projection organization (5:5)	ABI1,DNM1L,CDH11,UST,ACTR2,FRY,TENM1,PAK4,KATNB1,TUBB4B,ADARB1,OLFM1,VAV3,PIBF1,SLC9A6,SEMA4F,CDC42EP3,AVIL,CETN2,CFL1,PLK4,WASF3,EHD1,TRIOBP,KIF3A,IL1RAPL1,CORO1A,CHN1,SSX2IP,CNTN1,SYT2,CSNK1E,TTBK2,CTNNA1,CTNNB1,CTNND2,CUX1,CYLD,DBN1,DCTN1,DGUOK,DHFR,DLG4,DYNC1H1,DYNC1I2,DPYSL2,DPYSL3,AGT,DVL2,DVL3,S1PR1,LPAR1,EFNB2,EFNB3,MARK2,TUBB,DMTN,EPHB1,EPHB2,EPHB3,ETV1,EZH2,PTK2B,FGD1,FGFR1,FGFR2,FKBP1B…
7010	984	338	1.01e-10	1: cytoskeleton organization (5:5)	ABI1,PDCD6IP,PARP3,ARPC3,ARPC1B,ACTR2,KIF20A,FRY,CDK2,SORBS3,TENM1,SPRY2,PAK4,KATNB1,TUBB4B,NDC80,TACC3,PIBF1,CAP2,NEBL,CENPA,SORBS1,CDC42EP3,SPAG5,CENPE,RGS14,AVIL,CETN2,CETN3,CFL1,PLK4,WASF3,KIF2C,TMSB15A,DSTN,TPPP,TRIOBP,KATNA1,CHEK1,CIT,KIF3A,CORO1A,CHEK2,AKAP13,EFHC1,SSX2IP,ADD3,CLTC,CRYAB,CSNK1A1,TTBK2,KIF18B,CTGF,CTNNA1,CTNNB1,SPICE1,CXADR,CYLD,DBN1,DCTN1,DLG1,DYNC1H1,DYNC1LI2,DPYSL2,DPYSL…
45786	517	196	1.03e-10	1: negative regulation of cell cycle (4:6)	CTDSP2,CDK2,CDK4,CTDSPL,CDKN2C,CDKN3,NDC80,LAMTOR5,HEXIM1,CENPF,KHDRBS1,ZNF268,BTG3,TOPBP1,CHEK1,FOXN3,ZWINT,WDR6,CHEK2,CBX3,NACC2,TOM1L2,CTNNB1,DHCR24,DLG1,ARID3A,E2F1,E2F6,EIF4G2,EZH2,VASH1,FOXM1,PSME4,PPP1R13B,SUZ12,ABL1,INTS7,ANAPC15,FBXO5,VPS4A,BIN1,HTRA2,PPP2R3B,LAMTOR2,RGCC,CNOT7,DONSON,H2AFX,APAF1,APBB1,HRAS,PRMT2,HUS1,ID2,INSM1,IRF6,IPO5,MAD2L1,MAX,FOXO4,MRE11A,MSH2,TRIM37,NUBP1,NEK2,NEU…
75	188	87	1.22e-10	1: cell cycle checkpoint (3:7)	CDK2,NDC80,CENPF,TOPBP1,CHEK1,FOXN3,ZWINT,CHEK2,DLG1,ARID3A,E2F1,INTS7,ANAPC15,VPS4A,RGCC,CNOT7,DONSON,H2AFX,HRAS,HUS1,MAD2L1,FOXO4,MRE11A,MSH2,CNOT2,NPM1,RPS27L,PCNA,C5ORF45,WAC,TAOK3,LCMT1,TRIAP1,DTL,PML,SPDL1,TIPIN,ZWILCH,RFWD3,FANCI,CDK5RAP2,PRKDC,CNOT6,RAD17,RB1,RBBP8,RPA2,RPS6,RPS27A,CLSPN,SETMAR,NABP1,SOX4,SOX11,BRCA1,AURKA,BUB1,BUB1B,TOP2A,TP53,TP53BP1,TTK,UBA52,UBC,XPC,ZNF207,CDK5RAP3,CD…
6413	169	80	1.49e-10	1: translational initiation (4:9)	EIF3M,KHDRBS1,EIF1AX,EIF2B1,EIF4A2,EIF4E,EIF4EBP2,EIF4G2,EIF5,NCBP2,HABP4,RPL36,AGO2,MCTS1,RPSA,PAIP2B,MTIF2,RPL10A,NPM1,YTHDF2,POLR2G,YTHDF1,BANK1,IMPACT,ABCE1,RPL6,RPL7A,RPL10,RPL12,RPL15,RPL19,RPL22,RPL27,RPL30,RPL28,RPL29,RPL31,RPL32,RPL35A,RPL37,RPL38,RPL39,RPL36A,RPLP0,RPLP1,RPLP2,RPS2,RPS4X,RPS5,RPS6,RPS8,RPS9,RPS10,RPS11,RPS12,RPS13,RPS14,RPS15A,RPS16,RPS17,RPS18,RPS19,RPS20,RPS21,RPS24,R…
1901360	4722	1363	1.56e-10	1: organic cyclic compound metabolic process (4:4)	MED16,CHAF1A,PARP3,DNM1L,SNUPN,RAD50,LRPPRC,G3BP1,MBNL2,CEBPZ,TRIM28,SLC25A13,CDK2,RCL1,SORBS3,TENM1,RBM7,CDK4,TXNDC9,RNF41,TRIM13,DDX39A,ZNF443,HNRNPR,GPHN,SF3B4,STUB1,SMNDC1,SNAPC5,PCGF3,HMG20B,NOD1,ADARB1,CDS1,NSA2,MCRS1,ACAA2,PPIH,ZBTB18,C1ORF61,SYNCRIP,DEAF1,CHERP,NOP56,RNASEH2A,RPP30,RPP38,DRAP1,PAICS,TBL3,MXD4,ERLIN1,HEXIM1,ARID3B,IVNS1ABP,TXNIP,CENPF,RAD51AP1,RGS14,CAMKK2,KHDRBS1,CETN2,US…
48167	135	67	2.77e-10	1: regulation of synaptic plasticity (4:10)	UNC13B,RGS14,CPLX2,ADORA1,DBN1,DLG4,AGT,EIF4EBP2,EPHB2,PTK2B,FGF14,NLGN1,RAB3GAP1,SHANK2,UNC13A,NCDN,CRTC1,ABL1,SIPA1L1,NPTN,GRIA1,GRID2,GRIK2,GRIN1,GRIN2A,GRIN2C,HRAS,APOE,ITPKA,KCNJ10,KIT,KRAS,MAPT,MECP2,NTRK2,SERPINE2,NLGN3,SSH1,PPP3CB,PRKCZ,MAPK1,PRNP,RELN,JPH3,ABHD6,PTN,RAB3A,RASGRF1,S100B,SLC8A2,SNAP25,SNCA,STAU1,STX4,STXBP1,VAMP2,SYP,CNTN2,YWHAH,CALB1,MCTP1,CAMK2A,CAMK2B,CBLN1,SQSTM1,SYNGR…
6810	3814	1120	3.34e-10	1: transport (4:4)	CDH2,ABI1,CD24,PDCD6IP,SAE1,ABCC5,DNM1L,SNUPN,COL4A3BP,ARPC3,ARPC1B,ACTR2,TSPAN1,KIF20A,ACTR1B,RASGRP1,LRPPRC,PDIA6,OPTN,ATP6AP2,SLC25A13,SLC25A15,CDK2,TENM1,TNK2,DDX39A,SLC35B1,AP3S2,RABEPK,STAM2,RAMP2,KATNB1,RTN3,MICU1,CACNG2,TUBB4B,GNB2L1,FAM3C,ACAA2,VAV3,SLC9A6,SEC23B,VAT1,UNC13B,CHERP,ANP32B,PRDX4,ARFGEF2,SORBS1,TRIM3,ERLIN1,SPAG5,TGOLN2,CENPE,TXNIP,CENPF,RGS14,SLMO1,MTX2,KHDRBS1,GNB5,CCT6B,…
65003	1378	450	3.52e-10	1: protein-containing complex assembly (5:5)	PDCD6IP,CHAF1A,DNM1L,SNUPN,ARPC3,ARPC1B,ACTR2,RASGRP1,TRIM28,TENM1,STUB1,MICU1,NOD1,GNB2L1,UNC13B,ANP32B,CENPA,CENPC,CDC42EP3,CENPE,CENPF,KHDRBS1,AVIL,CETN2,CCT6B,USP39,YME1L1,SRSF10,WASF3,RUVBL2,MALT1,SUB1,EHD1,SF3A3,TMED2,TMED10,FERMT2,ADRM1,CPSF6,UBE2C,TPPP,TRIOBP,FAF1,CORO1A,PARK7,OIP5,TRIM9,C1QTNF3,CLU,CLNS1A,CLTC,MTERF4,CLDN3,NACC2,CREBBP,RPL10L,CRYAB,PARP1,TMEM120B,CSNK1A1,CTNNA1,CTNNB1,CY…
16079	53	34	3.59e-10	1: synaptic vesicle exocytosis (6:10)	DNM1L,UNC13B,CPLX2,TRIM9,SYT2,NLGN1,RAB3GAP1,RIMS1,UNC13A,SYT11,PIP5K1C,PCLO,ATP2A2,P2RX7,PFN2,SYTL2,SYT13,RAB3A,RAB5A,SNAP25,STX1A,STX4,STXBP1,VAMP2,SYN1,SYT1,DOC2B,DOC2A,NAPA,SYNJ1,CADPS2,PREPL,SNPH,RIMS3
31175	745	264	3.92e-10	1: neuron projection development (6:11)	ABI1,DNM1L,CDH11,UST,ACTR2,FRY,PAK4,KATNB1,ADARB1,OLFM1,SLC9A6,SEMA4F,AVIL,CFL1,EHD1,TRIOBP,IL1RAPL1,CHN1,CNTN1,SYT2,CTNNA1,CTNNB1,CTNND2,CUX1,DBN1,DGUOK,DHFR,DLG4,DPYSL2,DPYSL3,AGT,DVL2,DVL3,LPAR1,EFNB2,EFNB3,MARK2,EPHB1,EPHB2,EPHB3,ETV1,EZH2,PTK2B,FGFR1,FGFR2,FKBP1B,NLGN1,INPP5F,FKBP4,ZNF365,BTBD3,TRIM32,RIMS1,UNC13A,KDM1A,USP33,SARM1,RAP1GAP2,NFASC,EPB41L3,NCDN,CYFIP1,COBL,DENND5A,CAMSAP2,CUX2…
16032	719	256	4.23e-10	1: viral process (5:5)	ABI1,PDCD6IP,RAD50,TRIM28,TRIM13,CALCOCO2,RTN3,GNB2L1,ADARB1,PPIH,SYNCRIP,LAMTOR5,SIVA1,CENPA,IVNS1ABP,CFL1,ZMYND11,CPSF4,WWP1,SNF8,AP2M1,COPB1,CREBBP,CTBP1,CTBP2,CXADR,DDX11,DLG1,DYNC1I2,EFNB2,EFNB3,EIF4A2,EIF4E,EPS15,FBLN1,SNW1,KIN,TRIM32,RRP1B,NUP205,NUP210,NUP160,NEDD4L,CRTC1,TARDBP,NUP62,FYN,XRCC6,SERINC5,RPL36,SND1,VPS4A,BIN1,MCTS1,SLC25A4,TBK1,MSH6,GTF2A2,GTF2B,GTF2E1,CNOT7,RBM15B,HCFC2,PI…
956	183	84	4.68e-10	1: nuclear-transcribed mRNA catabolic process (7:10)	PNRC1,EXOSC8,EIF4A2,EIF4E,ETF1,CASC3,NCBP2,SAMD4A,SMG1,TNRC6B,LSM5,LSM4,RPL36,AGO2,LSM1,LSM3,GSPT1,CNOT7,RPSA,RPL10A,CNOT2,LSM7,EXOSC9,POLR2G,PPP2CA,PPP2R1A,SMG8,PNRC2,SMG9,CNOT6,LSM2,UPF1,RPL6,RPL7A,RPL10,RPL12,RPL15,RPL19,RPL22,RPL27,RPL30,RPL28,RPL29,RPL31,RPL32,RPL35A,RPL37,RPL38,RPL39,RPL36A,RPLP0,RPLP1,RPLP2,RPS2,RPS4X,RPS5,RPS6,RPS8,RPS9,RPS10,RPS11,RPS12,RPS13,RPS14,RPS15A,RPS16,RPS17,RPS…
280	310	127	6.32e-10	1: nuclear division (6:6)	PDCD6IP,SMC4,ACTR2,RAD50,SYCP2,NDC80,TACC3,PIBF1,SMC2,CENPC,SPAG5,CENPE,CENPF,KIF2C,PIM2,UBE2C,CHEK1,ZWINT,CHEK2,PHB2,KLHDC3,CKS2,TOM1L2,KIF18B,SPICE1,SIRT2,TPX2,PDS5B,SMC5,PDS5A,NCAPD3,NCAPH,LEMD3,NUP62,KIF4A,RAD54B,NIPBL,ANAPC15,ASPM,SH2B1,FBXO5,MLH3,VPS4A,RGCC,RACGAP1,PSMC3IP,SLC2A8,BIRC5,APITD1,KIF2A,KIF11,KIFC1,KIF22,KPNB1,MAD2L1,MKI67,MRE11A,MSH2,MYBL1,NEK2,NUSAP1,LCMT1,SIRT7,CHMP3,ATRX,NDE…
48285	344	138	7.19e-10	1: organelle fission (5:5)	PDCD6IP,SMC4,DNM1L,ACTR2,RAD50,SYCP2,NDC80,TACC3,PIBF1,SMC2,CENPC,SPAG5,CENPE,CENPF,KIF2C,PIM2,UBE2C,CHEK1,ZWINT,CHEK2,PHB2,KLHDC3,CKS2,TOM1L2,KIF18B,SPICE1,DNM1,SIRT2,TPX2,PDS5B,SMC5,PDS5A,DDHD2,NCAPD3,NCAPH,LEMD3,NUP62,KIF4A,RAD54B,NIPBL,ANAPC15,ASPM,SH2B1,DNM3,FBXO5,MLH3,VPS4A,RGCC,RACGAP1,PSMC3IP,SLC2A8,BIRC5,APITD1,KIF2A,KIF11,KIFC1,KIF22,KPNB1,MAD2L1,MAPT,MKI67,MRE11A,MSH2,MYBL1,NEK2,PARK2,…
6974	655	235	1.03e-09	1: cellular response to DNA damage stimulus (5:5)	CHAF1A,PARP3,RAD50,TRIM28,CDK2,DDX39A,STUB1,MCRS1,VAV3,RNASEH2A,RAD51AP1,CETN2,POLD3,RUVBL2,MORF4L1,TLK2,TOPBP1,CHEK1,FOXN3,CHEK2,POLI,POLG2,TP53TG1,PNKP,PARK7,ERCC8,CLU,NACC2,CRY2,PARP1,PARP4,CSNK1E,DDB2,DDX11,ARID3A,E2F1,HIPK1,ERCC1,FANCE,FANCF,FANCG,FEN1,ZBTB1,ZNF365,SNW1,KIN,TRIM32,PAXIP1,KDM1A,PDS5B,SMG1,FOXM1,FOXO3,SMC5,PSME4,FAM168A,PDS5A,TFIP11,ABL1,ZBTB38,MCM9,XRCC6,RAD54B,NIPBL,ASF1A,IN…
44403	769	269	1.31e-09	1: symbiont process (4:4)	ABI1,PDCD6IP,RAD50,TRIM28,TRIM13,CALCOCO2,RTN3,GNB2L1,ADARB1,PPIH,SYNCRIP,LAMTOR5,SIVA1,CENPA,IVNS1ABP,CFL1,ZMYND11,CPSF4,WWP1,SNF8,AP2M1,COPB1,CREBBP,CTBP1,CTBP2,CTNNB1,CXADR,DDX11,DLG1,DYNC1I2,EFNB2,EFNB3,EIF4A2,EIF4E,EPS15,FBLN1,SNW1,KIN,TRIM32,RRP1B,NUP205,NUP210,NUP160,NEDD4L,FN1,CRTC1,TARDBP,NUP62,FYN,XRCC6,SERINC5,RPL36,GAPDH,SND1,VPS4A,BIN1,GPX1,MCTS1,SLC25A4,TBK1,MSH6,GTF2A2,GTF2B,GTF2E1…
61919	381	149	1.51e-09	1: process utilizing autophagic mechanism (3:3)	DNM1L,OPTN,RNF41,TRIM13,CALCOCO2,STAM2,RGS19,NOD1,LAMTOR5,TM9SF1,NPRL2,CAMKK2,TLK2,PIM2,C10ORF10,CDC37,WDR6,SNF8,PARK7,U2AF2,GABARAPL2,CLU,CLTC,SOGA1,CSNK2A1,ADRA1A,ATP6V0E2,DAP,DAPK1,EEF1A2,EIF4E,EIF4G2,MARK2,FLCN,TRAPPC8,RAB3GAP1,SIRT2,WDFY3,USP33,TAB2,VPS13A,MTCL1,ATP6V0A2,SH3BP4,GABARAPL1,ABL1,GAPDH,POLDIP2,VPS41,VPS4A,HTRA2,GNAI3,LAMTOR2,TBK1,UBQLN2,ANXA7,HSPA8,HSP90AA1,ITPR1,LAMP2,LGALS8,AR…
6914	381	149	1.51e-09	1: autophagy (4:5)	DNM1L,OPTN,RNF41,TRIM13,CALCOCO2,STAM2,RGS19,NOD1,LAMTOR5,TM9SF1,NPRL2,CAMKK2,TLK2,PIM2,C10ORF10,CDC37,WDR6,SNF8,PARK7,U2AF2,GABARAPL2,CLU,CLTC,SOGA1,CSNK2A1,ADRA1A,ATP6V0E2,DAP,DAPK1,EEF1A2,EIF4E,EIF4G2,MARK2,FLCN,TRAPPC8,RAB3GAP1,SIRT2,WDFY3,USP33,TAB2,VPS13A,MTCL1,ATP6V0A2,SH3BP4,GABARAPL1,ABL1,GAPDH,POLDIP2,VPS41,VPS4A,HTRA2,GNAI3,LAMTOR2,TBK1,UBQLN2,ANXA7,HSPA8,HSP90AA1,ITPR1,LAMP2,LGALS8,AR…
99536	505	188	1.71e-09	1: synaptic signaling (4:5)	DNM1L,ADARB1,UNC13B,RGS14,CPLX2,GPR176,HRH3,PARK7,TRIM9,CHRNB3,SYT2,ADORA1,ADRA1A,CTNNB1,DBN1,DLG1,DLG2,DLG4,DNM1,ABAT,AGT,EIF4EBP2,EPHB2,ETV5,F2R,PTK2B,FGF12,FGF14,NLGN1,CLSTN1,RAB3GAP1,SHANK2,IGSF9B,RIMS1,UNC13A,NCDN,SYT11,CUX2,KIAA1045,CRTC1,ADNP,PIP5K1C,MAPK8IP2,ABL1,GABRA1,GABRB2,GABRD,GAD2,SIPA1L1,NPTN,AMPH,KCNMB4,GLS,PCLO,GRIA1,GRIA3,GRIA4,GRID2,GRIK2,GRIN1,GRIN2A,GRIN2C,GRM1,GRM3,GRM4,HRA…
99537	505	188	1.71e-09	1: trans-synaptic signaling (5:6)	DNM1L,ADARB1,UNC13B,RGS14,CPLX2,GPR176,HRH3,PARK7,TRIM9,CHRNB3,SYT2,ADORA1,ADRA1A,CTNNB1,DBN1,DLG1,DLG2,DLG4,DNM1,ABAT,AGT,EIF4EBP2,EPHB2,ETV5,F2R,PTK2B,FGF12,FGF14,NLGN1,CLSTN1,RAB3GAP1,SHANK2,IGSF9B,RIMS1,UNC13A,NCDN,SYT11,CUX2,KIAA1045,CRTC1,ADNP,PIP5K1C,MAPK8IP2,ABL1,GABRA1,GABRB2,GABRD,GAD2,SIPA1L1,NPTN,AMPH,KCNMB4,GLS,PCLO,GRIA1,GRIA3,GRIA4,GRID2,GRIK2,GRIN1,GRIN2A,GRIN2C,GRM1,GRM3,GRM4,HRA…
44270	557	204	1.84e-09	1: cellular nitrogen compound catabolic process (5:5)	LRPPRC,HNRNPR,SYNCRIP,RNASEH2A,PDE10A,PNRC1,ACOT7,EXOSC8,DKC1,DUT,E2F1,EIF4A2,EIF4E,ELAVL1,ENO2,ETF1,FBP1,FEN1,ALDOA,CASC3,ENPP4,NCBP2,ALDOC,SAMD4A,SMG1,TNRC6B,NUP205,PSME4,NUP210,NUP160,TARDBP,CARHSP1,NUP62,LSM5,LSM4,RPL36,SAMHD1,GAPDH,SERBP1,SND1,AGO2,CSDC2,LSM1,LSM3,GPI,GPX1,DROSHA,GSPT1,CNOT7,HK1,HMGB2,HMOX2,APAF1,HNMT,HNRNPC,HNRNPD,HPRT1,APEX1,HSPA8,NUP43,ITPA,KPNA1,KPNB1,TNPO1,RPSA,ALDH6A1,…
46700	557	204	1.84e-09	1: heterocycle catabolic process (5:5)	LRPPRC,HNRNPR,SYNCRIP,RNASEH2A,PDE10A,PNRC1,ACOT7,EXOSC8,DAO,DKC1,DUT,E2F1,EIF4A2,EIF4E,ELAVL1,ENO2,ETF1,FBP1,FEN1,ALDOA,CASC3,ENPP4,NCBP2,ALDOC,SAMD4A,SMG1,TNRC6B,NUP205,PSME4,NUP210,NUP160,TARDBP,CARHSP1,NUP62,LSM5,LSM4,RPL36,SAMHD1,GAPDH,SERBP1,SND1,AGO2,CSDC2,LSM1,LSM3,GPI,GPX1,DROSHA,GSPT1,CNOT7,HK1,HMGB2,HMOX2,APAF1,HNMT,HNRNPC,HNRNPD,HPRT1,APEX1,HSPA8,NUP43,ITPA,KPNA1,KPNB1,TNPO1,RPSA,ALDH…
51983	74	42	1.87e-09	1: regulation of chromosome segregation (4:5)	NDC80,TACC3,SPAG5,CENPE,CENPF,KIF2C,UBE2C,CSNK2A1,CTNNB1,DDX11,DYNC1H1,ECT2,FEN1,SIRT2,SMC5,ANAPC15,RACGAP1,MAD2L1,MKI67,NEK2,LCMT1,ATRX,FAM178A,CDK5RAP2,RIOK2,RB1,BUB1,BUB1B,TTK,ZNF207,TNKS,CDC23,CCNB1,BUB3,AURKB,PTTG1,TRIP13,H2AFY,ESPL1,DLGAP5,CDC27,CDC42
51960	659	235	2.06e-09	1: regulation of nervous system development (5:7)	CDH2,DNM1L,UST,ACTR2,KATNB1,HMG20B,OLFM1,SEMA4F,RGS14,AVIL,CFL1,WASF3,IL1RAPL1,CHN1,CNTN1,SYT2,CSF1,CSNK1E,CTNNA1,CTNNB1,CUX1,DBN1,DGUOK,DLG1,DLG4,DPYSL2,DPYSL3,AGT,DVL2,DVL3,ECT2,LPAR1,EFNB2,EFNB3,EIF4E,MARK2,EPHB1,EPHB2,EPHB3,ETV5,EZH2,PTK2B,FGFR1,FKBP1B,ADGRL1,NLGN1,INPP5F,FKBP4,CLSTN1,ZNF365,SIRT2,SNW1,TRIM32,RIMS1,UNC13A,KDM1A,KDM4C,FOXO3,SARM1,RAP1GAP2,CYFIP1,COBL,DENND5A,CAMSAP2,CUX2,NEDD4…
7268	503	187	2.18e-09	1: chemical synaptic transmission (7:8)	DNM1L,ADARB1,UNC13B,RGS14,CPLX2,GPR176,HRH3,PARK7,TRIM9,CHRNB3,SYT2,ADORA1,ADRA1A,CTNNB1,DBN1,DLG1,DLG2,DLG4,DNM1,ABAT,AGT,EIF4EBP2,EPHB2,ETV5,F2R,PTK2B,FGF12,FGF14,NLGN1,CLSTN1,RAB3GAP1,SHANK2,IGSF9B,RIMS1,UNC13A,NCDN,SYT11,CUX2,KIAA1045,CRTC1,ADNP,PIP5K1C,MAPK8IP2,ABL1,GABRA1,GABRB2,GABRD,GAD2,SIPA1L1,NPTN,AMPH,KCNMB4,GLS,PCLO,GRIA1,GRIA3,GRIA4,GRID2,GRIK2,GRIN1,GRIN2A,GRIN2C,GRM1,GRM3,GRM4,HRA…
98916	503	187	2.18e-09	1: anterograde trans-synaptic signaling (6:7)	DNM1L,ADARB1,UNC13B,RGS14,CPLX2,GPR176,HRH3,PARK7,TRIM9,CHRNB3,SYT2,ADORA1,ADRA1A,CTNNB1,DBN1,DLG1,DLG2,DLG4,DNM1,ABAT,AGT,EIF4EBP2,EPHB2,ETV5,F2R,PTK2B,FGF12,FGF14,NLGN1,CLSTN1,RAB3GAP1,SHANK2,IGSF9B,RIMS1,UNC13A,NCDN,SYT11,CUX2,KIAA1045,CRTC1,ADNP,PIP5K1C,MAPK8IP2,ABL1,GABRA1,GABRB2,GABRD,GAD2,SIPA1L1,NPTN,AMPH,KCNMB4,GLS,PCLO,GRIA1,GRIA3,GRIA4,GRID2,GRIK2,GRIN1,GRIN2A,GRIN2C,GRM1,GRM3,GRM4,HRA…
9892	2230	684	2.54e-09	1: negative regulation of metabolic process (3:5)	CTDSP2,RAD50,LRPPRC,FRY,OPTN,TRIM28,CDK2,SORBS3,CDK4,RNF41,CTDSPL,HNRNPR,SPRY2,CDKN2C,CNPY2,HMG20B,GNB2L1,ADARB1,OLFM1,PIBF1,ZBTB18,SYNCRIP,DEAF1,LAMTOR5,DRAP1,MXD4,ERLIN1,HEXIM1,TXNIP,CENPF,RGS14,NPRL2,SPINT2,KHDRBS1,KDM5B,ZMYND11,SRSF10,ZNF268,MORF4L1,CBX1,OS9,PNRC1,YWHAQ,CCDC85B,CHAD,TLK2,WWP1,CHD4,FOXN3,WDR6,CHEK2,RNF139,PNKP,PARK7,PHB2,CBX3,U2AF2,EXOSC8,GABARAPL2,PIK3IP1,C1QTNF3,AGAP2,CLU,CL…
45930	261	109	2.73e-09	1: negative regulation of mitotic cell cycle (5:7)	CTDSP2,CDK2,CTDSPL,NDC80,CENPF,BTG3,TOPBP1,CHEK1,FOXN3,ZWINT,CHEK2,NACC2,TOM1L2,CTNNB1,DLG1,ARID3A,E2F1,EZH2,PSME4,ABL1,ANAPC15,VPS4A,RGCC,CNOT7,DONSON,HRAS,PRMT2,HUS1,MAD2L1,FOXO4,MRE11A,MSH2,CNOT2,NPM1,RPS27L,PCNA,C5ORF45,TAOK3,LCMT1,TRIAP1,PML,ATRX,TIPIN,USP47,ZWILCH,RFWD3,FANCI,CDK5RAP2,PRKDC,PSMA2,PSMA3,PSMA4,PSMA5,PSMA6,PSMA7,PSMB1,PSMB2,PSMB3,PSMB4,PSMB5,PSMB7,PSMC3,PSME1,PSME2,CNOT6,PTPN3…
8380	344	136	3.39e-09	1: RNA splicing (7:9)	SNUPN,MBNL2,RBM7,DDX39A,HNRNPR,SF3B4,SMNDC1,PPIH,SYNCRIP,CHERP,IVNS1ABP,KHDRBS1,USP39,SRSF10,CPSF4,PAPOLA,SF3A3,SNRNP27,HNRNPUL1,DDX42,U2AF2,CLNS1A,MTERF4,SREK1,CSTF3,DHX8,DHX15,ELAVL1,CASC3,SCAF8,NCBP2,HABP4,SNW1,MAPKBP1,SNRNP200,KDM1A,RRP1B,JMJD6,AFF2,U2SURP,TARDBP,SF3B1,LSM5,TFIP11,LSM4,AAR2,PRPF31,LSM1,LSM3,RBMX,RBM15B,HNRNPC,HNRNPD,HNRNPH2,HSPA8,MBNL1,NONO,NOVA1,YBX1,GEMIN4,MTERF3,DBR1,CRNKL…
1901575	1588	504	3.46e-09	1: organic substance catabolic process (4:4)	GNPDA1,PDCD6IP,LRPPRC,CDK4,RNF41,TRIM13,HNRNPR,ZMPSTE24,STUB1,AKR1A1,GNB2L1,ACAA2,ECI2,SYNCRIP,RNASEH2A,ERLIN1,FUT9,YME1L1,PDE10A,HPSE,CYP46A1,SEC61B,OS9,PNRC1,TLK2,ADRM1,ABHD2,WWP1,UBE2C,FAF1,CHEK2,RNF139,SNF8,PARK7,ACOT7,EXOSC8,MGLL,GABARAPL2,TRIM9,ERCC8,AGAP2,AP2M1,CLU,CLN5,CLTC,ADH5,ADORA1,CPT2,CRYM,CSNK1A1,CSNK1E,CSNK2A1,CST3,CTBS,RNF187,CTNNB1,CYLD,DAO,DECR1,DKC1,ABAT,DUT,E2F1,ECH1,EEF1A2,E…
48812	500	185	4.29e-09	1: neuron projection morphogenesis (7:12)	ABI1,DNM1L,CDH11,UST,ACTR2,ADARB1,OLFM1,SLC9A6,SEMA4F,CFL1,IL1RAPL1,CHN1,SYT2,CTNNB1,CTNND2,CUX1,DLG4,DPYSL2,DVL2,DVL3,EFNB2,EFNB3,MARK2,EPHB1,EPHB2,EPHB3,ETV1,FGFR2,NLGN1,ZNF365,BTBD3,RIMS1,UNC13A,USP33,SARM1,NFASC,EPB41L3,CYFIP1,COBL,CUX2,NEDD4L,FN1,SRGAP2,ADNP,MAPK8IP2,ABL1,FYN,GAP43,TSKU,SIPA1L1,DNM3,AUTS2,GDI1,GFRA3,GJA1,CYFIP2,GPM6A,ANK3,GRB7,GRB10,GRIN1,APBB1,HPRT1,HRAS,IFRD1,TUBB2B,APOE,I…
44786	56	34	4.48e-09	1: cell cycle DNA replication (4:10)	POLD3,CHEK2,DACH1,FEN1,FGFR1,POLA2,DONSON,LIG1,MRE11A,GMNN,PCNA,GINS2,POLA1,POLD1,POLD2,POLE2,ATRX,TIPIN,FBXW7,PRIM1,PRIM2,WIZ,RAD51,UPF1,RFC3,RFC4,RFC5,BCL6,RPA2,RPA3,SMC1A,CDC45,ZPR1,GINS1
51656	355	139	5.11e-09	1: establishment of organelle localization (4:5)	PDCD6IP,DNM1L,ACTR2,RASGRP1,LRPPRC,AP3S2,SPRY2,NDC80,PIBF1,UNC13B,CENPA,CENPC,SPAG5,CENPE,CENPF,CPLX2,TMED2,TMED10,KIF2C,KIF3A,CHGA,TRIM9,SYT2,CTNNB1,SPICE1,DCTN1,DLG1,DNM1,DYNC1H1,NLGN1,SEC31A,RAB3GAP1,RIMS1,UNC13A,SYT11,ANKRD28,BICD2,PIP5K1C,LEMD3,NUP62,DNM3,VPS4A,PCLO,GRIA1,KIT,KIFC1,KIF22,KPNB1,LGALS9,LYN,MAP1B,MAPT,MOBP,MYO5A,NEFH,ATP2A2,NSF,NUP88,P2RX7,PAFAH1B1,PARK2,NUSAP1,CHMP3,PDPK1,PFN2…
31344	514	189	5.3e-09	1: regulation of cell projection organization (5:6)	DNM1L,UST,ACTR2,TENM1,SPRY2,KATNB1,OLFM1,SEMA4F,CDC42EP3,AVIL,CFL1,IL1RAPL1,CHN1,CNTN1,SYT2,CUX1,CYLD,DBN1,DGUOK,DLG4,DPYSL2,DPYSL3,AGT,DVL2,DVL3,LPAR1,EFNB2,EFNB3,MARK2,DMTN,EPHB2,EPHB3,EZH2,PTK2B,FGFR1,FKBP1B,NLGN1,INPP5F,FKBP4,ZNF365,RIMS1,UNC13A,KDM1A,SARM1,RAP1GAP2,CYFIP1,TBC1D1,COBL,DENND5A,CAMSAP2,CUX2,NEDD4L,FN1,CRTC1,ADNP,NCS1,RHOQ,CORO1C,ABL1,FYN,TBC1D22A,GAP43,SIPA1L1,PPP1R16B,DNM3,AUT…
98693	36	25	5.49e-09	1: regulation of synaptic vesicle cycle (5:6)	CDH2,DNM1L,UNC13B,DNM1,FGF14,NLGN1,RAB3GAP1,RIMS1,CYFIP1,SYT11,DNM3,ATP2A2,PFN2,NLGN3,RAB3A,RAB5A,ROCK1,SNCA,STX1A,STXBP1,SYN1,NAPA,PLAA,PREPL,RIMS3
9894	749	260	6.34e-09	1: regulation of catabolic process (4:5)	DNM1L,LRPPRC,OPTN,CDK4,RNF41,TRIM13,HNRNPR,CALCOCO2,STUB1,NOD1,GNB2L1,SYNCRIP,LAMTOR5,NPRL2,CAMKK2,OS9,TLK2,PIM2,C10ORF10,FAF1,CDC37,WDR6,CHEK2,RNF139,SNF8,PARK7,U2AF2,EXOSC8,GABARAPL2,AGAP2,CLU,ADORA1,SOGA1,CSNK1A1,CSNK1E,CSNK2A1,CST3,ADRA1A,ATP6V0E2,DAP,DAPK1,DKC1,E2F1,EEF1A2,EIF4E,EIF4G2,ELAVL1,FLCN,ALAD,PTK2B,FBP1,ABCD2,RAB3GAP1,SIRT2,TRIM32,USP33,SAMD4A,TNRC6B,TAB2,NUP205,PSME4,NUP210,MTCL1,…
50804	261	108	6.49e-09	1: modulation of chemical synaptic transmission (5:9)	DNM1L,UNC13B,RGS14,CPLX2,ADORA1,ADRA1A,DBN1,DLG4,ABAT,AGT,EIF4EBP2,EPHB2,F2R,PTK2B,FGF14,NLGN1,CLSTN1,RAB3GAP1,SHANK2,IGSF9B,RIMS1,UNC13A,NCDN,SYT11,CUX2,KIAA1045,CRTC1,ADNP,MAPK8IP2,ABL1,SIPA1L1,NPTN,KCNMB4,GRIA1,GRID2,GRIK2,GRIN1,GRIN2A,GRIN2C,GRM1,GRM3,GRM4,HRAS,APOE,ITPKA,KCNJ10,KIT,KRAS,MAPT,MECP2,ATP1A2,ATP2A2,NTRK2,PARK2,PFN2,SERPINE2,NLGN3,SSH1,PPP3CA,PPP3CB,SYBU,PRKCE,PRKCZ,MAPK1,PRNP,RE…
99177	261	108	6.49e-09	1: regulation of trans-synaptic signaling (4:7)	DNM1L,UNC13B,RGS14,CPLX2,ADORA1,ADRA1A,DBN1,DLG4,ABAT,AGT,EIF4EBP2,EPHB2,F2R,PTK2B,FGF14,NLGN1,CLSTN1,RAB3GAP1,SHANK2,IGSF9B,RIMS1,UNC13A,NCDN,SYT11,CUX2,KIAA1045,CRTC1,ADNP,MAPK8IP2,ABL1,SIPA1L1,NPTN,KCNMB4,GRIA1,GRID2,GRIK2,GRIN1,GRIN2A,GRIN2C,GRM1,GRM3,GRM4,HRAS,APOE,ITPKA,KCNJ10,KIT,KRAS,MAPT,MECP2,ATP1A2,ATP2A2,NTRK2,PARK2,PFN2,SERPINE2,NLGN3,SSH1,PPP3CA,PPP3CB,SYBU,PRKCE,PRKCZ,MAPK1,PRNP,RE…
120035	509	187	7.01e-09	1: regulation of plasma membrane bounded cell projection organization (6:7)	DNM1L,UST,ACTR2,TENM1,KATNB1,OLFM1,SEMA4F,CDC42EP3,AVIL,CFL1,IL1RAPL1,CHN1,CNTN1,SYT2,CUX1,CYLD,DBN1,DGUOK,DLG4,DPYSL2,DPYSL3,AGT,DVL2,DVL3,LPAR1,EFNB2,EFNB3,MARK2,DMTN,EPHB2,EPHB3,EZH2,PTK2B,FGFR1,FKBP1B,NLGN1,INPP5F,FKBP4,ZNF365,RIMS1,UNC13A,KDM1A,SARM1,RAP1GAP2,CYFIP1,TBC1D1,COBL,DENND5A,CAMSAP2,CUX2,NEDD4L,FN1,CRTC1,ADNP,NCS1,RHOQ,CORO1C,ABL1,FYN,TBC1D22A,GAP43,SIPA1L1,PPP1R16B,DNM3,AUTS2,GDI…
19439	568	205	7.63e-09	1: aromatic compound catabolic process (5:5)	LRPPRC,HNRNPR,SYNCRIP,RNASEH2A,PDE10A,PNRC1,ACOT7,EXOSC8,DKC1,DUT,E2F1,EIF4A2,EIF4E,ELAVL1,ENO2,ETF1,FBP1,FEN1,ALDOA,CASC3,ENPP4,NCBP2,ALDOC,SAMD4A,SMG1,TNRC6B,NUP205,PSME4,NUP210,NUP160,TARDBP,CARHSP1,NUP62,LSM5,LSM4,RPL36,SAMHD1,GAPDH,SERBP1,SND1,AGO2,CSDC2,LSM1,LSM3,GPI,GPX1,DROSHA,GSPT1,GSTZ1,CNOT7,HK1,HMGB2,HMOX2,APAF1,HNMT,HNRNPC,HNRNPD,HPRT1,APEX1,HSPA8,NUP43,ITPA,KPNA1,KPNB1,TNPO1,RPSA,MT…
43044	64	37	8.41e-09	1: ATP-dependent chromatin remodeling (6:8)	ZNHIT1,ANP32B,CENPA,CENPC,CHD4,OIP5,PSME4,ITGB3BP,CENPI,HDAC1,HDAC2,HNRNPC,APITD1,NASP,NPM1,CENPQ,MIS18BP1,HJURP,CASC5,PTMA,CHD8,RBBP4,RBBP7,SMARCA4,SMARCB1,SMARCC1,SMARCE1,VPS72,CENPM,CENPU,CENPT,ANP32E,ARID1A,HIST1H4J,SMARCA5,ACTL6A,RUVBL1
48168	43	28	8.49e-09	1: regulation of neuronal synaptic plasticity (5:11)	UNC13B,DBN1,DLG4,AGT,EPHB2,RAB3GAP1,UNC13A,NCDN,NPTN,GRIK2,GRIN1,HRAS,APOE,KCNJ10,KIT,KRAS,JPH3,RAB3A,RASGRF1,S100B,SLC8A2,SNCA,SYP,CNTN2,MCTP1,CAMK2A,CAMK2B,SYNGR1
10605	2077	638	8.56e-09	1: negative regulation of macromolecule metabolic process (4:6)	CTDSP2,RAD50,LRPPRC,FRY,OPTN,TRIM28,CDK2,SORBS3,CDK4,CTDSPL,HNRNPR,SPRY2,CDKN2C,CNPY2,HMG20B,GNB2L1,ADARB1,OLFM1,PIBF1,ZBTB18,SYNCRIP,DEAF1,LAMTOR5,DRAP1,MXD4,HEXIM1,TXNIP,CENPF,RGS14,SPINT2,KHDRBS1,KDM5B,ZMYND11,SRSF10,ZNF268,MORF4L1,CBX1,OS9,PNRC1,YWHAQ,CCDC85B,CHAD,TLK2,WWP1,CHD4,FOXN3,CHEK2,RNF139,PNKP,PARK7,PHB2,CBX3,U2AF2,EXOSC8,GABARAPL2,AGAP2,CLU,CLTC,NACC2,CREBBP,CRY2,CRYAB,PARP1,CRYM,CS…
44419	797	273	1.21e-08	1: interspecies interaction between organisms (3:3)	ABI1,PDCD6IP,RAD50,TRIM28,TRIM13,CALCOCO2,RTN3,GNB2L1,ADARB1,PPIH,SYNCRIP,LAMTOR5,SIVA1,CENPA,IVNS1ABP,CFL1,ZMYND11,CPSF4,WWP1,CHGA,SNF8,AP2M1,COPB1,CREBBP,CTBP1,CTBP2,CTNNB1,CXADR,DDX11,DLG1,DYNC1I2,EFNB2,EFNB3,EIF4A2,EIF4E,EPS15,FBLN1,SNW1,KIN,TRIM32,RRP1B,NUP205,NUP210,NUP160,NEDD4L,FN1,CRTC1,TARDBP,NUP62,FYN,XRCC6,SERINC5,RPL36,GAPDH,SND1,VPS4A,BIN1,GPX1,MCTS1,SLC25A4,TBK1,MSH6,GTF2A2,GTF2B,G…
33260	48	30	1.28e-08	1: nuclear DNA replication (5:11)	POLD3,CHEK2,DACH1,FEN1,FGFR1,POLA2,DONSON,LIG1,GMNN,PCNA,GINS2,POLA1,POLD1,POLD2,POLE2,ATRX,TIPIN,PRIM1,PRIM2,WIZ,RAD51,UPF1,RFC3,RFC4,RFC5,BCL6,RPA2,RPA3,CDC45,GINS1
44267	3895	1128	1.36e-08	1: cellular protein metabolic process (5:6)	CDH2,ABI1,CD24,PDCD6IP,PARP3,SAE1,UST,CTDSP2,RAD50,RASGRP1,LRPPRC,FRY,PDIA6,TRIM28,ATP6AP2,CDK2,SORBS3,TENM1,TNK2,CDK4,RNF41,TRIM13,CTDSPL,RCAN2,HNRNPR,GPHN,SPRY2,STAM2,ZMPSTE24,STUB1,SPEG,TRAIP,PAK4,CDKN2C,TMEM5,CDKN3,PCGF3,HMG20B,NOD1,GNB2L1,ADARB1,ST3GAL6,UBAC1,ZER1,MCRS1,PIBF1,PPIH,ZNHIT1,UBE2E3,EIF3M,SYNCRIP,ANP32B,LAMTOR5,PRDX4,TRIM3,ERLIN1,HEXIM1,TGOLN2,CENPE,RGS14,NPRL2,CAMKK2,SPINT2,KHDR…
10975	369	142	1.49e-08	1: regulation of neuron projection development (7:12)	DNM1L,UST,ACTR2,KATNB1,OLFM1,SEMA4F,AVIL,CFL1,IL1RAPL1,CHN1,CNTN1,SYT2,CUX1,DBN1,DGUOK,DLG4,DPYSL2,DPYSL3,AGT,DVL2,DVL3,LPAR1,EFNB2,EFNB3,MARK2,EPHB2,EPHB3,EZH2,PTK2B,FGFR1,FKBP1B,NLGN1,INPP5F,FKBP4,ZNF365,RIMS1,UNC13A,KDM1A,SARM1,RAP1GAP2,CYFIP1,COBL,DENND5A,CAMSAP2,CUX2,NEDD4L,FN1,CRTC1,ADNP,NCS1,ABL1,FYN,SIPA1L1,DNM3,GDI1,NPTN,INPP5J,GRID2,GRIN1,HDAC2,APBB1,IFRD1,TUBB2B,APOE,ITGA3,ITPKA,ARF6,L…
120039	514	187	1.79e-08	1: plasma membrane bounded cell projection morphogenesis (6:8)	ABI1,DNM1L,CDH11,UST,ACTR2,ADARB1,OLFM1,SLC9A6,SEMA4F,CFL1,IL1RAPL1,CHN1,SYT2,CTNNB1,CTNND2,CUX1,DLG4,DPYSL2,DVL2,DVL3,EFNB2,EFNB3,MARK2,EPHB1,EPHB2,EPHB3,ETV1,FGFR2,NLGN1,ZNF365,BTBD3,RIMS1,UNC13A,USP33,SARM1,NFASC,EPB41L3,CYFIP1,COBL,CUX2,NEDD4L,FN1,SRGAP2,ADNP,MAPK8IP2,CORO1C,ABL1,FYN,GAP43,TSKU,SIPA1L1,DNM3,AUTS2,GDI1,GFRA3,GJA1,CYFIP2,GPM6A,ANK3,GRB7,GRB10,GRIN1,APBB1,HPRT1,HRAS,IFRD1,TUBB2B…
32990	534	193	1.94e-08	1: cell part morphogenesis (5:6)	ABI1,DNM1L,COL4A3BP,CDH11,UST,ACTR2,ADARB1,OLFM1,SLC9A6,SEMA4F,CFL1,IL1RAPL1,CHN1,POLG2,SYT2,CTNNB1,CTNND2,CUX1,DLG4,DPYSL2,DVL2,DVL3,EFNB2,EFNB3,MARK2,EPHB1,EPHB2,EPHB3,ETV1,FGFR2,NLGN1,ZNF365,BTBD3,RIMS1,UNC13A,USP33,SARM1,NFASC,EPB41L3,CYFIP1,COBL,CUX2,NEDD4L,FN1,SRGAP2,ADNP,MAPK8IP2,CORO1C,ABL1,FYN,GAP43,TSKU,SIPA1L1,DNM3,AUTS2,POLDIP2,GDI1,GFRA3,GJA1,CYFIP2,GPM6A,ANK3,GRB7,GRB10,GRIN1,APBB1,…
48666	846	286	2.43e-08	1: neuron development (5:10)	ABI1,DNM1L,CDH11,UST,ACTR2,FRY,TENM1,PAK4,KATNB1,ADARB1,OLFM1,SLC9A6,SEMA4F,AVIL,CFL1,EHD1,TRIOBP,IL1RAPL1,CHN1,CLN5,CNTN1,SYT2,CTNNA1,CTNNB1,CTNND2,CUX1,DGKG,DBN1,DGUOK,DHFR,DLG4,DPYSL2,DPYSL3,AGT,DVL2,DVL3,LPAR1,EFNB2,EFNB3,MARK2,EPHB1,EPHB2,EPHB3,ETV1,EZH2,PTK2B,FGFR1,FGFR2,FKBP1B,NLGN1,INPP5F,FKBP4,ZNF365,BTBD3,TRIM32,RIMS1,UNC13A,KDM1A,USP33,SARM1,RAP1GAP2,NFASC,EPB41L3,NCDN,CYFIP1,COBL,DENN…
48858	516	187	2.58e-08	1: cell projection morphogenesis (5:7)	ABI1,DNM1L,CDH11,UST,ACTR2,ADARB1,OLFM1,SLC9A6,SEMA4F,CFL1,IL1RAPL1,CHN1,SYT2,CTNNB1,CTNND2,CUX1,DLG4,DPYSL2,DVL2,DVL3,EFNB2,EFNB3,MARK2,EPHB1,EPHB2,EPHB3,ETV1,FGFR2,NLGN1,ZNF365,BTBD3,RIMS1,UNC13A,USP33,SARM1,NFASC,EPB41L3,CYFIP1,COBL,CUX2,NEDD4L,FN1,SRGAP2,ADNP,MAPK8IP2,CORO1C,ABL1,FYN,GAP43,TSKU,SIPA1L1,DNM3,AUTS2,GDI1,GFRA3,GJA1,CYFIP2,GPM6A,ANK3,GRB7,GRB10,GRIN1,APBB1,HPRT1,HRAS,IFRD1,TUBB2B…
43412	3320	971	3.58e-08	1: macromolecule modification (5:5)	CDH2,ABI1,CD24,PARP3,SAE1,UST,CTDSP2,RAD50,RASGRP1,LRPPRC,FRY,PDIA6,TRIM28,ATP6AP2,CDK2,SORBS3,TENM1,TNK2,CDK4,RNF41,TRIM13,CTDSPL,RCAN2,GPHN,SPRY2,STAM2,STUB1,SPEG,TRAIP,PAK4,CDKN2C,TMEM5,CDKN3,PCGF3,HMG20B,NOD1,GNB2L1,ADARB1,ST3GAL6,UBAC1,ZER1,MCRS1,PIBF1,PPIH,ZNHIT1,UBE2E3,NOP56,PRDX4,TRIM3,HEXIM1,TGOLN2,CENPE,RGS14,NPRL2,CAMKK2,FUT9,USP39,CFL1,PLK4,KDM5B,ZMYND11,ADCY2,RUVBL2,MALT1,BRD8,MAN1A2…
1901361	597	211	3.74e-08	1: organic cyclic compound catabolic process (5:5)	LRPPRC,HNRNPR,SYNCRIP,RNASEH2A,PDE10A,CYP46A1,PNRC1,ACOT7,EXOSC8,DAO,DKC1,DUT,E2F1,EIF4A2,EIF4E,ELAVL1,ENO2,ETF1,FBP1,FEN1,ALDOA,CASC3,ENPP4,NCBP2,ALDOC,SAMD4A,SMG1,TNRC6B,NUP205,PSME4,NUP210,NUP160,TARDBP,CARHSP1,NUP62,LSM5,LSM4,RPL36,SAMHD1,GAPDH,SERBP1,SND1,AGO2,CSDC2,LSM1,LSM3,GPI,GPX1,DROSHA,GSPT1,GSTZ1,CNOT7,HK1,HMGB2,HMOX2,APAF1,HNMT,HNRNPC,HNRNPD,HPRT1,APEX1,HSPA8,APOE,NUP43,ITPA,KPNA1,KP…
45664	487	177	4.94e-08	1: regulation of neuron differentiation (6:10)	DNM1L,UST,ACTR2,KATNB1,HMG20B,OLFM1,SEMA4F,AVIL,CFL1,IL1RAPL1,CHN1,CNTN1,SYT2,CSNK1E,CUX1,DBN1,DGUOK,DLG4,DPYSL2,DPYSL3,AGT,DVL2,DVL3,ECT2,LPAR1,EFNB2,EFNB3,EIF4E,MARK2,EPHB2,EPHB3,ETV5,EZH2,PTK2B,FGFR1,FKBP1B,NLGN1,INPP5F,FKBP4,ZNF365,TRIM32,RIMS1,UNC13A,KDM1A,KDM4C,FOXO3,SARM1,RAP1GAP2,CYFIP1,COBL,DENND5A,CAMSAP2,CUX2,NEDD4L,FN1,CRTC1,ADNP,NCS1,MMD,ABL1,FYN,ASPM,SIPA1L1,DNM3,GDI1,NPTN,INPP5J,LS…
48519	3977	1144	5.81e-08	1: negative regulation of biological process (2:4)	CDH2,ABI1,CD24,DNM1L,CTDSP2,RAD50,LRPPRC,FRY,OPTN,G3BP1,TRIM28,CDK2,SORBS3,TENM1,TNK2,CDK4,RNF41,TRIM13,CTDSPL,HNRNPR,SPRY2,STAM2,RAMP2,STUB1,RGS19,SPEG,TRAIP,PAK4,KATNB1,CDKN2C,CDKN3,CNPY2,HMG20B,SYCP2,GNB2L1,ADARB1,NDC80,CFDP1,OLFM1,ACAA2,PIBF1,ZBTB18,SYNCRIP,VAT1,SEMA4F,DEAF1,CHERP,ANP32B,LAMTOR5,PRDX4,DRAP1,MXD4,ERLIN1,HEXIM1,IVNS1ABP,TXNIP,CENPF,RGS14,NPRL2,SPINT2,KHDRBS1,AVIL,GNB5,CFL1,YME1…
44843	224	93	6.47e-08	1: cell cycle G1/S phase transition (5:6)	CTDSP2,CDK2,CDK4,CTDSPL,CDKN2C,CDKN3,DBF4,PIM2,CHEK2,PHB2,NACC2,DHFR,ARID3A,E2F1,E2F6,EIF4E,EZH2,ORC6,POLA2,FBXO5,RGCC,GSPT1,CNOT7,PRMT2,APEX1,ID2,ITGB1,MAX,MCM2,MCM3,MCM4,MCM5,MCM6,MCM7,NASP,CNOT2,NPAT,NPM1,ORC1,RPS27L,PCNA,TRIAP1,PKD1,PML,POLA1,POLE2,PPAT,RFWD3,FBXW7,PPP3CA,PPP6C,PRIM1,PRIM2,PRKDC,BACH1,PSME1,PSME2,CNOT6,RANBP1,RANBP2,RB1,RBBP8,RDX,RPA2,RPA3,RPS6,RPS27A,RRM2,SKP2,DDRGK1,SOX4,AU…
19222	4897	1385	7e-08	1: regulation of metabolic process (3:4)	CDH2,ABI1,CD24,MED16,PARP3,DNM1L,CTDSP2,RAD50,RASGRP1,LRPPRC,FRY,OPTN,MBNL2,CEBPZ,TRIM28,ATP6AP2,CDK2,SORBS3,TENM1,RBM7,TNK2,CDK4,RNF41,TRIM13,DDX39A,CTDSPL,ZNF443,RCAN2,HNRNPR,CALCOCO2,SPRY2,SF3B4,RAMP2,STUB1,PAK4,SNAPC5,CDKN2C,CDKN3,CNPY2,PCGF3,HMG20B,NOD1,GNB2L1,ADARB1,OLFM1,ZER1,MCRS1,VAV3,PIBF1,ZNHIT1,ZBTB18,C1ORF61,SYNCRIP,DEAF1,ANP32B,LAMTOR5,SORBS1,DRAP1,MXD4,ERLIN1,HEXIM1,CENPE,ARID3B,TX…
71826	183	79	7.57e-08	1: ribonucleoprotein complex subunit organization (5:5)	SNUPN,USP39,SRSF10,RUVBL2,SF3A3,CLNS1A,MTERF4,RPL10L,DYNC1H1,FASTKD2,SNW1,SNRNP200,SF3B1,TFIP11,LSM4,AAR2,PRPF31,ERAL1,NUFIP1,AGO2,LSM3,RBMX,RRP7A,GRB7,MCTS1,CNOT7,HSP90AA1,KLC1,RPSA,MAPT,MTIF2,NOP2,CNOT2,NPM1,GEMIN4,MTERF3,RPS27L,CRNKL1,NIP7,BRIX1,DDX28,XAB2,CNOT6,PTBP2,RPL6,RPL10,RPL12,RPL38,RPS5,RPS10,RPS14,RPS17,RPS19,RPS27,RPS28,SRSF1,SRSF6,SNRPC,SNRPD1,SNRPD2,SNRPD3,SNRPE,SNRPF,SNRPG,SRPK2,…
6302	157	70	7.83e-08	1: double-strand break repair (7:9)	PARP3,RAD50,RAD51AP1,MORF4L1,CHEK1,CHEK2,PARP1,DDX11,ERCC1,FEN1,ZNF365,PAXIP1,KDM1A,FOXM1,SMC5,TFIP11,MCM9,XRCC6,RAD54B,H2AFX,APBB1,HUS1,LIG3,LIG4,MGMT,MRE11A,MSH2,C5ORF45,RNF138,TDP2,PIAS4,GINS2,PML,POLA1,RFWD3,RIF1,OTUB1,FAM178A,PRKDC,BARD1,RAD51,RAD51C,RBBP8,RECQL,RPA2,RPA3,SETMAR,NABP1,BRCA1,TP53BP1,UBE2N,UVRAG,WHSC1,XRCC1,YY1,C7ORF49,AUNIP,DEK,PALB2,ACTR5,CDC45,HIST1H4J,TIMELESS,MTA1,TRIP13,…
7269	104	51	7.97e-08	1: neurotransmitter secretion (5:9)	DNM1L,UNC13B,CPLX2,HRH3,TRIM9,SYT2,NLGN1,RAB3GAP1,RIMS1,UNC13A,SYT11,PIP5K1C,GAD2,KCNMB4,PCLO,GRM4,HSPA8,ATP2A2,P2RX7,PARK2,PFN2,SYTL2,LIN7C,SYT13,RAB3A,RAB5A,SNAP25,SNCA,SNCG,STX1A,STX4,STXBP1,VAMP2,SYN1,SYN2,SYT1,MCTP1,CAMK2A,DOC2B,DOC2A,PPFIA4,CASK,NAPA,LIN7A,SYNJ1,CADPS2,NRXN1,NRXN2,PREPL,SNPH,RIMS3
99643	104	51	7.97e-08	1: signal release from synapse (5:8)	DNM1L,UNC13B,CPLX2,HRH3,TRIM9,SYT2,NLGN1,RAB3GAP1,RIMS1,UNC13A,SYT11,PIP5K1C,GAD2,KCNMB4,PCLO,GRM4,HSPA8,ATP2A2,P2RX7,PARK2,PFN2,SYTL2,LIN7C,SYT13,RAB3A,RAB5A,SNAP25,SNCA,SNCG,STX1A,STX4,STXBP1,VAMP2,SYN1,SYN2,SYT1,MCTP1,CAMK2A,DOC2B,DOC2A,PPFIA4,CASK,NAPA,LIN7A,SYNJ1,CADPS2,NRXN1,NRXN2,PREPL,SNPH,RIMS3
1901991	192	82	8.04e-08	1: negative regulation of mitotic cell cycle phase transition (6:9)	CTDSP2,CDK2,CTDSPL,NDC80,CENPF,TOPBP1,FOXN3,CHEK2,NACC2,ARID3A,E2F1,EZH2,PSME4,ANAPC15,VPS4A,RGCC,CNOT7,DONSON,PRMT2,HUS1,MAD2L1,FOXO4,MRE11A,CNOT2,NPM1,RPS27L,PCNA,C5ORF45,TAOK3,LCMT1,TRIAP1,PML,USP47,RFWD3,FANCI,CDK5RAP2,PRKDC,PSMA2,PSMA3,PSMA4,PSMA5,PSMA6,PSMA7,PSMB1,PSMB2,PSMB3,PSMB4,PSMB5,PSMB7,PSMC3,PSME1,PSME2,CNOT6,RAD17,RB1,MIIP,RPA2,RPS27A,CLSPN,SKP1,SOX4,BRCA1,AURKA,BUB1,BUB1B,TP53,TTK…
82	213	89	8.59e-08	1: G1/S transition of mitotic cell cycle (6:7)	CTDSP2,CDK2,CDK4,CTDSPL,CDKN2C,CDKN3,DBF4,PIM2,CHEK2,NACC2,DHFR,ARID3A,E2F1,E2F6,EIF4E,EZH2,ORC6,POLA2,FBXO5,RGCC,GSPT1,CNOT7,PRMT2,APEX1,ID2,ITGB1,MAX,MCM2,MCM3,MCM4,MCM5,MCM6,MCM7,NASP,CNOT2,NPAT,NPM1,ORC1,RPS27L,PCNA,TRIAP1,PKD1,PML,POLA1,POLE2,PPAT,RFWD3,PPP3CA,PPP6C,PRIM1,PRIM2,PRKDC,BACH1,PSME1,PSME2,CNOT6,RANBP1,RANBP2,RB1,RBBP8,RDX,RPA2,RPA3,RPS6,RPS27A,RRM2,SKP2,SOX4,AURKA,ADAM17,TP53,TY…
50767	596	209	9.31e-08	1: regulation of neurogenesis (6:9)	CDH2,DNM1L,UST,ACTR2,KATNB1,HMG20B,OLFM1,SEMA4F,RGS14,AVIL,CFL1,IL1RAPL1,CHN1,CNTN1,SYT2,CSF1,CSNK1E,CTNNA1,CTNNB1,CUX1,DBN1,DGUOK,DLG4,DPYSL2,DPYSL3,AGT,DVL2,DVL3,ECT2,LPAR1,EFNB2,EFNB3,EIF4E,MARK2,EPHB2,EPHB3,ETV5,EZH2,PTK2B,FGFR1,FKBP1B,NLGN1,INPP5F,FKBP4,ZNF365,SIRT2,SNW1,TRIM32,RIMS1,UNC13A,KDM1A,KDM4C,FOXO3,SARM1,RAP1GAP2,CYFIP1,COBL,DENND5A,CAMSAP2,CUX2,NEDD4L,FN1,CRTC1,SRGAP2,ADNP,NCS1,DA…
1902803	22	17	1.14e-07	1: regulation of synaptic vesicle transport (5:9)	DNM1L,UNC13B,NLGN1,RAB3GAP1,RIMS1,ATP2A2,PARK2,PFN2,RAB3A,RAB5A,PINK1,STX1A,STXBP1,SYN1,NAPA,PREPL,RIMS3
6266	22	17	1.14e-07	1: DNA ligation (6:8)	PARP3,POLD3,PARP1,TFIP11,XRCC6,HMGB2,LIG1,LIG3,LIG4,MGMT,PCNA,POLB,POLD1,POLD2,RAD51,TOP2A,XRCC1
22618	176	76	1.35e-07	1: ribonucleoprotein complex assembly (5:7)	SNUPN,USP39,SRSF10,RUVBL2,SF3A3,CLNS1A,MTERF4,RPL10L,DYNC1H1,FASTKD2,SNW1,SNRNP200,SF3B1,LSM4,AAR2,PRPF31,ERAL1,NUFIP1,AGO2,LSM3,RBMX,RRP7A,GRB7,MCTS1,CNOT7,HSP90AA1,RPSA,MAPT,NOP2,CNOT2,NPM1,GEMIN4,MTERF3,RPS27L,CRNKL1,NIP7,BRIX1,DDX28,XAB2,CNOT6,PTBP2,RPL6,RPL10,RPL12,RPL38,RPS5,RPS10,RPS14,RPS17,RPS19,RPS27,RPS28,SRSF1,SRSF6,SNRPC,SNRPD1,SNRPD2,SNRPD3,SNRPE,SNRPF,SNRPG,SRPK2,TARBP2,GCFC2,WDR77…
1901988	206	86	1.53e-07	1: negative regulation of cell cycle phase transition (5:8)	CTDSP2,CDK2,CTDSPL,NDC80,CENPF,TOPBP1,CHEK1,FOXN3,CHEK2,NACC2,ARID3A,E2F1,EZH2,PSME4,ANAPC15,VPS4A,RGCC,CNOT7,DONSON,PRMT2,HUS1,MAD2L1,FOXO4,MRE11A,CNOT2,NPM1,RPS27L,PCNA,C5ORF45,TAOK3,LCMT1,TRIAP1,DTL,PML,USP47,RFWD3,FANCI,CDK5RAP2,PRKDC,PSMA2,PSMA3,PSMA4,PSMA5,PSMA6,PSMA7,PSMB1,PSMB2,PSMB3,PSMB4,PSMB5,PSMB7,PSMC3,PSME1,PSME2,CNOT6,RAD17,RB1,MIIP,RPA2,RPS27A,CLSPN,SKP1,SOX4,BRCA1,AURKA,BUB1,BUB1…
70925	586	205	1.57e-07	1: organelle assembly (5:5)	PDCD6IP,ACTR2,CDK2,STAM2,TUBB4B,PIBF1,NEBL,CENPA,CENPC,SPAG5,CENPE,CENPF,NPRL2,AVIL,CETN2,PLK4,EHD1,KIF3A,CORO1A,CHEK2,AKAP13,SNF8,GABARAPL2,SSX2IP,MTERF4,RPL10L,CSNK1E,TTBK2,SPICE1,CYLD,DCTN1,DYNC1H1,DYNC1I2,TUBB,CEP162,FASTKD2,TRAPPC8,ABLIM3,MAPRE1,RAB3GAP1,TPX2,NINL,CEP131,TTLL5,TBC1D1,HAUS5,NUDCD3,NUP62,GABARAPL1,KIF4A,TBC1D22A,LSM4,ASPM,CCDC69,FBXO5,ERAL1,VPS4A,LSM3,RRP7A,GRB7,IFT81,CFAP20,R…
7051	139	63	1.61e-07	1: spindle organization (4:7)	PDCD6IP,PARP3,NDC80,TACC3,PIBF1,SPAG5,CENPE,RGS14,CHEK2,EFHC1,CLTC,SPICE1,DCTN1,DLG1,DYNC1H1,TUBB,TPX2,HAUS5,NUP62,KIF4A,ASPM,CCDC69,FBXO5,RACGAP1,BIRC5,KIF2A,KIF11,KIFC1,KPNB1,STMN1,MECP2,NEK2,CHMP3,PKD1,ATRX,HAUS6,HAUS4,CEP192,PPP2R1A,CEP72,ASUN,RAN,RANBP1,RANBP2,STIL,SPAST,AURKA,TTK,UVRAG,EZR,ZNF207,AUNIP,MAP9,SMC1A,RAE1,TNKS,CCNB1,PRC1,AURKB,KIF3B,KIF23,ESPL1,CDC20
71702	2046	620	1.65e-07	1: organic substance transport (5:5)	CD24,PDCD6IP,SAE1,ABCC5,DNM1L,SNUPN,COL4A3BP,KIF20A,RASGRP1,LRPPRC,OPTN,SLC25A13,SLC25A15,TENM1,DDX39A,SLC35B1,AP3S2,STAM2,RAMP2,KATNB1,CACNG2,GNB2L1,SEC23B,UNC13B,ANP32B,ARFGEF2,SORBS1,TRIM3,TXNIP,CENPF,SLMO1,MTX2,KHDRBS1,CCT6B,KDM5B,AHCYL1,SRSF10,CPSF4,EHD1,SEC61B,SERINC3,OS9,TMED2,LMAN2,RAB40B,YWHAQ,TMED10,KDELR2,CPSF6,RAPGEF4,CHGA,CDC37,AP4S1,SLC2A6,SEC63,HRH3,SNF8,SYNRG,VPS45,PARK7,PHB2,EXOC…
51129	530	188	1.66e-07	1: negative regulation of cellular component organization (4:6)	DNM1L,RAD50,RNF41,SPRY2,KATNB1,GNB2L1,NDC80,ACAA2,VAT1,SEMA4F,CENPF,AVIL,TRIOBP,CHEK1,CORO1A,PARK7,TRIM9,CLU,CRYAB,PARP1,CSK,TTBK2,TOM1L2,CST3,CTBP1,DGUOK,DLG4,DPYSL3,S1PR1,LPAR1,SCAMP5,EFNB2,EFNB3,FLCN,DMTN,EPHB2,ERCC1,FBLN1,NLGN1,INPP5F,FKBP4,ZNF365,MAPRE1,SIRT2,SWAP70,KDM4C,RAP1GAP2,SYT11,DENND5A,CORO1C,EML2,TFIP11,FYN,ASF1A,ANAPC15,POT1,CLIP3,DNM3,FBXO5,CKAP2,GDI1,INPP5J,HTRA2,GMFB,GPX1,RGCC,…
17156	74	39	1.91e-07	1: calcium ion regulated exocytosis (6:9)	DNM1L,UNC13B,CPLX2,RAPGEF4,TRIM9,SYT2,SCAMP5,NLGN1,RAB3GAP1,RIMS1,UNC13A,SYT11,PIP5K1C,PCLO,ATP2A2,P2RX7,SDF4,PFN2,SYTL2,PPP3CB,SYT13,RAB3A,RAB5A,SNAP25,STX1A,STX4,STXBP1,STXBP3,VAMP2,SYN1,SYT1,DOC2B,DOC2A,NAPA,SYNJ1,CADPS2,PREPL,SNPH,RIMS3
6412	475	171	1.93e-07	1: translation (6:8)	LRPPRC,CDK4,HNRNPR,GNB2L1,EIF3M,SYNCRIP,KHDRBS1,GCN1L1,MRPL3,POLG2,RNF139,RPL10L,CYLD,AARS,DAPK1,DARS,DHFR,DPH2,EEF1A2,EEF1B2,EEF1G,EIF1AX,EIF2B1,EIF4A2,EIF4E,EIF4EBP2,EIF4G2,EIF5,ELAVL1,ETF1,PTK2B,CASC3,NCBP2,HABP4,SAMD4A,FOXO3,TNRC6B,CYFIP1,RPL36,GAPDH,ERAL1,AGO2,MKNK2,GRB7,MRPS18B,MRPL42,MCTS1,MRPL22,GSPT1,HARS,HNRNPD,IGHMBP2,ITGA2,KARS,RPSA,PAIP2B,MTIF2,NARS,RPL10A,ACO1,CNOT2,NPM1,RPS27L,RPL2…
1901576	4734	1338	1.95e-07	1: organic substance biosynthetic process (4:4)	MED16,CHAF1A,PARP3,ABCC5,COL4A3BP,UST,RAD50,LRPPRC,CEBPZ,TRIM28,LPCAT3,SLC25A13,SLC25A15,CDK2,SORBS3,TENM1,CDK4,TXNDC9,RNF41,TRIM13,DDX39A,ZNF443,HNRNPR,GPHN,SNAPC5,AKR1A1,TMEM5,CNPY2,PCGF3,HMG20B,NOD1,GNB2L1,CDS1,ST3GAL6,MCRS1,ACAA2,PIBF1,ZBTB18,EIF3M,C1ORF61,SYNCRIP,DEAF1,RNASEH2A,SORBS1,DRAP1,PAICS,MXD4,ERLIN1,HEXIM1,ARID3B,IVNS1ABP,TXNIP,CENPF,RAD51AP1,RGS14,CAMKK2,KHDRBS1,FUT9,POLD3,NFAT5,KD…
48699	1140	366	2.08e-07	1: generation of neurons (6:8)	CDH2,ABI1,DNM1L,CDH11,UST,ACTR2,FRY,TENM1,PAK4,KATNB1,HMG20B,ADARB1,OLFM1,SLC9A6,SEMA4F,RGS14,AVIL,CFL1,EHD1,TRIOBP,CIT,IL1RAPL1,CHN1,CLN5,CNTN1,SYT2,CSF1,CSNK1E,CTNNA1,CTNNB1,CTNND2,CUX1,DGKG,DBN1,DCX,DGUOK,DHFR,DLG4,DPYSL2,DPYSL3,AGT,DVL2,DVL3,ECT2,S1PR1,LPAR1,EFNB2,EFNB3,EIF4E,MARK2,EPHB1,EPHB2,HIPK1,EPHB3,ETV1,ETV5,EZH2,PTK2B,FGFR1,FGFR2,FIGF,FKBP1B,ADNP2,NLGN1,INPP5F,FKBP4,ZNF365,BTBD3,SIRT2…
22008	1221	389	2.13e-07	1: neurogenesis (5:7)	CDH2,ABI1,DNM1L,CDH11,UST,ACTR2,FRY,TENM1,PAK4,KATNB1,CDKN2C,HMG20B,ADARB1,OLFM1,SLC9A6,SEMA4F,RGS14,AVIL,CFL1,WASF3,MMP24,EHD1,TRIOBP,CIT,KIF3A,IL1RAPL1,CHN1,CLU,CLN5,CNTN1,SYT2,CSF1,CSK,CSNK1E,CTNNA1,CTNNB1,CTNND2,CUX1,DGKG,DBN1,DCX,DGUOK,DHFR,DLG4,DPYSL2,DPYSL3,AGT,DVL2,DVL3,ECT2,S1PR1,LPAR1,EFNB2,EFNB3,EIF2B1,EIF4E,MARK2,EPHB1,EPHB2,HIPK1,EPHB3,ETV1,ETV5,EZH2,FABP7,PTK2B,FGFR1,FGFR2,FIGF,FKBP…
32392	77	40	2.39e-07	1: DNA geometric change (7:7)	RAD50,G3BP1,CETN2,RUVBL2,CHD4,PARP1,DDB2,DDX11,XRCC6,RAD54B,POT1,HMGB2,HMGB3,IGHMBP2,GTF2H5,MCM2,MCM4,MCM5,MCM6,MCM7,MRE11A,SMARCAL1,GINS2,ATRX,C10ORF2,CHD8,PURA,RAD51,RECQL,RPS27A,TOP2A,TP53,UBA52,UBC,XPC,CDC45,RUVBL1,RECQL4,CHD1L,GINS1
1902850	115	54	2.68e-07	1: microtubule cytoskeleton organization involved in mitosis (5:7)	PDCD6IP,PARP3,SPRY2,NDC80,TACC3,PIBF1,CENPA,CENPE,CHEK2,EFHC1,CLTC,SPICE1,DCTN1,DYNC1H1,TPX2,NUP62,KIF4A,RACGAP1,BIRC5,KIF2A,KIF11,KIFC1,KPNB1,STMN1,MECP2,NEK2,PAFAH1B1,NUSAP1,CHMP3,PKD1,NDE1,SPDL1,CEP192,ASUN,CDK5RAP2,RAN,STIL,SPAST,AURKA,DYNLT1,TTK,ZNF207,MAP9,NDEL1,SMC1A,RAE1,TNKS,CCNB1,PRC1,AURKB,KIF3B,KIF23,ESPL1,CDC20
6913	291	113	2.8e-07	1: nucleocytoplasmic transport (6:7)	SNUPN,DDX39A,ANP32B,TXNIP,RGS14,KHDRBS1,AHCYL1,SRSF10,MALT1,CPSF4,SEC61B,CPSF6,AKAP13,PARK7,PHB2,U2AF2,AGT,ECT2,EIF4E,FGF9,CASC3,NCBP2,SMG1,NUP205,NUP210,NUP160,KPNA6,NUP62,POLA2,ANGPT1,NXT1,RBM15B,NUP43,JUP,KPNA1,KPNB1,KPNA2,KPNA3,TNPO1,IPO5,RPSA,ARNTL,MT3,NEUROD1,NFKBIA,NPM1,NUP88,GEMIN4,NCKIPSD,RBMX2,PKD1,NUP54,PML,MED1,PPP1CC,PPP1R10,SDAD1,PPP3CA,LSG1,RIOK2,PRKCD,MAPK1,ENY2,NUP107,BARD1,RAN,R…
33044	254	101	2.96e-07	1: regulation of chromosome organization (6:7)	RAD50,TRIM28,NDC80,TACC3,ZNHIT1,CENPE,CENPF,RUVBL2,TLK2,UBE2C,CHEK1,WDHD1,PNKP,PARP1,CTBP1,CTNNB1,DDX11,DKC1,FLCN,ERCC1,FEN1,SNW1,CCT5,PAXIP1,KDM1A,SMG1,KDM4C,SMC5,EID1,NIPBL,ASF1A,PRKD2,ANAPC15,POT1,AUTS2,GNL3,HNRNPC,HNRNPD,JARID2,LIG4,ARRB1,MAD2L1,MAPT,MECP2,MKI67,MRE11A,NAP1L2,NEK2,LCMT1,PML,ATRX,BCOR,RIF1,OTUB1,FAM178A,CDK5RAP2,RIOK2,KDM3A,MAPK1,RB1,UPF1,BCL6,ZNF335,SET,SETMAR,SKI,PINK1,SMARC…
9058	4791	1351	3e-07	1: biosynthetic process (3:3)	MED16,CHAF1A,PARP3,ABCC5,COL4A3BP,UST,RAD50,LRPPRC,CEBPZ,TRIM28,LPCAT3,SLC25A13,SLC25A15,CDK2,SORBS3,TENM1,CDK4,TXNDC9,RNF41,TRIM13,DDX39A,ZNF443,HNRNPR,GPHN,SNAPC5,AKR1A1,TMEM5,CNPY2,PCGF3,HMG20B,NOD1,GNB2L1,CDS1,ST3GAL6,MCRS1,ACAA2,PIBF1,ZBTB18,EIF3M,C1ORF61,SYNCRIP,DEAF1,RNASEH2A,SORBS1,DRAP1,PAICS,MXD4,ERLIN1,HEXIM1,ARID3B,IVNS1ABP,TXNIP,CENPF,RAD51AP1,RGS14,CAMKK2,KHDRBS1,FUT9,POLD3,NFAT5,KD…
44249	4663	1317	3.39e-07	1: cellular biosynthetic process (4:4)	MED16,CHAF1A,PARP3,ABCC5,COL4A3BP,UST,RAD50,LRPPRC,CEBPZ,TRIM28,LPCAT3,SLC25A13,SLC25A15,CDK2,SORBS3,TENM1,CDK4,TXNDC9,RNF41,TRIM13,DDX39A,ZNF443,HNRNPR,GPHN,SNAPC5,AKR1A1,TMEM5,PCGF3,HMG20B,NOD1,GNB2L1,CDS1,ST3GAL6,MCRS1,PIBF1,ZBTB18,EIF3M,C1ORF61,SYNCRIP,DEAF1,RNASEH2A,SORBS1,DRAP1,PAICS,MXD4,ERLIN1,HEXIM1,ARID3B,IVNS1ABP,TXNIP,CENPF,RAD51AP1,RGS14,CAMKK2,KHDRBS1,FUT9,POLD3,NFAT5,KDM5B,ZMYND11,…
6518	628	216	3.48e-07	1: peptide metabolic process (5:6)	LRPPRC,ATP6AP2,CDK4,HNRNPR,GNB2L1,EIF3M,SYNCRIP,KHDRBS1,TMED10,GCN1L1,MRPL3,POLG2,RNF139,PARK7,CLU,CLIC1,CLN5,CPE,RPL10L,CYLD,AARS,DAPK1,DARS,AEBP1,DHFR,DPH2,AGT,EEF1A2,EEF1B2,EEF1G,EIF1AX,EIF2B1,EIF4A2,EIF4E,EIF4EBP2,EIF4G2,EIF5,ELAVL1,ETF1,PTK2B,CASC3,NCBP2,HABP4,UNC13A,SAMD4A,FOXO3,TNRC6B,CYFIP1,NCSTN,SEC11A,RPL36,CLIC4,GAPDH,ERAL1,AGO2,GCLC,PCSK1N,MKNK2,GPX1,GRB7,SPCS1,MRPS18B,MRPL42,MCTS1,MR…
1903829	289	112	3.63e-07	1: positive regulation of cellular protein localization (3:7)	SAE1,TENM1,GNB2L1,NDC80,MCRS1,ANP32B,SORBS1,SLMO1,YWHAQ,PARK7,U2AF2,CYLD,DKC1,DLG1,E2F1,ECT2,EPB41,EPHB2,ACSL3,ABLIM3,CCT5,CEP131,GPD1L,SYT11,MTCL1,PPP1R13B,NUP62,FYN,CLIP3,B3GAT3,GNL3,NPTN,GLS2,HTRA2,ANK3,HNMT,ITGA3,ITGB1,JUP,ARF6,IPO5,LRP1,MAPT,OAZ1,PAK1,PARK2,PARD6A,SH3GLB1,PDPK1,WBP11,PDZK1,PLAGL2,SSH1,MED1,LEPROT,WRAP53,CENPQ,FBXW7,PPP3CC,PPP3R1,EDEM2,TMEM30A,RIOK2,PRKCD,PRKCE,VPS11,MAPK1,PR…
44271	3768	1081	3.69e-07	1: cellular nitrogen compound biosynthetic process (5:5)	MED16,RAD50,LRPPRC,CEBPZ,TRIM28,SLC25A13,SLC25A15,CDK2,SORBS3,TENM1,CDK4,TXNDC9,RNF41,TRIM13,DDX39A,ZNF443,HNRNPR,SNAPC5,PCGF3,HMG20B,NOD1,GNB2L1,CDS1,MCRS1,ZBTB18,EIF3M,C1ORF61,SYNCRIP,DEAF1,DRAP1,PAICS,MXD4,ERLIN1,HEXIM1,ARID3B,IVNS1ABP,TXNIP,CENPF,RAD51AP1,RGS14,CAMKK2,KHDRBS1,POLD3,NFAT5,KDM5B,ZMYND11,SRSF10,ZNF273,ZNF268,ADCY2,PDE10A,RUVBL2,MALT1,CPSF4,RUNDC3A,BRD8,PAPOLA,SUB1,MORF4L1,CBX1,P…
6297	23	17	4.11e-07	1: nucleotide-excision repair, DNA gap filling (6:10)	POLD3,LIG1,LIG3,LIG4,PCNA,POLB,POLD1,POLD2,RFC3,RFC4,RFC5,RPA2,RPA3,RPS27A,UBA52,UBC,XRCC1
1903827	424	154	4.28e-07	1: regulation of cellular protein localization (5:6)	CDH2,SAE1,TENM1,GNB2L1,NDC80,MCRS1,ANP32B,SORBS1,SLMO1,OS9,YWHAQ,PARK7,U2AF2,AP2M1,CLTC,PARP1,CSK,CSNK1E,CSNK2A1,TTBK2,CTNNB1,CYLD,DKC1,DLG1,DVL3,E2F1,ECT2,FLCN,EPB41,DMTN,EPHB2,ACSL3,ABLIM3,CCT5,CEP131,KDM1A,GPD1L,SYT11,MTCL1,NEDD4L,PPP1R13B,RHOQ,NUP62,FYN,CLIP3,RAB11FIP5,LDLRAP1,B3GAT3,GNL3,GDI1,NPTN,GLS2,VPS4A,HTRA2,GPM6B,ANGPT1,ANK3,HNMT,ITGA3,ITGB1,JUP,ARF6,IPO5,LRP1,MAPT,OAZ1,PAK1,PARK2,PAR…
7417	772	258	4.34e-07	1: central nervous system development (5:7)	CDH2,CDH11,CDKN2C,ADARB1,TACC3,ANP32B,CENPF,WASF3,YWHAQ,WWP1,EFHC1,CKB,CLU,CLN5,CNTN1,COL4A1,CSK,CSNK1E,CSNK2A1,TTBK2,CST3,CTNNB1,AARS,DCX,ABAT,DPYSL2,RCAN1,E2F1,S1PR1,LPAR1,EIF2B1,EPHB1,EPHB2,EPHB3,AK4,EZH1,EZH2,FABP7,ACSL3,FGF9,FGFR1,FGFR2,ZNF365,BTBD3,RAB3GAP1,SIRT2,FAIM2,KDM1A,PHLPP2,FOXO3,AFF2,SRGAP2,DAAM2,SEZ6L,ABL1,FYN,XRCC6,GABRA4,GABRB1,NIPBL,ASPM,TSKU,GART,CNTN6,BIN1,HTRA2,GLUD1,GNAO1,G…
44774	97	47	4.6e-07	1: mitotic DNA integrity checkpoint (5:9)	CDK2,TOPBP1,FOXN3,CHEK2,ARID3A,E2F1,RGCC,CNOT7,DONSON,HUS1,FOXO4,MRE11A,MSH2,CNOT2,NPM1,RPS27L,PCNA,C5ORF45,TAOK3,TRIAP1,PML,TIPIN,RFWD3,FANCI,PRKDC,CNOT6,RAD17,RPA2,RPS27A,CLSPN,SETMAR,SOX4,AURKA,TOP2A,TP53,UBA52,UBC,XPC,CDK5RAP3,CRADD,CCNB1,RQCD1,CNOT8,TAOK2,MDC1,CDK1,CDC25C
51650	186	78	4.79e-07	1: establishment of vesicle localization (5:6)	DNM1L,RASGRP1,AP3S2,UNC13B,CPLX2,TMED2,TMED10,KIF3A,TRIM9,SYT2,CTNNB1,DCTN1,DNM1,DYNC1H1,NLGN1,SEC31A,RAB3GAP1,RIMS1,UNC13A,SYT11,ANKRD28,PIP5K1C,DNM3,PCLO,GRIA1,MOBP,MYO5A,ATP2A2,NSF,P2RX7,PAFAH1B1,PARK2,PFN2,TMED9,NDE1,SYTL2,FNBP1L,WIPI1,PEF1,PPP6C,SYBU,MREG,PRKCZ,SYT13,BBS4,RAB3A,RAB5A,MAP4K2,SEC13,KIF13A,GORASP1,PINK1,SNAP25,SNCA,STX1A,STX4,STXBP1,VAMP2,SYN1,SYT1,TRIM46,SPG11,AP3B2,NDEL1,MKKS…
902	773	258	4.94e-07	1: cell morphogenesis (5:6)	ABI1,DNM1L,COL4A3BP,CDH11,UST,ACTR2,FRY,TENM1,ADARB1,CFDP1,OLFM1,SLC9A6,CAP2,SEMA4F,CDC42EP3,SPINT2,CFL1,WASF3,FERMT2,TRIOBP,IL1RAPL1,CORO1A,CHN1,CLU,SYT2,CLDN3,CSNK1A1,CSNK1E,TTBK2,CTNNB1,CTNND2,CUX1,COCH,ASXL1,DLG1,DLG4,DPYSL2,DVL2,DVL3,ECT2,LPAR1,EFNB2,EFNB3,MARK2,EPB41,DMTN,EPHA1,EPHB1,EPHB2,EPHB3,ETV1,PTK2B,FBLN1,FGD1,ALDOA,FGFR2,NLGN1,ZNF365,BTBD3,RIMS1,UNC13A,USP33,SARM1,NFASC,EPB41L3,FLNB…
31329	671	228	5.01e-07	1: regulation of cellular catabolic process (5:6)	DNM1L,LRPPRC,OPTN,RNF41,TRIM13,HNRNPR,CALCOCO2,STUB1,NOD1,GNB2L1,SYNCRIP,LAMTOR5,NPRL2,CAMKK2,OS9,TLK2,PIM2,C10ORF10,CDC37,WDR6,RNF139,PARK7,U2AF2,EXOSC8,GABARAPL2,CLU,SOGA1,CSNK1A1,CSNK1E,CST3,ADRA1A,ATP6V0E2,DAP,DAPK1,DKC1,E2F1,EEF1A2,EIF4E,EIF4G2,ELAVL1,FLCN,ALAD,PTK2B,FBP1,ABCD2,RAB3GAP1,SIRT2,USP33,SAMD4A,TNRC6B,TAB2,NUP205,PSME4,NUP210,MTCL1,NUP160,TARDBP,ATP6V0A2,CARHSP1,NUP62,SH3BP4,ABL1,…
32508	68	36	5.04e-07	1: DNA duplex unwinding (8:8)	RAD50,G3BP1,CETN2,RUVBL2,CHD4,PARP1,DDB2,DDX11,XRCC6,RAD54B,POT1,IGHMBP2,GTF2H5,MCM2,MCM4,MCM5,MCM6,MCM7,MRE11A,GINS2,ATRX,C10ORF2,CHD8,PURA,RAD51,RECQL,RPS27A,TOP2A,UBA52,UBC,XPC,CDC45,RUVBL1,RECQL4,CHD1L,GINS1
51648	196	81	6.42e-07	1: vesicle localization (5:5)	CDH2,DNM1L,RASGRP1,AP3S2,UNC13B,CPLX2,TMED2,TMED10,KIF3A,TRIM9,SYT2,CTNNB1,DCTN1,DNM1,DYNC1H1,NLGN1,SEC31A,RAB3GAP1,RIMS1,UNC13A,SYT11,ANKRD28,PIP5K1C,DNM3,PCLO,GRIA1,MOBP,MYO5A,ATP2A2,NSF,P2RX7,PAFAH1B1,PARK2,PFN2,NLGN3,TMED9,NDE1,SYTL2,FNBP1L,WIPI1,PEF1,PPP6C,SYBU,MREG,PRKCZ,SYT13,BBS4,RAB3A,RAB5A,MAP4K2,SEC13,KIF13A,GORASP1,PINK1,SNAP25,SNCA,STX1A,STX4,STXBP1,VAMP2,SYN1,SYT1,SYNDIG1,TRIM46,SPG…
51169	295	113	6.91e-07	1: nuclear transport (5:6)	SNUPN,DDX39A,ANP32B,TXNIP,RGS14,KHDRBS1,AHCYL1,SRSF10,MALT1,CPSF4,SEC61B,CPSF6,AKAP13,PARK7,PHB2,U2AF2,AGT,ECT2,EIF4E,FGF9,CASC3,NCBP2,SMG1,NUP205,NUP210,NUP160,KPNA6,NUP62,POLA2,ANGPT1,NXT1,RBM15B,NUP43,JUP,KPNA1,KPNB1,KPNA2,KPNA3,TNPO1,IPO5,RPSA,ARNTL,MT3,NEUROD1,NFKBIA,NPM1,NUP88,GEMIN4,NCKIPSD,RBMX2,PKD1,NUP54,PML,MED1,PPP1CC,PPP1R10,SDAD1,PPP3CA,LSG1,RIOK2,PRKCD,MAPK1,ENY2,NUP107,BARD1,RAN,R…
30182	1032	332	6.96e-07	1: neuron differentiation (5:9)	ABI1,DNM1L,CDH11,UST,ACTR2,FRY,TENM1,PAK4,KATNB1,HMG20B,ADARB1,OLFM1,SLC9A6,SEMA4F,AVIL,CFL1,EHD1,TRIOBP,IL1RAPL1,CHN1,CLN5,CNTN1,SYT2,CSNK1E,CTNNA1,CTNNB1,CTNND2,CUX1,DGKG,DBN1,DGUOK,DHFR,DLG4,DPYSL2,DPYSL3,AGT,DVL2,DVL3,ECT2,S1PR1,LPAR1,EFNB2,EFNB3,EIF4E,MARK2,EPHB1,EPHB2,HIPK1,EPHB3,ETV1,ETV5,EZH2,PTK2B,FGFR1,FGFR2,FIGF,FKBP1B,ADNP2,NLGN1,INPP5F,FKBP4,ZNF365,BTBD3,TRIM32,RIMS1,FAIM2,UNC13A,KDM…
34645	3733	1069	6.98e-07	1: cellular macromolecule biosynthetic process (5:6)	MED16,CHAF1A,PARP3,UST,RAD50,LRPPRC,CEBPZ,TRIM28,CDK2,SORBS3,TENM1,CDK4,RNF41,TRIM13,DDX39A,ZNF443,HNRNPR,SNAPC5,TMEM5,PCGF3,HMG20B,NOD1,GNB2L1,ST3GAL6,MCRS1,ZBTB18,EIF3M,C1ORF61,SYNCRIP,DEAF1,RNASEH2A,SORBS1,DRAP1,MXD4,ERLIN1,HEXIM1,ARID3B,IVNS1ABP,TXNIP,CENPF,RAD51AP1,RGS14,CAMKK2,KHDRBS1,FUT9,POLD3,NFAT5,KDM5B,ZMYND11,SRSF10,ZNF273,ZNF268,RUVBL2,MALT1,CPSF4,BRD8,MAN1A2,PAPOLA,SUB1,DBF4,MORF4L1…
16070	3471	999	7.74e-07	1: RNA metabolic process (6:7)	MED16,PARP3,SNUPN,LRPPRC,MBNL2,CEBPZ,TRIM28,CDK2,RCL1,SORBS3,TENM1,RBM7,CDK4,RNF41,TRIM13,DDX39A,ZNF443,HNRNPR,SF3B4,SMNDC1,SNAPC5,PCGF3,HMG20B,NOD1,ADARB1,NSA2,MCRS1,PPIH,ZBTB18,C1ORF61,SYNCRIP,DEAF1,CHERP,NOP56,RNASEH2A,RPP30,RPP38,DRAP1,TBL3,MXD4,ERLIN1,HEXIM1,ARID3B,IVNS1ABP,TXNIP,CENPF,RGS14,CAMKK2,KHDRBS1,USP39,NFAT5,KDM5B,AHCYL1,ZMYND11,SRSF10,POP4,ZNF273,ZNF268,UTP14A,RUVBL2,WDR3,MALT1,CP…
6890	74	38	7.78e-07	1: retrograde vesicle-mediated transport, Golgi to ER (7:7)	CENPE,KIF1C,TMED2,LMAN2,TMED10,KIF2C,KDELR2,KIF3A,COPB1,COPZ1,BICD2,KIF4A,RACGAP1,ARCN1,ARF3,ARF4,KIF2A,KIF5A,KLC1,KIF11,KIF22,NSF,ERGIC2,RAB6B,TMED9,GOLPH3L,KIF15,RAB6A,GOLPH3,KLC2,TAPBP,UVRAG,RAB33B,ARFGAP2,NAPA,COPB2,KIF3B,KIF23
6796	2566	756	8.34e-07	1: phosphate-containing compound metabolic process (5:5)	CDH2,ABI1,CD24,DNM1L,COL4A3BP,CTDSP2,RAD50,RASGRP1,TRIM28,ATP6AP2,LPCAT3,SLC25A13,CDK2,SORBS3,TENM1,TNK2,CDK4,RNF41,CTDSPL,RCAN2,GPHN,SPRY2,SPEG,PAK4,CDKN2C,AKR1A1,CDKN3,NOD1,GNB2L1,ADARB1,CDS1,VAV3,PIBF1,PRDX4,PAICS,HEXIM1,CENPE,RGS14,NPRL2,CAMKK2,CFL1,PLK4,ZMYND11,ADCY2,PDE10A,MALT1,RUNDC3A,SERINC3,GCN1L1,CHAD,TLK2,PIM2,PTPN21,CHEK1,CIT,FAF1,CDC37,CHEK2,AKAP13,SNF8,PNKP,PARK7,PHB2,ACOT7,PIK3IP1…
6793	2585	761	8.65e-07	1: phosphorus metabolic process (4:4)	CDH2,ABI1,CD24,DNM1L,COL4A3BP,CTDSP2,RAD50,RASGRP1,TRIM28,ATP6AP2,LPCAT3,SLC25A13,CDK2,SORBS3,TENM1,TNK2,CDK4,RNF41,CTDSPL,RCAN2,GPHN,SPRY2,SPEG,PAK4,CDKN2C,AKR1A1,CDKN3,NOD1,GNB2L1,ADARB1,CDS1,VAV3,PIBF1,PRDX4,PAICS,HEXIM1,CENPE,RGS14,NPRL2,CAMKK2,CFL1,PLK4,ZMYND11,ADCY2,PDE10A,MALT1,RUNDC3A,SERINC3,GCN1L1,CHAD,TLK2,PIM2,PTPN21,CHEK1,CIT,FAF1,CDC37,CHEK2,AKAP13,SNF8,PNKP,PARK7,PHB2,ACOT7,PIK3IP1…
43604	594	204	8.83e-07	1: amide biosynthetic process (6:6)	LRPPRC,SLC25A15,CDK4,HNRNPR,GNB2L1,EIF3M,SYNCRIP,KHDRBS1,GCN1L1,MRPL3,POLG2,RNF139,RPL10L,CYLD,AARS,DAPK1,DARS,SPTSSA,DHFR,DPH2,EEF1A2,EEF1B2,EEF1G,EIF1AX,EIF2B1,EIF4A2,EIF4E,EIF4EBP2,EIF4G2,EIF5,ELAVL1,HACD2,CLN8,ETF1,ACSL3,PTK2B,CASC3,NCBP2,HABP4,SAMD4A,FOXO3,TNRC6B,CYFIP1,ACSL6,B4GALNT1,RPL36,GAPDH,GART,ERAL1,AGO2,GCLC,MKNK2,GRB7,MRPS18B,MRPL42,MCTS1,MRPL22,GSPT1,HAGH,HARS,ACACA,HNRNPD,IGHMBP2…
375	271	105	8.88e-07	1: RNA splicing, via transesterification reactions (8:10)	SNUPN,MBNL2,RBM7,DDX39A,HNRNPR,SF3B4,SMNDC1,PPIH,SYNCRIP,CHERP,KHDRBS1,USP39,SRSF10,CPSF4,PAPOLA,SF3A3,SNRNP27,HNRNPUL1,DDX42,U2AF2,CLNS1A,SREK1,CSTF3,DHX8,DHX15,ELAVL1,CASC3,NCBP2,SNW1,SNRNP200,KDM1A,JMJD6,U2SURP,SF3B1,LSM5,TFIP11,LSM4,AAR2,PRPF31,LSM1,LSM3,RBMX,RBM15B,HNRNPC,HNRNPD,HNRNPH2,HSPA8,NONO,NOVA1,YBX1,GEMIN4,DBR1,CRNKL1,DDX41,SRRT,RBMX2,LSM7,WBP11,POLR2F,POLR2G,PRPF40A,XAB2,PTBP1,LSM2…
31570	141	62	9.17e-07	1: DNA integrity checkpoint (4:8)	CDK2,TOPBP1,CHEK1,FOXN3,CHEK2,ARID3A,E2F1,INTS7,RGCC,CNOT7,DONSON,H2AFX,HUS1,FOXO4,MRE11A,MSH2,CNOT2,NPM1,RPS27L,PCNA,C5ORF45,WAC,TAOK3,TRIAP1,DTL,PML,TIPIN,RFWD3,FANCI,PRKDC,CNOT6,RAD17,RBBP8,RPA2,RPS27A,CLSPN,SETMAR,SOX4,BRCA1,AURKA,TOP2A,TP53,TP53BP1,UBA52,UBC,XPC,CDK5RAP3,CDC45,THOC5,PEA15,CRADD,CCNB1,RQCD1,CNOT8,TAOK2,CLOCK,BRE,MDC1,CDK1,CDC5L,CDC25C,THOC1
70507	141	62	9.17e-07	1: regulation of microtubule cytoskeleton organization (5:8)	PDCD6IP,PARP3,KATNB1,TACC3,SPAG5,PLK4,CHEK1,CLTC,TTBK2,CTNNB1,SPICE1,CYLD,DCTN1,DYNC1H1,FKBP4,MAPRE1,TPX2,CEP131,PHLDB1,CAMSAP2,BICD2,NUP62,EML2,ABL1,CLIP3,CKAP2,INPP5J,KIF11,STMN1,MAPT,MECP2,TRIM37,NUBP1,NEK2,NPM1,PAFAH1B1,PAK1,CHMP3,PKD1,CDK5RAP2,MDM1,PRUNE,RANBP1,RANBP2,CLIP1,STIL,SNCA,BRCA1,AURKA,MAP9,MAP6D1,CEP76,ATAT1,CEP70,RASSF7,SMC1A,RAE1,DIXDC1,KAT2B,NAV3,CCNF,ROCK2
51962	412	149	9.29e-07	1: positive regulation of nervous system development (4:8)	DNM1L,ACTR2,KATNB1,HMG20B,RGS14,AVIL,WASF3,IL1RAPL1,CNTN1,SYT2,CSF1,CSNK1E,CTNNB1,CUX1,DLG4,DPYSL3,AGT,DVL2,DVL3,ECT2,LPAR1,MARK2,EPHB1,EPHB2,EPHB3,ETV5,EZH2,PTK2B,FGFR1,FKBP1B,ADGRL1,NLGN1,CLSTN1,ZNF365,SNW1,TRIM32,RIMS1,UNC13A,KDM1A,KDM4C,CYFIP1,COBL,CUX2,NEDD4L,FN1,CRTC1,ADNP,MMD,FYN,NIPBL,ASPM,GDI1,NPTN,BIN1,GRID2,HDAC1,HDAC2,APBB1,ID2,TUBB2B,APOE,IL6ST,ITGA3,ITPKA,KIT,L1CAM,ARHGDIA,LIG4,ASIC…
6338	130	58	1.1e-06	1: chromatin remodeling (5:7)	ZNHIT1,ANP32B,CENPA,CENPC,RUVBL2,MORF4L1,CHD4,CHEK1,BAZ1A,CBX3,OIP5,CTNNB1,ZBTB1,SCMH1,PSME4,ITGB3BP,CENPI,HDAC1,HDAC2,HNRNPC,APITD1,NASP,NPM1,ATRX,CENPQ,PBRM1,MIS18BP1,HJURP,CHD7,CASC5,PTMA,CHD8,RB1,RBBP4,RBBP7,SMARCA2,SMARCA4,SMARCB1,SMARCC1,SMARCD1,SMARCE1,BRDT,VPS72,CENPM,DEK,CENPU,C14ORF169,CENPT,ANP32E,ARID1A,HIST1H4J,SMARCA5,MINA,ACTL6A,RUVBL1,KAT2B,BAZ1B,CHD1L
77	133	59	1.15e-06	1: DNA damage checkpoint (5:9)	CDK2,TOPBP1,CHEK1,FOXN3,CHEK2,ARID3A,E2F1,INTS7,RGCC,CNOT7,DONSON,H2AFX,HUS1,FOXO4,MRE11A,MSH2,CNOT2,NPM1,RPS27L,PCNA,C5ORF45,WAC,TAOK3,TRIAP1,DTL,PML,TIPIN,RFWD3,FANCI,PRKDC,CNOT6,RAD17,RBBP8,RPA2,RPS27A,CLSPN,SOX4,BRCA1,AURKA,TP53,TP53BP1,UBA52,UBC,XPC,CDK5RAP3,THOC5,PEA15,CRADD,CCNB1,RQCD1,CNOT8,TAOK2,CLOCK,BRE,MDC1,CDK1,CDC5L,CDC25C,THOC1
6336	42	25	1.2e-06	1: DNA replication-independent nucleosome assembly (7:10)	CENPA,CENPC,OIP5,ITGB3BP,CABIN1,CENPI,ASF1A,APITD1,NASP,NPM1,ATRX,CENPQ,MIS18BP1,HJURP,ASF1B,CASC5,RBBP4,RBBP7,CENPM,CENPU,CENPT,HIST1H4J,SMARCA5,HAT1,RUVBL1
10972	83	41	1.29e-06	1: negative regulation of G2/M transition of mitotic cell cycle (7:10)	TOPBP1,FOXN3,PSME4,VPS4A,DONSON,HUS1,FOXO4,MRE11A,C5ORF45,TAOK3,USP47,FANCI,PSMA2,PSMA3,PSMA4,PSMA5,PSMA6,PSMA7,PSMB1,PSMB2,PSMB3,PSMB4,PSMB5,PSMB7,PSMC3,PSME1,PSME2,RAD17,MIIP,RPS27A,CLSPN,SKP1,BRCA1,AURKA,UBA52,UBC,CDK5RAP3,AURKB,TAOK2,PSMF1,CDK1
43043	493	173	1.31e-06	1: peptide biosynthetic process (6:7)	LRPPRC,CDK4,HNRNPR,GNB2L1,EIF3M,SYNCRIP,KHDRBS1,GCN1L1,MRPL3,POLG2,RNF139,RPL10L,CYLD,AARS,DAPK1,DARS,DHFR,DPH2,EEF1A2,EEF1B2,EEF1G,EIF1AX,EIF2B1,EIF4A2,EIF4E,EIF4EBP2,EIF4G2,EIF5,ELAVL1,ETF1,PTK2B,CASC3,NCBP2,HABP4,SAMD4A,FOXO3,TNRC6B,CYFIP1,RPL36,GAPDH,ERAL1,AGO2,GCLC,MKNK2,GRB7,MRPS18B,MRPL42,MCTS1,MRPL22,GSPT1,HAGH,HARS,HNRNPD,IGHMBP2,ITGA2,KARS,RPSA,PAIP2B,MTIF2,NARS,RPL10A,ACO1,CNOT2,NPM1,R…
32386	330	123	1.36e-06	1: regulation of intracellular transport (5:6)	SAE1,DNM1L,TENM1,UNC13B,ANP32B,SPAG5,SLMO1,KHDRBS1,EHD1,OS9,CPSF6,RNF139,PARK7,U2AF2,CRYAB,DYNC1H1,ECT2,ABCA2,DMTN,NLGN1,INPP5F,ABLIM3,NCBP2,RAB3GAP1,CEP131,RIMS1,MLC1,MTCL1,NUP62,FYN,LDLRAP1,B3GAT3,GDI1,GLS2,HTRA2,ANGPT1,ANK3,HNMT,JUP,IPO5,ARHGAP1,LGALS9,LYN,MAP1B,NEFH,ATP2A2,OAZ1,PAK1,PARK2,DERL2,SH3GLB1,REEP2,UBE2J1,CHMP3,PDPK1,WBP11,PDZK1,PFN2,PLAGL2,NUP54,MED1,LEPROT,PPP1CC,FBXW7,EDEM2,TMEM3…
1902750	94	45	1.37e-06	1: negative regulation of cell cycle G2/M phase transition (6:9)	TOPBP1,CHEK1,FOXN3,PSME4,VPS4A,DONSON,HUS1,FOXO4,MRE11A,C5ORF45,TAOK3,DTL,USP47,FANCI,PSMA2,PSMA3,PSMA4,PSMA5,PSMA6,PSMA7,PSMB1,PSMB2,PSMB3,PSMB4,PSMB5,PSMB7,PSMC3,PSME1,PSME2,RAD17,MIIP,RPS27A,CLSPN,SKP1,BRCA1,AURKA,UBA52,UBC,CDK5RAP3,AURKB,TAOK2,PSMF1,H2AFY,BRE,CDK1
71103	233	92	1.58e-06	1: DNA conformation change (6:6)	CHAF1A,SMC4,RAD50,G3BP1,ANP32B,CENPA,SMC2,CENPC,CETN2,RUVBL2,CHD4,OIP5,PARP1,DDB2,DDX11,PSME4,TSPYL4,NCAPD3,NCAPH,ITGB3BP,KAT6B,CABIN1,CENPI,XRCC6,RAD54B,ASF1A,POT1,NCAPH2,H2AFX,HMGB2,HMGB3,IGHMBP2,APITD1,GTF2H5,MCM2,MCM4,MCM5,MCM6,MCM7,MRE11A,NAP1L1,NAP1L2,NAP1L3,NAP1L4,NASP,NPM1,SMARCAL1,NUSAP1,GINS2,ATRX,NCAPG2,CENPQ,MIS18BP1,HJURP,H2AFY2,ASF1B,ASH1L,C10ORF2,CASC5,CHD8,PURA,RAD51,RBBP4,RBBP7,R…
2000300	20	15	1.59e-06	1: regulation of synaptic vesicle exocytosis (6:11)	DNM1L,UNC13B,NLGN1,RAB3GAP1,RIMS1,ATP2A2,PFN2,RAB3A,RAB5A,STX1A,STXBP1,SYN1,NAPA,PREPL,RIMS3
1902579	65	34	1.68e-06	1: multi-organism localization (3:3)	RAB40B,EPS15,NUP205,NUP210,NUP160,NUP62,IFIT1,NUP43,KPNA1,KPNB1,KPNA2,KPNA3,NUP88,NUP54,NUP107,RAN,RANBP2,RPS27A,TCP1,DYNLT1,TSG101,UBA52,UBC,RAB7A,NUP37,VPS37B,NUP85,THOC7,NUP214,RAE1,THOC5,MVB12B,NUPL1,THOC1
44766	65	34	1.68e-06	1: multi-organism transport (4:5)	RAB40B,EPS15,NUP205,NUP210,NUP160,NUP62,IFIT1,NUP43,KPNA1,KPNB1,KPNA2,KPNA3,NUP88,NUP54,NUP107,RAN,RANBP2,RPS27A,TCP1,DYNLT1,TSG101,UBA52,UBC,RAB7A,NUP37,VPS37B,NUP85,THOC7,NUP214,RAE1,THOC5,MVB12B,NUPL1,THOC1
50806	117	53	1.76e-06	1: positive regulation of synaptic transmission (4:10)	DNM1L,UNC13B,RGS14,ADORA1,ADRA1A,DLG4,ABAT,EPHB2,PTK2B,NLGN1,CLSTN1,RAB3GAP1,SHANK2,IGSF9B,RIMS1,UNC13A,CUX2,CRTC1,ABL1,NPTN,GRIK2,GRIN1,GRIN2A,APOE,MECP2,NTRK2,SERPINE2,NLGN3,SSH1,PRKCE,PRKCZ,MAPK1,PRNP,RELN,PTN,S100B,PINK1,SLC1A3,SLC8A2,SNAP25,SNCA,STAU1,STX1A,STX4,STXBP1,VAMP2,SYT1,CA7,CALB1,SQSTM1,LGI1,NRXN1,CLSTN3
22406	143	62	1.79e-06	1: membrane docking (3:3)	RABEPK,TUBB4B,UNC13B,CETN2,PLK4,CPLX2,RAB40B,VPS45,CSNK1E,TTBK2,DCTN1,DYNC1H1,DYNC1I2,TUBB,CEP162,MAPRE1,NINL,CEP131,UNC13A,EXOC6B,HAUS5,RAB26,HSP90AA1,RAB15,NEK2,PAFAH1B1,HAUS6,NDE1,SYTL2,MKS1,HAUS4,CEP192,PPP2R1A,PRKACA,CEP72,CDK5RAP2,PRKAR2B,VPS11,ROCK1,NDRG4,SNAP25,STX1A,STX4,STXBP1,STXBP3,SYT1,TUBA4A,EZR,TUBA1A,RAB7A,TCTN1,CEP76,CEP70,SSNA1,SNX3,CEP41,IQCB1,CEP135,CEP57,SNPH,SFI1,CDK1
377	268	103	1.86e-06	1: RNA splicing, via transesterification reactions with bulged adenosine as nucleophile (9:11)	SNUPN,MBNL2,RBM7,DDX39A,HNRNPR,SF3B4,SMNDC1,PPIH,SYNCRIP,CHERP,KHDRBS1,USP39,SRSF10,CPSF4,PAPOLA,SF3A3,SNRNP27,HNRNPUL1,DDX42,U2AF2,CLNS1A,SREK1,CSTF3,DHX8,DHX15,ELAVL1,CASC3,NCBP2,SNW1,SNRNP200,KDM1A,JMJD6,U2SURP,SF3B1,LSM5,TFIP11,LSM4,AAR2,PRPF31,LSM3,RBMX,RBM15B,HNRNPC,HNRNPD,HNRNPH2,HSPA8,NONO,NOVA1,YBX1,GEMIN4,DBR1,CRNKL1,DDX41,SRRT,RBMX2,LSM7,WBP11,POLR2F,POLR2G,PRPF40A,XAB2,PTBP1,LSM2,PTBP…
398	268	103	1.86e-06	1: mRNA splicing, via spliceosome (8:12)	SNUPN,MBNL2,RBM7,DDX39A,HNRNPR,SF3B4,SMNDC1,PPIH,SYNCRIP,CHERP,KHDRBS1,USP39,SRSF10,CPSF4,PAPOLA,SF3A3,SNRNP27,HNRNPUL1,DDX42,U2AF2,CLNS1A,SREK1,CSTF3,DHX8,DHX15,ELAVL1,CASC3,NCBP2,SNW1,SNRNP200,KDM1A,JMJD6,U2SURP,SF3B1,LSM5,TFIP11,LSM4,AAR2,PRPF31,LSM3,RBMX,RBM15B,HNRNPC,HNRNPD,HNRNPH2,HSPA8,NONO,NOVA1,YBX1,GEMIN4,DBR1,CRNKL1,DDX41,SRRT,RBMX2,LSM7,WBP11,POLR2F,POLR2G,PRPF40A,XAB2,PTBP1,LSM2,PTBP…
44773	92	44	1.89e-06	1: mitotic DNA damage checkpoint (6:10)	CDK2,TOPBP1,FOXN3,CHEK2,ARID3A,E2F1,RGCC,CNOT7,DONSON,HUS1,FOXO4,MRE11A,MSH2,CNOT2,NPM1,RPS27L,PCNA,C5ORF45,TAOK3,TRIAP1,PML,TIPIN,RFWD3,FANCI,PRKDC,CNOT6,RPA2,RPS27A,CLSPN,SOX4,AURKA,TP53,UBA52,UBC,XPC,CDK5RAP3,CRADD,CCNB1,RQCD1,CNOT8,TAOK2,MDC1,CDK1,CDC25C
32886	158	67	1.96e-06	1: regulation of microtubule-based process (4:5)	PDCD6IP,PARP3,KATNB1,TACC3,SPAG5,PLK4,CHEK1,CLTC,TTBK2,CTNNB1,SPICE1,CYLD,DCTN1,DYNC1H1,FKBP4,MAPRE1,TPX2,CEP131,PHLDB1,CAMSAP2,BICD2,NUP62,EML2,ABL1,CLIP3,CKAP2,INPP5J,CFAP20,KIF11,STMN1,MAPT,MECP2,TRIM37,NUBP1,NEFH,NEK2,NPM1,PAFAH1B1,PAK1,CHMP3,PKD1,CDK5RAP2,MDM1,PRUNE,BBS4,RANBP1,RANBP2,CLIP1,STIL,SNCA,BRCA1,AURKA,MAP9,MAP6D1,CEP76,ATAT1,CEP70,RASSF7,MKKS,SMC1A,RAE1,DIXDC1,KAT2B,NAV3,CCNF,ROCK…
6470	237	93	1.97e-06	1: protein dephosphorylation (7:8)	CTDSP2,CTDSPL,RCAN2,CDKN3,PTPN21,ADORA1,CRY2,CSNK2A1,DLG1,RCAN1,DUSP3,DUSP8,FKBP1B,PHLPP2,SWAP70,FBXW11,CABIN1,PPP1R16B,B3GAT3,PPP1R14B,PPP2R3B,PGP,PPME1,STYXL1,ACP1,CYCS,SSH1,PDP1,PPM1B,PPM1G,SSH3,PPP1CC,PPP1R1A,PPP1R3D,PPP1R7,PPP1R8,PPP1R10,PPP2CA,PPP2CB,PPP2R1A,PPP2R3A,PPP2R4,PPP2R5A,PPP2R5B,PPP2R5D,PPP3CA,PPP3CB,PPP3CC,PPP3R1,PPP6C,PRKCD,PPP2R2D,NSFL1C,PPM1H,PTN,PTPN3,PTPN4,PTPN9,PTPN12,PTPRA…
10629	1436	443	1.98e-06	1: negative regulation of gene expression (5:7)	TRIM28,CDK2,SORBS3,HNRNPR,CNPY2,GNB2L1,OLFM1,ZBTB18,SYNCRIP,DEAF1,DRAP1,MXD4,HEXIM1,TXNIP,CENPF,KHDRBS1,KDM5B,SRSF10,ZNF268,MORF4L1,CBX1,PNRC1,YWHAQ,CCDC85B,WWP1,CHD4,FOXN3,RNF139,PARK7,PHB2,CBX3,U2AF2,EXOSC8,NACC2,CREBBP,CRY2,CRYAB,PARP1,CRYM,CTBP1,CTBP2,CTGF,CTNNB1,CUX1,DACH1,DAP,DAPK1,AEBP1,AES,DHFR,DLG1,TSC22D3,E2F1,E2F6,EIF4A2,EIF4E,EIF4EBP2,ELAVL1,FLCN,ETF1,EZH2,FBP1,FGF9,FGFR1,FGFR2,CASC3,…
10467	4031	1143	2.02e-06	1: gene expression (5:5)	MED16,SNUPN,TSPAN5,LRPPRC,MBNL2,CEBPZ,TRIM28,ATP6AP2,CDK2,RCL1,SORBS3,TENM1,RBM7,CDK4,RNF41,TRIM13,DDX39A,ZNF443,HNRNPR,SPRY2,SF3B4,RAMP2,ZMPSTE24,STUB1,SMNDC1,SNAPC5,CNPY2,PCGF3,HMG20B,NOD1,GNB2L1,ADARB1,NSA2,OLFM1,MCRS1,PPIH,ZBTB18,EIF3M,C1ORF61,SYNCRIP,DEAF1,CHERP,NOP56,PRDX4,RPP30,RPP38,DRAP1,TBL3,MXD4,ERLIN1,HEXIM1,ARID3B,IVNS1ABP,TXNIP,CENPF,RGS14,CAMKK2,KHDRBS1,USP39,NFAT5,YME1L1,KDM5B,AHC…
60255	4555	1280	2.28e-06	1: regulation of macromolecule metabolic process (4:5)	CDH2,ABI1,CD24,MED16,PARP3,CTDSP2,RAD50,RASGRP1,LRPPRC,FRY,OPTN,MBNL2,CEBPZ,TRIM28,ATP6AP2,CDK2,SORBS3,TENM1,RBM7,TNK2,CDK4,RNF41,TRIM13,DDX39A,CTDSPL,ZNF443,RCAN2,HNRNPR,SPRY2,SF3B4,RAMP2,STUB1,PAK4,SNAPC5,CDKN2C,CDKN3,CNPY2,PCGF3,HMG20B,NOD1,GNB2L1,ADARB1,OLFM1,ZER1,MCRS1,PIBF1,ZNHIT1,ZBTB18,C1ORF61,SYNCRIP,DEAF1,ANP32B,LAMTOR5,SORBS1,DRAP1,MXD4,ERLIN1,HEXIM1,CENPE,ARID3B,TXNIP,CENPF,RAD51AP1,R…
7098	98	46	2.3e-06	1: centrosome cycle (4:8)	PDCD6IP,CDK2,CETN2,CETN3,PLK4,CHEK1,KIF3A,SSX2IP,CTNNB1,SPICE1,DCTN1,CEP131,USP33,HAUS5,NUP62,KIF11,TRIM37,NUBP1,NEK2,NPM1,PARD6A,CHMP3,HAUS6,NDE1,HAUS4,CEP72,CDK5RAP2,MDM1,BBS4,RANBP1,RANBP2,STIL,BRCA1,AURKA,UVRAG,MAP9,CEP76,NDEL1,UXT,KAT2B,CCNF,KIF3B,ROCK2,CEP135,KIAA0101,CDK1
6397	388	140	2.42e-06	1: mRNA processing (7:9)	SNUPN,MBNL2,RBM7,DDX39A,HNRNPR,SF3B4,SMNDC1,ADARB1,PPIH,SYNCRIP,CHERP,KHDRBS1,USP39,AHCYL1,SRSF10,CPSF4,PAPOLA,SF3A3,SNRNP27,CPSF6,HNRNPUL1,DDX42,U2AF2,CLNS1A,SREK1,CSTF3,DHX8,DHX15,ELAVL1,CASC3,SCAF8,NCBP2,HABP4,SNW1,KIN,SNRNP200,KDM1A,RRP1B,JMJD6,AFF2,U2SURP,TARDBP,SF3B1,LSM5,TFIP11,LSM4,AAR2,PRPF31,CSDC2,LSM1,LSM3,RBMX,RBM15B,HNRNPC,HNRNPD,HNRNPH2,HSPA8,GTF2H5,MBNL1,NONO,NOVA1,YBX1,GEMIN4,DBR1…
36211	3133	904	2.44e-06	1: protein modification process (5:6)	CDH2,ABI1,CD24,PARP3,SAE1,UST,CTDSP2,RAD50,RASGRP1,FRY,PDIA6,TRIM28,ATP6AP2,CDK2,SORBS3,TENM1,TNK2,CDK4,RNF41,TRIM13,CTDSPL,RCAN2,GPHN,SPRY2,STAM2,STUB1,SPEG,TRAIP,PAK4,CDKN2C,TMEM5,CDKN3,PCGF3,HMG20B,NOD1,GNB2L1,ADARB1,ST3GAL6,UBAC1,ZER1,MCRS1,PIBF1,PPIH,ZNHIT1,UBE2E3,PRDX4,TRIM3,HEXIM1,TGOLN2,CENPE,RGS14,NPRL2,CAMKK2,FUT9,USP39,CFL1,PLK4,KDM5B,ZMYND11,ADCY2,RUVBL2,MALT1,BRD8,MAN1A2,MORF4L1,OS9,…
6464	3133	904	2.44e-06	1: cellular protein modification process (6:7)	CDH2,ABI1,CD24,PARP3,SAE1,UST,CTDSP2,RAD50,RASGRP1,FRY,PDIA6,TRIM28,ATP6AP2,CDK2,SORBS3,TENM1,TNK2,CDK4,RNF41,TRIM13,CTDSPL,RCAN2,GPHN,SPRY2,STAM2,STUB1,SPEG,TRAIP,PAK4,CDKN2C,TMEM5,CDKN3,PCGF3,HMG20B,NOD1,GNB2L1,ADARB1,ST3GAL6,UBAC1,ZER1,MCRS1,PIBF1,PPIH,ZNHIT1,UBE2E3,PRDX4,TRIM3,HEXIM1,TGOLN2,CENPE,RGS14,NPRL2,CAMKK2,FUT9,USP39,CFL1,PLK4,KDM5B,ZMYND11,ADCY2,RUVBL2,MALT1,BRD8,MAN1A2,MORF4L1,OS9,…
34724	43	25	2.49e-06	1: DNA replication-independent nucleosome organization (6:8)	CENPA,CENPC,OIP5,ITGB3BP,CABIN1,CENPI,ASF1A,APITD1,NASP,NPM1,ATRX,CENPQ,MIS18BP1,HJURP,ASF1B,CASC5,RBBP4,RBBP7,CENPM,CENPU,CENPT,HIST1H4J,SMARCA5,HAT1,RUVBL1
50790	1778	537	2.5e-06	1: regulation of catalytic activity (4:4)	ABI1,CD24,SAE1,DNM1L,RAD50,RASGRP1,DNAL4,FRY,FAM13A,TENM1,TNK2,CDK4,RCAN2,HNRNPR,SPRY2,STUB1,RGS19,DNAJA2,PAK4,CDKN2C,CDKN3,NOD1,GNB2L1,ADARB1,ZER1,VAV3,PIBF1,CAP2,ANP32B,LAMTOR5,CDC42EP3,HEXIM1,CENPE,TXNIP,RGS14,NPRL2,CAMKK2,SPINT2,GNB5,ADCY2,MALT1,MMP24,RUNDC3A,DBF4,TMED2,GCN1L1,CHAD,ADAP1,ADRM1,UBE2C,FAF1,CDC37,FICD,AKAP13,CHN1,CHN2,HRH3,SNF8,PNKP,PARK7,GABARAPL2,PIK3IP1,CKS1B,CKS2,ARAP2,AGAP2…
33045	58	31	2.54e-06	1: regulation of sister chromatid segregation (5:8)	NDC80,TACC3,CENPE,CENPF,UBE2C,CTNNB1,DDX11,FEN1,SMC5,ANAPC15,MAD2L1,LCMT1,ATRX,FAM178A,CDK5RAP2,RIOK2,RB1,BUB1,BUB1B,TTK,ZNF207,TNKS,CDC23,CCNB1,BUB3,PTTG1,TRIP13,H2AFY,ESPL1,DLGAP5,CDC27
10506	254	98	2.73e-06	1: regulation of autophagy (5:7)	DNM1L,OPTN,RNF41,TRIM13,CALCOCO2,NOD1,LAMTOR5,NPRL2,CAMKK2,TLK2,PIM2,C10ORF10,CDC37,WDR6,PARK7,U2AF2,SOGA1,ADRA1A,ATP6V0E2,DAP,DAPK1,EEF1A2,EIF4E,EIF4G2,FLCN,RAB3GAP1,SIRT2,USP33,TAB2,MTCL1,ATP6V0A2,SH3BP4,ABL1,GAPDH,POLDIP2,HTRA2,GNAI3,LAMTOR2,TBK1,UBQLN2,ITPR1,MAPT,MCL1,MT3,PARK2,SH3GLB1,WAC,ATP6V1D,ATP6V1H,WBP11,ATP6V1A,ATP6V1B2,ATP6V0C,ATP6V1C1,ATP6V1E1,PIK3CB,TPCN1,ATP6V1G2,ATP6V0A1,CTSA,FBX…
48667	455	160	2.97e-06	1: cell morphogenesis involved in neuron differentiation (6:11)	ABI1,DNM1L,CDH11,UST,ACTR2,ADARB1,OLFM1,SLC9A6,SEMA4F,CFL1,TRIOBP,IL1RAPL1,CHN1,CTNND2,CUX1,DLG4,DPYSL2,EFNB2,EFNB3,MARK2,EPHB1,EPHB2,EPHB3,ETV1,FGFR2,NLGN1,ZNF365,BTBD3,USP33,SARM1,NFASC,CYFIP1,COBL,CUX2,FN1,ADNP,MAPK8IP2,ABL1,FYN,GAP43,TSKU,SIPA1L1,DNM3,AUTS2,GDI1,GFRA3,ANK3,GRB7,GRB10,GRIN1,APBB1,HPRT1,HRAS,ID2,IFRD1,TUBB2B,APOE,ITGB1,ITPKA,KIF5A,KIF5C,KRAS,L1CAM,STMN1,ARHGDIA,MAG,MAP1B,MAPT,M…
723	133	58	3.1e-06	1: telomere maintenance (6:8)	PARP3,RAD50,POLD3,PNKP,PARP1,CTNNB1,DKC1,ERCC1,FEN1,ZNF365,CCT5,SMG1,SMC5,POLA2,TFIP11,XRCC6,POT1,GNL3,HNRNPC,HNRNPD,APEX1,HSP90AA1,MRE11A,NEK2,SMARCAL1,PCNA,PML,POLA1,POLD1,POLD2,POLE2,GAR1,ATRX,WRAP53,RIF1,NOP10,PRIM1,PRIM2,NHP2,PRKDC,MAPK1,RAD51,RAD51C,UPF1,RFC3,RFC4,RFC5,RPA2,RPA3,TCP1,XRCC1,HIST1H4J,MAPKAPK5,TNKS,CCT6A,CCNE2,AURKB,RECQL4
10639	283	107	3.11e-06	1: negative regulation of organelle organization (5:7)	DNM1L,RAD50,RNF41,KATNB1,NDC80,ACAA2,VAT1,CENPF,AVIL,TRIOBP,CHEK1,CORO1A,TRIM9,CLU,PARP1,TTBK2,TOM1L2,CTBP1,S1PR1,FLCN,DMTN,ERCC1,FKBP4,MAPRE1,SWAP70,KDM4C,EML2,ASF1A,ANAPC15,POT1,CLIP3,FBXO5,CKAP2,INPP5J,HTRA2,GMFB,GPX1,RGCC,HNRNPC,JARID2,STMN1,LIG3,TACSTD2,MAD2L1,MAPT,MECP2,MSH2,TRIM37,NUBP1,NEK2,NPM1,PARK2,LCMT1,LIMA1,TRIAP1,PFN2,ATRX,BCOR,OTUB1,PRKAR1A,CDK5RAP2,PRKCD,KDM3A,MDM1,TWF1,SPTBN4,BB…
8608	27	18	3.12e-06	1: attachment of spindle microtubules to kinetochore (4:6)	NDC80,CENPC,SPAG5,CENPE,KIF2C,ECT2,SIRT2,RACGAP1,NEK2,CASC5,RB1,ZNF207,MIS12,DSN1,CCNB1,BUB3,AURKB,CDC42
50808	236	92	3.25e-06	1: synapse organization (4:4)	CDH2,DNM1L,ACTR2,GPHN,CACNG2,SLC9A6,UNC13B,CFL1,CHD4,IL1RAPL1,COL4A1,CTNNB1,CTNND2,DLG4,EPHB1,EPHB2,EPHB3,ETV5,F2R,ADGRL1,NLGN1,CLSTN1,ZNF365,SHANK2,UNC13A,NFASC,CYFIP1,CUX2,ADNP,SEZ6L,ABL1,FYN,SIPA1L1,DNM3,NPTN,PCLO,GPM6A,ANK3,GRID2,GRIN1,APOE,ITGA3,ITPKA,L1CAM,ASIC2,MAPT,MECP2,MYO5A,NTRK2,PAFAH1B1,PAK3,PALM,NLGN3,SSH1,SYBU,ZC4H2,PCDHB11,PCDHB6,PCDHB3,PRNP,RELN,ADGRB2,PTN,PTPRD,RAB3A,RYK,BDNF,CA…
31503	187	76	3.47e-06	1: protein-containing complex localization (3:3)	DDX39A,CACNG2,SRSF10,CPSF4,KIF3A,EXOC3,U2AF2,SSX2IP,NACC2,DLG1,DLG2,DLG4,EIF4E,CASC3,NLGN1,FKBP4,NCBP2,CEP131,SMG1,NUP205,NUP210,NUP160,NUP62,DNM3,NPTN,IFT81,NXT1,BIRC5,NUP43,KIF5A,TNPO1,RPSA,NUP88,IFT52,DYNC2LI1,RBMX2,HSPB11,NUP54,SDAD1,CEP72,EXOC1,RIOK2,RELN,ENY2,NUP107,RAN,RANBP2,UPF1,ABCE1,SRSF1,SRSF2,SRSF3,SRSF6,SRSF7,SNAP25,U2AF1,EZR,NUP37,NUP85,TTC26,THOC7,NUP214,IFT88,RAE1,THOC5,SSNA1,SRS…
16358	181	74	3.54e-06	1: dendrite development (4:12)	ABI1,DNM1L,ACTR2,PAK4,SLC9A6,CFL1,IL1RAPL1,CTNND2,CUX1,DBN1,DLG4,LPAR1,EPHB1,EPHB2,EPHB3,EZH2,NLGN1,ZNF365,BTBD3,SARM1,CYFIP1,COBL,CAMSAP2,CUX2,CRTC1,SRGAP2,MAPK8IP2,FYN,SIPA1L1,DNM3,GRIN1,HDAC2,HPRT1,APOE,ITGB1,ITPKA,ARF4,ARF6,MAP1B,MECP2,MEF2A,PAFAH1B1,PAK2,PAK3,CDKL3,BCL11A,NLGN3,PPP3CA,PRKG1,RELN,CAMK1D,SLC12A5,PTPRD,BBS4,GORASP1,CAPRIN2,STK11,DYNLT1,TIAM1,VLDLR,YWHAH,MAP6D1,CAMK2A,CAMK2B,IQG…
43486	46	26	3.63e-06	1: histone exchange (6:9)	ZNHIT1,ANP32B,CENPA,CENPC,OIP5,PSME4,ITGB3BP,CENPI,APITD1,NASP,NPM1,CENPQ,MIS18BP1,HJURP,CASC5,PTMA,RBBP4,RBBP7,VPS72,CENPM,CENPU,CENPT,ANP32E,HIST1H4J,SMARCA5,RUVBL1
9059	3838	1089	3.95e-06	1: macromolecule biosynthetic process (5:5)	MED16,CHAF1A,PARP3,ABCC5,UST,RAD50,LRPPRC,CEBPZ,TRIM28,CDK2,SORBS3,TENM1,CDK4,RNF41,TRIM13,DDX39A,ZNF443,HNRNPR,SNAPC5,TMEM5,CNPY2,PCGF3,HMG20B,NOD1,GNB2L1,ST3GAL6,MCRS1,ZBTB18,EIF3M,C1ORF61,SYNCRIP,DEAF1,RNASEH2A,SORBS1,DRAP1,MXD4,ERLIN1,HEXIM1,ARID3B,IVNS1ABP,TXNIP,CENPF,RAD51AP1,RGS14,CAMKK2,KHDRBS1,FUT9,POLD3,NFAT5,KDM5B,ZMYND11,SRSF10,ZNF273,ZNF268,RUVBL2,MALT1,CPSF4,BRD8,MAN1A2,PAPOLA,SUB1,…
70647	794	259	4.28e-06	1: protein modification by small protein conjugation or removal (7:8)	SAE1,TRIM28,RNF41,TRIM13,STAM2,STUB1,TRAIP,PCGF3,HMG20B,NOD1,GNB2L1,UBAC1,ZER1,MCRS1,UBE2E3,TRIM3,USP39,MALT1,OS9,RAB40B,ADRM1,WWP1,UBE2C,RNF139,PARK7,U2AF2,RNF13,TRIM9,ERCC8,RNF187,CTNNB1,FBXO41,KLHL23,CYLD,DDB2,ASXL1,DTX3,USP12,RNF44,TRIM32,PAXIP1,KDM1A,USP33,MYCBP2,NUP205,PSME4,DTX4,NUP210,NUP160,FBXW11,TRIM2,NEDD4L,JADE2,USP24,SUZ12,GTPBP4,MKRN1,RUSC1,NUP62,ABL1,FYN,ANAPC13,RNF19A,FBXO2,FBXL6…
31323	4533	1271	4.47e-06	1: regulation of cellular metabolic process (4:5)	CDH2,ABI1,CD24,MED16,PARP3,DNM1L,CTDSP2,RAD50,RASGRP1,LRPPRC,FRY,OPTN,MBNL2,CEBPZ,TRIM28,ATP6AP2,CDK2,SORBS3,TENM1,RBM7,TNK2,CDK4,RNF41,TRIM13,CTDSPL,ZNF443,RCAN2,HNRNPR,CALCOCO2,SPRY2,SF3B4,STUB1,PAK4,SNAPC5,CDKN2C,CDKN3,CNPY2,PCGF3,HMG20B,NOD1,GNB2L1,ADARB1,ZER1,MCRS1,VAV3,PIBF1,ZNHIT1,ZBTB18,C1ORF61,SYNCRIP,DEAF1,ANP32B,LAMTOR5,SORBS1,DRAP1,MXD4,ERLIN1,HEXIM1,CENPE,ARID3B,TXNIP,CENPF,RAD51AP1,…
90382	32	20	4.78e-06	1: phagosome maturation (5:5)	UNC13B,CORO1A,ATP6V0E2,SYT11,ATP6V0A2,P2RX7,ATP6V1D,ATP6V1H,ATP6V1A,ATP6V1B2,ATP6V0C,ATP6V1C1,ATP6V1E1,ATP6V1G2,ATP6V0A1,RAB7A,SPG11,SRPX,ATP6V0E1,ATP6V1G1
43603	823	267	4.94e-06	1: cellular amide metabolic process (5:5)	COL4A3BP,LRPPRC,ATP6AP2,SLC25A15,CDK4,HNRNPR,GNB2L1,EIF3M,SYNCRIP,KHDRBS1,MTHFD2,TMED10,GCN1L1,MRPL3,POLG2,RNF139,PARK7,ACOT7,CLU,CLIC1,CLN5,CPE,RPL10L,CYLD,AARS,DAPK1,DARS,AEBP1,SPTSSA,DHFR,DPH2,AGT,EEF1A2,EEF1B2,EEF1G,EIF1AX,EIF2B1,EIF4A2,EIF4E,EIF4EBP2,EIF4G2,EIF5,ELAVL1,HACD2,CLN8,ETF1,ACSL3,PTK2B,CASC3,NCBP2,HABP4,UNC13A,SAMD4A,FOXO3,TNRC6B,CYFIP1,ACSL6,NCSTN,SEC11A,PLA2G15,B4GALNT1,RPL36,CL…
46605	44	25	4.95e-06	1: regulation of centrosome cycle (5:9)	PDCD6IP,PLK4,CHEK1,CTNNB1,SPICE1,CEP131,NUP62,KIF11,TRIM37,NUBP1,NEK2,NPM1,CHMP3,CDK5RAP2,MDM1,RANBP1,RANBP2,STIL,BRCA1,AURKA,MAP9,CEP76,KAT2B,CCNF,ROCK2
60997	44	25	4.95e-06	1: dendritic spine morphogenesis (5:14)	DNM1L,ACTR2,CFL1,CTNND2,DLG4,EPHB1,EPHB2,EPHB3,NLGN1,ZNF365,CUX2,SIPA1L1,DNM3,ITPKA,PAFAH1B1,PAK3,NLGN3,RELN,CAPRIN2,TIAM1,CAMK2B,WASL,LZTS3,ARHGAP44,CDC42
31346	295	110	5.14e-06	1: positive regulation of cell projection organization (5:7)	DNM1L,ACTR2,TENM1,KATNB1,CDC42EP3,AVIL,IL1RAPL1,CNTN1,SYT2,CUX1,DLG4,DPYSL3,AGT,DVL2,DVL3,LPAR1,MARK2,EZH2,PTK2B,FGFR1,FKBP1B,NLGN1,RIMS1,UNC13A,KDM1A,CYFIP1,COBL,CUX2,NEDD4L,FN1,CRTC1,ADNP,RHOQ,CORO1C,FYN,DNM3,AUTS2,GDI1,NPTN,GPM6A,APBB1,HRAS,TUBB2B,APOE,ITGA2,ITGA3,ITPKA,KIT,L1CAM,ARHGDIA,LYN,ARSB,MAP1B,MAPT,NME1,NTRK2,P2RX7,PAFAH1B1,PAK1,PAK3,PALM,PARK2,CDKL3,NCKIPSD,ATP8A2,SERPINI1,PLXNB3,ATP…
32446	651	217	5.18e-06	1: protein modification by small protein conjugation (8:9)	SAE1,TRIM28,RNF41,TRIM13,STUB1,TRAIP,PCGF3,HMG20B,GNB2L1,UBAC1,ZER1,UBE2E3,TRIM3,MALT1,OS9,RAB40B,WWP1,UBE2C,RNF139,PARK7,U2AF2,RNF13,TRIM9,ERCC8,RNF187,CTNNB1,FBXO41,KLHL23,DDB2,DTX3,RNF44,TRIM32,PAXIP1,KDM1A,MYCBP2,NUP205,PSME4,DTX4,NUP210,NUP160,FBXW11,TRIM2,NEDD4L,JADE2,SUZ12,GTPBP4,MKRN1,RUSC1,NUP62,ABL1,FYN,ANAPC13,RNF19A,FBXO2,FBXL6,KLHL3,FBXO9,FBXO5,GNL3,RNF115,GCLC,HECTD4,ANGPT1,SOCS7,DN…
10256	308	114	5.32e-06	1: endomembrane system organization (4:4)	PDCD6IP,DNM1L,COL4A3BP,OPTN,STAM2,ZMPSTE24,RTN3,ARFGEF2,TMED2,TMED10,CIT,SNF8,CLU,CSNK1A1,DCTN1,DNM1,ABCA1,F2R,COG2,TRAPPC8,RAB3GAP1,TMCC1,EPB41L3,NUP205,PLEKHM2,SYT11,NUP210,CAMSAP2,NUP160,SYNE1,TARDBP,LEMD3,NUP62,GORASP2,VPS4A,ANK2,ANK3,SNX10,HOOK2,SEC61A1,EHD3,NUP43,ARL1,MYO5A,ATP2A2,NUP88,P2RX7,PAFAH1B1,PARK2,SH3GLB1,REEP2,HOOK1,CHMP3,SERPINE2,PIK3C3,NUP54,TMED9,FNBP1L,PLEKHJ1,PPP2CA,TMEM33,P…
16311	347	126	5.53e-06	1: dephosphorylation (6:6)	CTDSP2,CTDSPL,RCAN2,CDKN3,PTPN21,PNKP,ADORA1,CRY2,CSNK2A1,DLG1,DLG2,RCAN1,DUSP3,DUSP8,FBP1,FKBP1B,INPP5F,SACM1L,PHLPP2,SWAP70,RRP1B,FBXW11,FKBP15,CABIN1,PPP1R16B,B3GAT3,PPP1R14B,INPP5J,GPLD1,PPP2R3B,PGP,APEX1,INPP1,INPP4A,INPP5A,ITGA2,ATP1A1,PPME1,STYXL1,ACP1,CYCS,POLB,SSH1,PDP1,SYTL2,PPM1B,PPM1G,SSH3,PPP1CC,PPP1R1A,PPP1R3D,PPP1R7,GPATCH2,PPP1R8,CEP192,PPP1R10,PPP2CA,PPP2CB,PPP2R1A,PPP2R3A,PPP2R4…
31023	106	48	5.82e-06	1: microtubule organizing center organization (4:7)	PDCD6IP,CDK2,CETN2,CETN3,PLK4,CHEK1,KIF3A,SSX2IP,CTNNB1,SPICE1,DCTN1,CEP131,USP33,HAUS5,NUP62,KIF11,TRIM37,NUBP1,NEK2,NPM1,PAFAH1B1,PARD6A,CHMP3,HAUS6,NDE1,HAUS4,CEP72,CDK5RAP2,MDM1,BBS4,RANBP1,RANBP2,STIL,BRCA1,AURKA,UVRAG,MAP9,CEP76,NDEL1,UXT,KAT2B,CCNF,KIF3B,ROCK2,GCC2,CEP135,KIAA0101,CDK1
140056	135	58	5.96e-06	1: organelle localization by membrane tethering (4:5)	RABEPK,TUBB4B,UNC13B,CETN2,PLK4,CPLX2,RAB40B,VPS45,CSNK1E,TTBK2,DCTN1,DYNC1H1,DYNC1I2,TUBB,CEP162,MAPRE1,NINL,CEP131,UNC13A,EXOC6B,HAUS5,RAB26,HSP90AA1,RAB15,NEK2,PAFAH1B1,HAUS6,NDE1,SYTL2,MKS1,HAUS4,CEP192,PPP2R1A,PRKACA,CEP72,CDK5RAP2,PRKAR2B,VPS11,NDRG4,SNAP25,STX1A,STX4,STXBP1,STXBP3,SYT1,TUBA4A,TUBA1A,TCTN1,CEP76,CEP70,SSNA1,CEP41,IQCB1,CEP135,CEP57,SNPH,SFI1,CDK1
45787	299	111	6.02e-06	1: positive regulation of cell cycle (4:6)	CDK2,CDK4,NDC80,SPAG5,PLK4,ZNF268,UBE2C,CHEK1,CIT,CHEK2,PHB2,CKS1B,CKS2,CTGF,DDX11,DYNC1H1,ARID3A,DUSP3,E2F1,ECT2,EIF4E,FEN1,FGFR1,FGFR2,MAPRE3,SIRT2,TRIM32,SMC5,NUP62,ABL1,SH2B1,POLDIP2,RGCC,RACGAP1,CNOT7,APEX1,ID2,INSM1,MAD2L1,MECP2,FOXO4,CNOT2,NPM1,PAFAH1B1,MLXIPL,PCNA,NUSAP1,TRIAP1,DTL,PKD1,PML,ATRX,MED1,PPP2R5B,PRKACA,FAM178A,PRKCA,PRKCE,CNOT6,WIZ,RAD51C,RANBP1,RANBP2,RB1,RDX,RPS15A,RPS27A,S…
97711	81	39	6.17e-06	1: ciliary basal body-plasma membrane docking (5:8)	TUBB4B,CETN2,PLK4,CSNK1E,TTBK2,DCTN1,DYNC1H1,DYNC1I2,TUBB,CEP162,MAPRE1,NINL,CEP131,HAUS5,HSP90AA1,NEK2,PAFAH1B1,HAUS6,NDE1,MKS1,HAUS4,CEP192,PPP2R1A,PRKACA,CEP72,CDK5RAP2,PRKAR2B,TUBA4A,TUBA1A,TCTN1,CEP76,CEP70,SSNA1,CEP41,IQCB1,CEP135,CEP57,SFI1,CDK1
32989	853	275	6.28e-06	1: cellular component morphogenesis (4:5)	ABI1,DNM1L,COL4A3BP,CDH11,UST,ACTR2,FRY,TENM1,ADARB1,CFDP1,OLFM1,SLC9A6,CAP2,SEMA4F,NEBL,CDC42EP3,SPINT2,CFL1,WASF3,FERMT2,TRIOBP,IL1RAPL1,CORO1A,AKAP13,CHN1,POLG2,CLU,SYT2,CLDN3,CSNK1A1,CSNK1E,TTBK2,CTNNB1,CTNND2,CUX1,COCH,ASXL1,DLG1,DLG4,DPYSL2,DVL2,DVL3,ECT2,LPAR1,EFNB2,EFNB3,MARK2,EPB41,DMTN,EPHA1,EPHB1,EPHB2,EPHB3,ETV1,PTK2B,FBLN1,FGD1,ALDOA,FGFR2,NLGN1,ZNF365,BTBD3,RIMS1,UNC13A,USP33,SARM1,…
15800	52	28	6.69e-06	1: acidic amino acid transport (7:10)	SLC25A13,UNC13B,HRH3,ADORA1,ABAT,RAB3GAP1,RIMS1,GLS2,GLS,KCNJ10,SEPT2,ATP1A2,NTRK2,P2RX7,SLC17A7,RAB3A,SLC1A1,SLC1A3,SLC1A6,SLC6A1,SNAP25,SNCA,STX1A,STXBP1,VAMP2,SYT1,PPFIA4,SLC25A12
33047	52	28	6.69e-06	1: regulation of mitotic sister chromatid segregation (6:9)	NDC80,TACC3,CENPE,CENPF,UBE2C,SMC5,ANAPC15,MAD2L1,LCMT1,ATRX,FAM178A,CDK5RAP2,RIOK2,RB1,BUB1,BUB1B,TTK,ZNF207,TNKS,CDC23,CCNB1,BUB3,PTTG1,TRIP13,H2AFY,ESPL1,DLGAP5,CDC27
36465	35	21	8.07e-06	1: synaptic vesicle recycling (5:6)	DNM1L,SYT2,DNM1,FGF14,NLGN1,CYFIP1,SYT11,PIP5K1C,DNM3,NLGN3,RAB3A,RAB5A,ROCK1,ITSN1,SH3GL2,SNCA,SYP,SYT1,SYNJ1,PLAA,DNAJC6
51130	1000	316	8.75e-06	1: positive regulation of cellular component organization (4:6)	PDCD6IP,SAE1,DNM1L,ARPC3,ARPC1B,ACTR2,TSPAN1,RAD50,OPTN,TRIM28,SORBS3,TENM1,CALCOCO2,STUB1,KATNB1,GNB2L1,UNC13B,CDC42EP3,SPAG5,CAMKK2,SLMO1,AVIL,CFL1,PLK4,RUVBL2,SUB1,EHD1,LMAN2,YWHAQ,DSTN,UBE2C,TPPP,TRIOBP,FAF1,CDC37,IL1RAPL1,CORO1A,PNKP,PARK7,PHB2,U2AF2,CLU,CNTN1,SYT2,PARP1,CTBP1,CTGF,CTNNB1,CUX1,DCTN1,DDB2,DDX11,DKC1,DLG1,DLG4,DYNC1H1,DPYSL3,AGT,DVL2,DVL3,E2F1,LPAR1,MARK2,DMTN,EPHA1,EPHB1,EPHB…
50769	366	131	8.88e-06	1: positive regulation of neurogenesis (5:10)	DNM1L,ACTR2,KATNB1,HMG20B,RGS14,AVIL,IL1RAPL1,CNTN1,SYT2,CSF1,CSNK1E,CTNNB1,CUX1,DLG4,DPYSL3,AGT,DVL2,DVL3,ECT2,LPAR1,MARK2,EPHB2,ETV5,EZH2,PTK2B,FGFR1,FKBP1B,NLGN1,ZNF365,SNW1,TRIM32,RIMS1,UNC13A,KDM1A,KDM4C,CYFIP1,COBL,CUX2,NEDD4L,FN1,CRTC1,ADNP,MMD,FYN,NIPBL,ASPM,GDI1,NPTN,BIN1,HDAC1,HDAC2,APBB1,ID2,TUBB2B,APOE,IL6ST,ITGA3,ITPKA,KIT,L1CAM,ARHGDIA,LIG4,LYN,MAG,ARSB,MAP1B,MAPT,ASPA,NAP1L2,NEUROD…
2000779	40	23	9.17e-06	1: regulation of double-strand break repair (7:10)	RAD51AP1,CHEK1,DDX11,ZNF365,KDM1A,FOXM1,TFIP11,MGMT,C5ORF45,PML,RIF1,OTUB1,FAM178A,RAD51,RPA2,SETMAR,TP53BP1,WHSC1,C7ORF49,AUNIP,DEK,TIMELESS,TRIP12
6836	191	76	9.82e-06	1: neurotransmitter transport (5:5)	DNM1L,SLC25A13,UNC13B,CPLX2,HRH3,PARK7,TRIM9,SYT2,ABAT,SLC36A1,NLGN1,RAB3GAP1,RIMS1,UNC13A,SYT11,PIP5K1C,SLC44A1,GABRA2,GAD2,KCNMB4,PCLO,GPM6B,GRM4,HSPA8,ICA1,KCNJ10,LYN,SEPT2,ATP1A2,ATP2A2,P2RX7,PARK2,PFN2,SYTL2,LIN7C,SLC17A7,SYT13,SNX6,RAB3A,RAB5A,SEC14L1,SLC1A1,SLC1A3,SLC1A6,SLC6A1,SLC6A12,SNAP25,SNCA,SNCG,STX1A,STX4,STXBP1,VAMP2,SYN1,SYN2,SYT1,MCTP1,CAMK2A,SLC38A1,DOC2B,DOC2A,PPFIA4,CASK,SLC2…
45666	289	107	1.05e-05	1: positive regulation of neuron differentiation (6:11)	DNM1L,ACTR2,KATNB1,HMG20B,AVIL,IL1RAPL1,CNTN1,SYT2,CSNK1E,CUX1,DLG4,DPYSL3,AGT,DVL2,DVL3,ECT2,LPAR1,MARK2,ETV5,EZH2,PTK2B,FGFR1,FKBP1B,NLGN1,TRIM32,RIMS1,UNC13A,KDM1A,KDM4C,CYFIP1,COBL,CUX2,NEDD4L,FN1,CRTC1,ADNP,MMD,FYN,GDI1,NPTN,APBB1,TUBB2B,APOE,ITGA3,ITPKA,L1CAM,ARHGDIA,LYN,ARSB,MAP1B,MAPT,NAP1L2,NEUROD1,NME1,NTRK2,PAFAH1B1,PAK1,PAK3,PARK2,PCP4,CDKL3,NCKIPSD,GPRC5B,ATP8A2,SERPINI1,PLXNB3,PPP2R…
10498	348	125	1.18e-05	1: proteasomal protein catabolic process (6:9)	RNF41,TRIM13,STUB1,GNB2L1,ERLIN1,SEC61B,OS9,TLK2,WWP1,UBE2C,FAF1,RNF139,PARK7,GABARAPL2,TRIM9,ERCC8,CLU,CSNK1A1,CSNK1E,RNF187,CTNNB1,ALAD,RNF44,BTBD3,SIRT2,HECW1,FAF2,PSME4,FBXW11,NEDD4L,KCTD2,RNF19A,ANAPC15,FBXO2,FBXO9,RNF115,GCLC,GPX1,UBQLN2,ARNTL,ARRB1,MAD2L1,PARK2,DERL2,UBXN1,CRBN,WAC,RNF138,UBE2J1,PKD1,BTBD1,PML,DNAJB12,AUP1,DET1,PPP2CB,NUDT15,UBE2W,FBXW7,PRKACA,EDEM2,UGGT2,PBK,NSFL1C,PSMA2,…
10976	220	85	1.26e-05	1: positive regulation of neuron projection development (6:13)	DNM1L,ACTR2,KATNB1,AVIL,IL1RAPL1,CNTN1,SYT2,CUX1,DLG4,DPYSL3,AGT,DVL2,DVL3,LPAR1,MARK2,EZH2,PTK2B,FGFR1,FKBP1B,NLGN1,RIMS1,UNC13A,KDM1A,CYFIP1,COBL,CUX2,NEDD4L,FN1,CRTC1,ADNP,FYN,GDI1,NPTN,APBB1,TUBB2B,APOE,ITGA3,ITPKA,L1CAM,ARHGDIA,LYN,ARSB,MAP1B,MAPT,NME1,NTRK2,PAFAH1B1,PAK1,PAK3,PARK2,CDKL3,NCKIPSD,ATP8A2,SERPINI1,PLXNB3,PPP2R5B,TMEM30A,MAP2K1,RELN,CAMK1D,PTK7,PTN,PTPRD,RIT2,BDNF,SCN1B,NDRG4,C…
90068	214	83	1.34e-05	1: positive regulation of cell cycle process (4:7)	CDK2,CDK4,NDC80,SPAG5,PLK4,UBE2C,CIT,CHEK2,PHB2,CTGF,DDX11,DYNC1H1,ARID3A,E2F1,ECT2,FEN1,FGFR1,SIRT2,SMC5,NUP62,SH2B1,RGCC,RACGAP1,CNOT7,APEX1,ID2,INSM1,MAD2L1,MECP2,FOXO4,CNOT2,NPM1,PCNA,NUSAP1,TRIAP1,DTL,PML,ATRX,MED1,PPP2R5B,PRKACA,FAM178A,PRKCE,CNOT6,WIZ,RAD51C,RANBP1,RANBP2,RB1,RDX,RPS27A,DDRGK1,SOX4,SPAST,BRCA1,AURKA,BTC,TP53,UBA52,UBC,ZBTB17,CDC45,PKP4,CRADD,CCNB1,CCND2,RQCD1,AURKB,CNOT8,R…
31145	72	35	1.45e-05	1: anaphase-promoting complex-dependent catabolic process (8:12)	UBE2C,PSME4,ANAPC15,MAD2L1,PSMA2,PSMA3,PSMA4,PSMA5,PSMA6,PSMA7,PSMB1,PSMB2,PSMB3,PSMB4,PSMB5,PSMB7,PSMC3,PSME1,PSME2,RPS27A,SKP2,AURKA,BUB1B,UBA52,UBC,UBE2D1,CDC23,CCNB1,BUB3,AURKB,PTTG1,PSMF1,CDK1,CDC20,CDC27
42255	51	27	1.65e-05	1: ribosome assembly (6:8)	MTERF4,RPL10L,FASTKD2,ERAL1,RRP7A,RPSA,NOP2,NPM1,MTERF3,RPS27L,NIP7,BRIX1,DDX28,RPL6,RPL10,RPL12,RPL38,RPS5,RPS10,RPS14,RPS17,RPS19,RPS27,RPS28,EFTUD1,RPF1,RPS10P5
70316	36	21	1.68e-05	1: regulation of G0 to G1 transition (5:7)	CHEK1,CBX3,CTGF,E2F1,E2F6,EZH2,SUZ12,APAF1,MAX,FOXO4,MED1,PPP2R5B,RAD51,RBBP4,RBBP7,RBBP8,RRM2,BMI1,BRCA1,PCGF2,UXT
43161	311	113	1.73e-05	1: proteasome-mediated ubiquitin-dependent protein catabolic process (7:11)	TRIM13,STUB1,GNB2L1,ERLIN1,SEC61B,OS9,TLK2,WWP1,UBE2C,FAF1,RNF139,PARK7,TRIM9,ERCC8,CLU,CSNK1A1,CSNK1E,RNF187,CTNNB1,RNF44,BTBD3,SIRT2,HECW1,FAF2,PSME4,FBXW11,NEDD4L,KCTD2,RNF19A,ANAPC15,FBXO2,FBXO9,RNF115,GCLC,UBQLN2,ARNTL,ARRB1,MAD2L1,PARK2,DERL2,UBXN1,CRBN,WAC,RNF138,UBE2J1,BTBD1,PML,AUP1,DET1,PPP2CB,UBE2W,FBXW7,EDEM2,PBK,NSFL1C,PSMA2,PSMA3,PSMA4,PSMA5,PSMA6,PSMA7,PSMB1,PSMB2,PSMB3,PSMB4,PSMB5…
34508	41	23	1.79e-05	1: centromere complex assembly (6:8)	CENPA,CENPC,CENPE,CENPF,OIP5,ITGB3BP,CENPI,APITD1,NPM1,CENPQ,MIS18BP1,HJURP,CASC5,RB1,RBBP4,RBBP7,MIS12,CENPM,CENPU,CENPT,HIST1H4J,SMARCA5,RUVBL1
42274	59	30	1.79e-05	1: ribosomal small subunit biogenesis (5:6)	RCL1,TBL3,UTP14A,WDR3,KRR1,NOL11,ERAL1,DIEXF,RRP7A,RPSA,RPS27L,UTP11L,RIOK2,RPL38,RPS5,RPS6,RPS8,RPS10,RPS14,RPS16,RPS17,RPS19,RPS21,RPS24,RPS27,RPS28,BYSL,TSR2,WDR46,RPS10P5
6271	20	14	1.81e-05	1: DNA strand elongation involved in DNA replication (7:10)	PARP3,RNASEH2A,PARP1,FEN1,LIG1,LIG3,LIG4,PCNA,GINS2,POLA1,POLD2,RFC3,RFC4,GINS1
7052	98	44	2.04e-05	1: mitotic spindle organization (5:8)	PDCD6IP,PARP3,NDC80,TACC3,PIBF1,CENPE,CHEK2,EFHC1,CLTC,SPICE1,DCTN1,DYNC1H1,TPX2,NUP62,KIF4A,RACGAP1,BIRC5,KIF2A,KIF11,KIFC1,KPNB1,STMN1,MECP2,NEK2,CHMP3,PKD1,CEP192,ASUN,RAN,STIL,SPAST,AURKA,TTK,ZNF207,MAP9,SMC1A,RAE1,TNKS,CCNB1,PRC1,AURKB,KIF3B,KIF23,CDC20
44257	515	174	2.05e-05	1: cellular protein catabolic process (6:7)	PDCD6IP,RNF41,TRIM13,ZMPSTE24,STUB1,GNB2L1,ERLIN1,YME1L1,SEC61B,OS9,TLK2,ADRM1,WWP1,UBE2C,FAF1,CHEK2,RNF139,SNF8,PARK7,GABARAPL2,TRIM9,ERCC8,AP2M1,CLU,CLTC,CSNK1A1,CSNK1E,RNF187,CTNNB1,CYLD,ALAD,PTK2B,USP12,RNF44,BTBD3,SIRT2,USP33,HECW1,FAF2,PSME4,FBXW11,NEDD4L,USP24,KCTD2,RNF19A,ANAPC15,FBXO2,FBXO9,VPS4A,RNF115,GCLC,HTRA2,GPX1,UBQLN2,APOE,USP27X,LAMP2,LRP1,ARNTL,ARRB1,MAD2L1,PARK2,DERL2,UBXN1,CR…
28	18	13	2.09e-05	1: ribosomal small subunit assembly (6:9)	ERAL1,RRP7A,RPSA,RPS27L,RPL38,RPS5,RPS10,RPS14,RPS17,RPS19,RPS27,RPS28,RPS10P5
60284	697	227	2.12e-05	1: regulation of cell development (5:6)	CDH2,DNM1L,UST,ACTR2,KATNB1,HMG20B,OLFM1,SEMA4F,RGS14,AVIL,CFL1,TRIOBP,IL1RAPL1,AKAP13,CHN1,CNTN1,SYT2,CSF1,CSNK1E,CTNNA1,CTNNB1,CUX1,DBN1,DGUOK,DLG4,DPYSL2,DPYSL3,AGT,DVL2,DVL3,ECT2,LPAR1,EFNB2,EFNB3,EIF4E,MARK2,DMTN,EPHB2,EPHB3,ETV5,EZH2,PTK2B,FBLN1,FGFR1,FKBP1B,NLGN1,INPP5F,FKBP4,ZNF365,SIRT2,SNW1,TRIM32,RIMS1,UNC13A,KDM1A,KDM4C,FOXO3,SARM1,RAP1GAP2,CYFIP1,COBL,DENND5A,CAMSAP2,CUX2,NEDD4L,FN1,…
6865	107	47	2.31e-05	1: amino acid transport (6:9)	SLC25A13,SLC25A15,UNC13B,SERINC3,HRH3,SLC16A10,ADORA1,ABAT,AGT,SLC36A1,RAB3GAP1,RIMS1,SLC7A8,SH3BP4,SERINC5,SLC17A5,GLS2,STK39,GLS,KCNJ10,SEPT2,ATP1A2,NTRK2,P2RX7,PQLC2,SLC7A10,SLC17A7,SERINC1,RAB3A,SLC1A1,SLC1A3,SLC1A4,SLC1A6,SLC6A1,SLC6A12,SNAP25,SNCA,STX1A,STXBP1,VAMP2,SYT1,XK,SLC38A1,PPFIA4,SLC25A12,SLC7A7,SV2A
51299	14	11	2.35e-05	1: centrosome separation (4:9)	CHEK1,NUP62,KIF11,NEK2,NDE1,RANBP1,RANBP2,AURKA,MAP9,NDEL1,KIF3B
7100	14	11	2.35e-05	1: mitotic centrosome separation (5:10)	CHEK1,NUP62,KIF11,NEK2,NDE1,RANBP1,RANBP2,AURKA,MAP9,NDEL1,KIF3B
22616	27	17	2.43e-05	1: DNA strand elongation (6:8)	PARP3,RAD50,RNASEH2A,PARP1,FEN1,POT1,LIG1,LIG3,LIG4,MRE11A,PCNA,GINS2,POLA1,POLD2,RFC3,RFC4,GINS1
51306	44	24	2.43e-05	1: mitotic sister chromatid separation (5:9)	NDC80,TACC3,CENPE,CENPF,UBE2C,ANAPC15,MAD2L1,LCMT1,PPP2R1A,CDK5RAP2,RIOK2,RB1,BUB1,BUB1B,TTK,ZNF207,CDC23,CCNB1,BUB3,PTTG1,TRIP13,ESPL1,DLGAP5,CDC27
7163	161	65	2.55e-05	1: establishment or maintenance of cell polarity (3:3)	PDCD6IP,UST,ACTR2,RNF41,SPRY2,GNB2L1,NDC80,CAP2,CENPA,SPAG5,SPINT2,CFL1,KIF2C,CTNNA1,DCTN1,DLG1,DLG2,DLG4,MARK2,EPHB1,PTK2B,FAT1,MTCL1,CLIC4,ANK1,ARF4,ARF6,MAP1B,MYO9A,PAFAH1B1,PAK1,PARD6A,PKD1,NDE1,SPDL1,KIF26B,LIN7C,CDK5RAP2,PRKCZ,ERBB2IP,PARD3,CYP26B1,PTK7,ROCK1,GOLPH3,SLC9A1,FSCN1,STK11,DYNLT1,EZR,WEE1,NDEL1,SNX27,JAM3,LIN7A,BRSK2,MAP7,DLG5,LHX2,SLC9A3R1,ROCK2,KIF20B,FEZ1,WDR1,CDC42
30163	633	208	2.57e-05	1: protein catabolic process (5:6)	PDCD6IP,RNF41,TRIM13,ZMPSTE24,STUB1,GNB2L1,ERLIN1,YME1L1,HPSE,SEC61B,OS9,TLK2,ADRM1,WWP1,UBE2C,FAF1,CHEK2,RNF139,SNF8,PARK7,GABARAPL2,TRIM9,ERCC8,AGAP2,AP2M1,CLU,CLN5,CLTC,CSNK1A1,CSNK1E,CSNK2A1,CST3,RNF187,CTNNB1,CYLD,EEF1A2,CLN8,ALAD,PTK2B,USP12,RNF44,BTBD3,SIRT2,TRIM32,USP33,HECW1,FAF2,PSME4,FBXW11,NEDD4L,USP24,KCTD2,FYN,RNF19A,ANAPC15,FBXO2,FBXO9,GJA1,VPS4A,RNF115,GCLC,HTRA2,GPLD1,GPX1,GRIN2A…
6753	562	187	2.94e-05	1: nucleoside phosphate metabolic process (5:7)	DNM1L,RAD50,SLC25A13,GPHN,CDS1,PAICS,ADCY2,PDE10A,RUNDC3A,PNKP,PARK7,ACOT7,COX4I1,PARP1,CTPS1,ADSL,DCTD,DGUOK,DLG1,DLG2,DLG4,SLC26A2,DTYMK,DUT,FLCN,HACD2,ENO2,AK2,AK4,ERH,ACSL3,FBP1,ALDOA,RPIA,ALDOC,NMNAT2,NUP205,GPD1L,NUP210,NUP160,ACSL6,RHOQ,ATP6V0A2,NUP62,PGLS,SULT4A1,SAMHD1,GAPDH,GART,GBAS,AMPD2,GNAI3,GPI,GPX1,GUCY1B3,NME7,HK1,ACACA,HPRT1,HSPA8,IDH1,IDH2,NUP43,IMPDH2,ITPA,KARS,MDH1,MDH2,ME1,M…
34080	32	19	3.06e-05	1: CENP-A containing nucleosome assembly (6:11)	CENPA,CENPC,OIP5,ITGB3BP,CENPI,APITD1,NPM1,CENPQ,MIS18BP1,HJURP,CASC5,RBBP4,RBBP7,CENPM,CENPU,CENPT,HIST1H4J,SMARCA5,RUVBL1
61641	32	19	3.06e-05	1: CENP-A containing chromatin organization (5:7)	CENPA,CENPC,OIP5,ITGB3BP,CENPI,APITD1,NPM1,CENPQ,MIS18BP1,HJURP,CASC5,RBBP4,RBBP7,CENPM,CENPU,CENPT,HIST1H4J,SMARCA5,RUVBL1
51052	321	115	3.2e-05	1: regulation of DNA metabolic process (5:8)	PARP3,RAD50,TRIM28,CDK2,RAD51AP1,CHEK1,CHEK2,PNKP,PARP1,PARP4,CST3,CTNNB1,DACH1,DDX11,DKC1,ERCC1,PTK2B,FGFR1,ZNF365,CCT5,PAXIP1,KDM1A,SMG1,FOXM1,FAM168A,PDS5A,GTPBP4,TFIP11,ZBTB38,PRKD2,POT1,SH2B1,GNL3,GJA1,DNAJC2,CACYBP,RGCC,MSH6,DONSON,H2AFX,APAF1,HNRNPC,HNRNPD,APBB1,HRAS,HSP90AA1,HUS1,KPNA1,KPNA2,LIG3,MECP2,MGMT,MRE11A,MSH2,NEK2,NPM1,NVL,PAK3,GMNN,PCNA,C5ORF45,PML,ATRX,PPARG,MPHOSPH8,TIPIN,WRA…
46928	42	23	3.36e-05	1: regulation of neurotransmitter secretion (5:10)	DNM1L,UNC13B,NLGN1,RAB3GAP1,RIMS1,UNC13A,SYT11,KCNMB4,ATP2A2,PARK2,PFN2,RAB3A,RAB5A,SNCA,SNCG,STX1A,STXBP1,SYN1,MCTP1,CAMK2A,NAPA,PREPL,RIMS3
16482	114	49	3.39e-05	1: cytosolic transport (5:6)	ACTR2,TGOLN2,SRSF10,CORO1A,SNF8,CLN5,CLTC,DCTN1,EPS15,RHOBTB3,MON2,ERC1,VPS13A,DENND5A,TMEM87A,DENND2A,HOOK2,EHD3,ARL1,PARK2,HOOK1,RAB6B,CHMP3,PIK3C3,TMED9,WIPI1,PLEKHJ1,VPS53,SYBU,VPS11,MAPK1,MAP2K1,SNX6,RAB5A,RAB6A,RDX,TRIM27,AKTIP,SORL1,EZR,RAB7A,TBC1D17,EEA1,SNX3,MTMR2,AP4M1,VPS26A,GCC2,DOPEY2
30705	126	53	3.57e-05	1: cytoskeleton-dependent intracellular transport (5:6)	RASGRP1,LRPPRC,AP3S2,KIF1C,KIF3A,SSX2IP,DCTN1,DYNC1H1,DYNC1I2,TUBB,CEP131,BICD2,KIF4A,IFT81,HOOK2,KIF5A,KIF5C,TNPO1,MAP1B,MAPT,MOBP,MYO5A,NEFH,PAFAH1B1,IFT52,HOOK1,DYNC2LI1,HSPB11,KIF1A,NDE1,FNBP1L,SYBU,PRKCZ,RAB6A,KIF13A,SPAST,TUBA1A,TTC26,TRIM46,SPG11,IFT88,AP3B2,NDEL1,UXT,TUBA1C,SSNA1,WASL,TTC30A,TRIP11,KIF3B,KIF23,FEZ1,CDC42
51170	138	57	3.6e-05	1: import into nucleus (7:8)	SNUPN,TXNIP,SEC61B,PHB2,AGT,ECT2,FGF9,KPNA6,NUP62,POLA2,ANGPT1,JUP,KPNA1,KPNB1,KPNA2,KPNA3,TNPO1,IPO5,ARNTL,MT3,NFKBIA,NUP88,GEMIN4,NCKIPSD,NUP54,PML,MED1,PPP1R10,PPP3CA,PRKCD,MAPK1,NUP107,RAN,RANBP1,RANBP2,BCL6,SNRPD1,SNRPD2,SNRPD3,SNRPE,SNRPF,SNRPG,TSC2,PTTG1IP,ZIC1,GEMIN6,NUP85,NUP214,RAE1,CBLB,HYAL2,ZPR1,RPL23,CABP1,CEP57,NUPL1,CDK1
60996	77	36	3.8e-05	1: dendritic spine development (4:13)	DNM1L,ACTR2,PAK4,SLC9A6,CFL1,CTNND2,DLG4,LPAR1,EPHB1,EPHB2,EPHB3,NLGN1,ZNF365,CUX2,SRGAP2,SIPA1L1,DNM3,HDAC2,APOE,ITPKA,ARF4,ARF6,PAFAH1B1,PAK2,PAK3,NLGN3,RELN,SLC12A5,CAPRIN2,TIAM1,CAMK2B,WASL,DLG5,LZTS3,ARHGAP44,CDC42
22604	365	128	3.87e-05	1: regulation of cell morphogenesis (5:7)	DNM1L,UST,ACTR2,CFDP1,OLFM1,SEMA4F,CDC42EP3,CFL1,WASF3,FERMT2,TRIOBP,IL1RAPL1,CORO1A,CHN1,SYT2,CSNK1A1,CSNK1E,TTBK2,CUX1,COCH,DLG1,DLG4,DPYSL2,DVL2,DVL3,LPAR1,EFNB3,MARK2,EPB41,DMTN,EPHB2,EPHB3,PTK2B,FBLN1,FGD1,ALDOA,NLGN1,RIMS1,UNC13A,SARM1,EPB41L3,CYFIP1,CUX2,NEDD4L,FN1,ADNP,RHOQ,CORO1C,ABL1,FYN,SIPA1L1,DNM3,GDI1,GRIN1,ANXA7,IFRD1,TUBB2B,APOE,ITPKA,KIT,L1CAM,ARHGDIA,LIMS1,TACSTD2,MAG,MAP1B,MAPT…
32388	200	77	3.98e-05	1: positive regulation of intracellular transport (4:7)	SAE1,DNM1L,TENM1,UNC13B,ANP32B,SPAG5,SLMO1,KHDRBS1,EHD1,CPSF6,U2AF2,DYNC1H1,ECT2,NLGN1,ABLIM3,NCBP2,CEP131,MLC1,MTCL1,FYN,LDLRAP1,B3GAT3,GLS2,HTRA2,ANK3,HNMT,JUP,IPO5,OAZ1,PAK1,PARK2,SH3GLB1,WBP11,PDZK1,PLAGL2,MED1,LEPROT,FBXW7,EDEM2,TMEM30A,RIOK2,PRKCD,VPS11,MAPK1,PRNP,PSMB7,UBL5,RDX,RPL28,SCP2,PINK1,SORL1,SREBF2,STXBP1,VAMP2,TP53,U2AF1,UBE2D3,EZR,ZIC1,ZBTB17,ACTL6A,RUVBL1,HYAL2,SNX4,ZPR1,MTMR2,…
1901564	5145	1419	3.99e-05	1: organonitrogen compound metabolic process (4:4)	CDH2,ABI1,CD24,PDCD6IP,PARP3,SAE1,ABCC5,DNM1L,DPP3,COL4A3BP,UST,TSPAN5,CTDSP2,RAD50,RASGRP1,LRPPRC,FRY,PDIA6,TRIM28,ATP6AP2,LPCAT3,SLC25A13,SLC25A15,CDK2,SORBS3,TENM1,TNK2,CDK4,TXNDC9,RNF41,TRIM13,CTDSPL,RCAN2,HNRNPR,GPHN,SPRY2,STAM2,ZMPSTE24,STUB1,SPEG,TRAIP,PAK4,CDKN2C,AKR1A1,TMEM5,CDKN3,CNPY2,PCGF3,HMG20B,NOD1,GNB2L1,ADARB1,CDS1,ST3GAL6,UBAC1,ZER1,MCRS1,PIBF1,PPIH,ZNHIT1,UBE2E3,EIF3M,SYNCRIP,A…
48523	3540	999	4.05e-05	1: negative regulation of cellular process (3:5)	CDH2,ABI1,DNM1L,CTDSP2,RAD50,LRPPRC,FRY,OPTN,G3BP1,TRIM28,CDK2,SORBS3,TENM1,CDK4,RNF41,CTDSPL,HNRNPR,SPRY2,STAM2,RAMP2,STUB1,RGS19,SPEG,TRAIP,PAK4,KATNB1,CDKN2C,CDKN3,HMG20B,SYCP2,GNB2L1,ADARB1,NDC80,CFDP1,ACAA2,PIBF1,ZBTB18,SYNCRIP,VAT1,SEMA4F,DEAF1,CHERP,ANP32B,LAMTOR5,PRDX4,DRAP1,MXD4,ERLIN1,HEXIM1,IVNS1ABP,TXNIP,CENPF,RGS14,NPRL2,SPINT2,KHDRBS1,AVIL,CFL1,YME1L1,KDM5B,ZMYND11,SRSF10,ZNF268,MAL…
9117	558	185	4.2e-05	1: nucleotide metabolic process (6:8)	DNM1L,RAD50,SLC25A13,GPHN,CDS1,PAICS,ADCY2,PDE10A,RUNDC3A,PNKP,PARK7,ACOT7,COX4I1,PARP1,CTPS1,ADSL,DCTD,DGUOK,DLG1,DLG2,DLG4,SLC26A2,DTYMK,DUT,FLCN,HACD2,ENO2,AK2,AK4,ERH,ACSL3,FBP1,ALDOA,RPIA,ALDOC,NMNAT2,NUP205,GPD1L,NUP210,NUP160,ACSL6,RHOQ,ATP6V0A2,NUP62,PGLS,SULT4A1,SAMHD1,GAPDH,GART,GBAS,AMPD2,GNAI3,GPI,GPX1,GUCY1B3,NME7,HK1,ACACA,HPRT1,HSPA8,IDH1,IDH2,NUP43,IMPDH2,ITPA,KARS,MDH1,MDH2,ME1,M…
6310	194	75	4.24e-05	1: DNA recombination (6:8)	RAD50,MCRS1,RAD51AP1,RUVBL2,MORF4L1,CHEK1,KLHDC3,PARP1,ERCC1,FEN1,ZNF365,KIN,PAXIP1,KDM1A,SWAP70,SMC5,MCM9,XRCC6,RAD54B,MLH3,MSH6,PSMC3IP,H2AFX,HMGB2,HMGB3,APEX1,HUS1,IGHMBP2,RBPJ,APITD1,KPNA1,KPNA2,LIG1,LIG3,LIG4,MRE11A,MSH2,NONO,C5ORF45,RNF138,GINS2,POLB,ATRX,NSMCE4A,RFWD3,RIF1,PRKDC,BARD1,RAD51,RAD51C,RBBP8,RECQL,BCL6,RPA2,RPA3,NABP1,BRCA1,TCF3,TOP2A,TP53BP1,UBE2N,UNG,WHSC1,XRCC1,YY1,AUNIP,C11…
43632	416	143	4.49e-05	1: modification-dependent macromolecule catabolic process (6:7)	TRIM13,ZMPSTE24,STUB1,GNB2L1,ERLIN1,SEC61B,OS9,TLK2,ADRM1,WWP1,UBE2C,FAF1,RNF139,SNF8,PARK7,EXOSC8,TRIM9,ERCC8,CLU,CSNK1A1,CSNK1E,RNF187,CTNNB1,CYLD,PTK2B,USP12,RNF44,BTBD3,SIRT2,USP33,HECW1,FAF2,PSME4,FBXW11,NEDD4L,USP24,KCTD2,RNF19A,ANAPC15,FBXO2,FBXO9,VPS4A,RNF115,GCLC,UBQLN2,USP27X,ARNTL,ARRB1,MAD2L1,PARK2,DERL2,UBXN1,CRBN,WAC,RNF138,UBE2J1,DTL,BTBD1,PML,EXOSC9,AUP1,USP47,DET1,PPP2CB,UBE2W,FB…
51338	777	248	4.49e-05	1: regulation of transferase activity (5:5)	ABI1,CD24,RAD50,RASGRP1,TENM1,CDK4,SPRY2,STUB1,PAK4,CDKN2C,CDKN3,NOD1,GNB2L1,ADARB1,ZER1,VAV3,PIBF1,HEXIM1,CENPE,RGS14,NPRL2,CAMKK2,ADCY2,MALT1,GCN1L1,CHAD,UBE2C,FAF1,CDC37,AKAP13,SNF8,PNKP,PARK7,PIK3IP1,CKS1B,CKS2,CLU,ADORA1,PARP4,CSF1,CSK,ADRA1A,CTNNB1,DKC1,DLG1,DLG4,AGT,DUSP3,DUSP8,DVL2,DVL3,ECT2,LPAR1,EEF1A2,EIF4A2,MARK2,EPHA1,EPHB2,EZH2,F2R,PTK2B,FGF1,FGFR1,MAPRE3,TPX2,TAB2,MAPK8IP3,FLT3,ADN…
7091	40	22	4.64e-05	1: metaphase/anaphase transition of mitotic cell cycle (6:11)	NDC80,TACC3,CENPE,CENPF,UBE2C,ANAPC15,MAD2L1,LCMT1,CDK5RAP2,RIOK2,RB1,BUB1,BUB1B,TTK,ZNF207,CDC23,CCNB1,BUB3,TRIP13,ESPL1,DLGAP5,CDC27
97061	61	30	4.73e-05	1: dendritic spine organization (5:7)	DNM1L,ACTR2,CFL1,CTNND2,DLG4,EPHB1,EPHB2,EPHB3,NLGN1,ZNF365,CUX2,FYN,SIPA1L1,DNM3,APOE,ITGA3,ITPKA,PAFAH1B1,PAK3,NLGN3,PRNP,RELN,CAPRIN2,TIAM1,CAMK2B,MTMR2,WASL,LZTS3,ARHGAP44,CDC42
51493	393	136	4.79e-05	1: regulation of cytoskeleton organization (6:7)	PDCD6IP,PARP3,ARPC3,ARPC1B,ACTR2,SORBS3,TENM1,KATNB1,TACC3,CDC42EP3,SPAG5,AVIL,CFL1,PLK4,DSTN,TRIOBP,CHEK1,CIT,CORO1A,AKAP13,CLTC,TTBK2,CTGF,CTNNB1,SPICE1,CYLD,DCTN1,DLG1,DYNC1H1,S1PR1,LPAR1,MARK2,DMTN,EPHA1,PTK2B,FKBP4,MAPRE1,TPX2,CEP131,SWAP70,PHLDB1,CYFIP1,CAMSAP2,BICD2,RHOQ,NUP62,EML2,ABL1,CLIC4,CLIP3,CKAP2,INPP5J,ARFIP1,GMFB,GPM6B,RGCC,HRAS,ARF6,KIF11,STMN1,ARHGDIA,ARHGDIB,LRP1,TACSTD2,MAPT,…
38127	130	54	4.81e-05	1: ERBB signaling pathway (7:9)	SPRY2,STAM2,STUB1,CDC37,ADORA1,CSK,AGT,EPS15,PTK2B,NUP62,ABL1,RNF115,GRB7,HRAS,HSP90AA1,RBPJ,ARF4,KRAS,PDPK1,PLCG1,FBXW7,PRKCA,ERBB2IP,MAPK1,LGMN,RTN4,PTPN3,PTPN12,PXN,EPS15L1,SNX6,RPS27A,SH3GL2,GAREM,SOS1,BTC,ADAM17,TSG101,UBA52,UBC,RAB7A,DGKD,CBL,CBLB,IQGAP1,CPNE3,MVB12B,RQCD1,REPS2,RPS6KA5,NRG2,SOCS5,RASSF2,CDC42
55086	635	207	4.88e-05	1: nucleobase-containing small molecule metabolic process (4:6)	DNM1L,RAD50,SLC25A13,TXNDC9,GPHN,CDS1,PAICS,AHCYL1,ADCY2,PDE10A,RUNDC3A,PNKP,PARK7,ACOT7,COX4I1,PARP1,CTPS1,ADSL,DCTD,DGUOK,DLG1,DLG2,DLG4,SLC26A2,DTYMK,DUT,FLCN,HACD2,ENO2,AK2,AK4,ERH,ACSL3,FBP1,OARD1,ALDOA,ENPP4,RPIA,ALDOC,KDM1A,NMNAT2,NUP205,GPD1L,NUP210,NUP160,ACSL6,RHOQ,ATP6V0A2,NUP62,FUT8,PGLS,SULT4A1,SAMHD1,GAPDH,GART,GBAS,GFPT1,AMPD2,GLRX,GNAI3,GPI,GPX1,GUCY1B3,NME7,HK1,ACACA,HPRT1,HSPA8,…
51402	198	76	5.15e-05	1: neuron apoptotic process (5:6)	ADARB1,CIT,CORO1A,PARK7,AGAP2,PARP1,CTNNB1,AARS,F2R,PTK2B,FAIM2,FOXO3,TRIM2,ADNP,FYN,GABRB2,GAPDH,GCLC,TOX3,GPI,ANGPT1,GPX1,GRID2,GRIK2,GRIN1,GRM4,HDAC1,APAF1,HRAS,APOE,KRAS,LIG4,LRP1,MAG,MAX,MCL1,MDK,MECP2,MSH2,MT3,NONO,NTRK2,NR4A2,PAK3,PARK2,PDPK1,POLB,FAM134B,OXR1,FBXW7,PPT1,PRNP,LGMN,DIABLO,RASA1,RB1,ROCK1,BDNF,SCN2A,MAP2K4,SET,ITSN1,SIAH1,PINK1,SNCB,SNCA,BNIP3,SRPK2,STXBP1,TFAP2B,TP53,TYRO3,…
1901566	1473	442	5.45e-05	1: organonitrogen compound biosynthetic process (5:5)	ABCC5,COL4A3BP,UST,LRPPRC,SLC25A13,SLC25A15,CDK4,TXNDC9,HNRNPR,GPHN,AKR1A1,TMEM5,CNPY2,NOD1,GNB2L1,CDS1,ST3GAL6,EIF3M,SYNCRIP,PAICS,KHDRBS1,FUT9,ADCY2,RUNDC3A,MAN1A2,SERINC3,GCN1L1,ADAMTS5,MRPL3,POLG2,RNF139,MGAT4B,PARK7,MGAT4A,ACOT7,CLTC,CANT1,RPL10L,PARP1,CSNK2A1,CTNNB1,CTPS1,CYLD,ADSL,AARS,DAD1,DAO,DAPK1,DARS,DCTD,SPTSSA,ABHD3,DGUOK,DHFR,ABAT,DPH2,SLC26A2,DTYMK,DUT,ABCA1,EEF1A2,EEF1B2,EEF1G,EI…
17158	48	25	5.5e-05	1: regulation of calcium ion-dependent exocytosis (7:10)	DNM1L,UNC13B,TRIM9,SYT2,SCAMP5,NLGN1,RAB3GAP1,RIMS1,SYT11,ATP2A2,PFN2,SYTL2,SYT13,RAB3A,RAB5A,STX1A,STXBP1,STXBP3,SYN1,SYT1,DOC2B,DOC2A,NAPA,PREPL,RIMS3
19941	411	141	5.76e-05	1: modification-dependent protein catabolic process (7:9)	TRIM13,ZMPSTE24,STUB1,GNB2L1,ERLIN1,SEC61B,OS9,TLK2,ADRM1,WWP1,UBE2C,FAF1,RNF139,SNF8,PARK7,TRIM9,ERCC8,CLU,CSNK1A1,CSNK1E,RNF187,CTNNB1,CYLD,PTK2B,USP12,RNF44,BTBD3,SIRT2,USP33,HECW1,FAF2,PSME4,FBXW11,NEDD4L,USP24,KCTD2,RNF19A,ANAPC15,FBXO2,FBXO9,VPS4A,RNF115,GCLC,UBQLN2,USP27X,ARNTL,ARRB1,MAD2L1,PARK2,DERL2,UBXN1,CRBN,WAC,RNF138,UBE2J1,DTL,BTBD1,PML,AUP1,USP47,DET1,PPP2CB,UBE2W,FBXW7,EDEM2,PBK,…
71824	224	84	5.93e-05	1: protein-DNA complex subunit organization (5:5)	CHAF1A,ZNHIT1,ANP32B,CENPA,CENPC,CENPE,CENPF,CETN2,OIP5,PARP1,DACH1,DDB2,PSME4,TSPYL4,ITGB3BP,KAT6B,CABIN1,CENPI,ASF1A,GTF2A2,GTF2B,H2AFX,HMGB2,APITD1,GTF2H5,MCM2,NAP1L1,NAP1L2,NAP1L3,NAP1L4,NASP,NPM1,GMNN,TAF9B,ATRX,CENPQ,MIS18BP1,HJURP,H2AFY2,ASF1B,PSMC3,CASC5,PTMA,RAD51,RAD51C,RB1,RBBP4,RBBP7,RPA2,RPA3,RPS27A,TSPYL2,SET,SMARCA4,SMARCB1,SMARCC1,SMARCD1,SMARCE1,SOX12,BRDT,TAF7,TAF11,TBP,VPS72,TP…
10965	43	23	6.08e-05	1: regulation of mitotic sister chromatid separation (6:10)	NDC80,TACC3,CENPE,CENPF,UBE2C,ANAPC15,MAD2L1,LCMT1,CDK5RAP2,RIOK2,RB1,BUB1,BUB1B,TTK,ZNF207,CDC23,CCNB1,BUB3,PTTG1,TRIP13,ESPL1,DLGAP5,CDC27
30865	33	19	6.25e-05	1: cortical cytoskeleton organization (6:6)	PDCD6IP,DLG1,EPB41,EPB41L1,NLGN1,EPB41L3,RHOQ,VPS4A,RACGAP1,ARF6,PAFAH1B1,PPP2R3C,ROCK1,EZR,FMNL1,CALR,ROCK2,KIF23,WDR1
31055	33	19	6.25e-05	1: chromatin remodeling at centromere (6:8)	CENPA,CENPC,OIP5,ITGB3BP,CENPI,APITD1,NPM1,CENPQ,MIS18BP1,HJURP,CASC5,RBBP4,RBBP7,CENPM,CENPU,CENPT,HIST1H4J,SMARCA5,RUVBL1
70317	33	19	6.25e-05	1: negative regulation of G0 to G1 transition (5:8)	CHEK1,CBX3,E2F1,E2F6,EZH2,SUZ12,APAF1,MAX,FOXO4,PPP2R5B,RAD51,RBBP4,RBBP7,RBBP8,RRM2,BMI1,BRCA1,PCGF2,UXT
7088	131	54	6.39e-05	1: regulation of mitotic nuclear division (5:8)	PDCD6IP,NDC80,TACC3,CENPE,CENPF,UBE2C,CHEK1,PHB2,TOM1L2,SIRT2,SMC5,NUP62,ANAPC15,SH2B1,FBXO5,RGCC,KIF11,MAD2L1,MKI67,NEK2,NUSAP1,LCMT1,CHMP3,ATRX,FAM178A,CDK5RAP2,RIOK2,RANBP1,RANBP2,RB1,AURKA,BTC,BUB1,BUB1B,TTK,ZNF207,MAP9,SMC1A,TNKS,CDC23,CCNB1,PKMYT1,BUB3,PTTG1,TRIP13,H2AFY,KIF20B,MAD2L1BP,ESPL1,KNTC1,DLGAP5,CDC25C,CDC27,CDC42
35088	38	21	6.4e-05	1: establishment or maintenance of apical/basal cell polarity (5:5)	PDCD6IP,DLG1,DLG2,DLG4,MARK2,MTCL1,CLIC4,ANK1,ARF4,MYO9A,LIN7C,ERBB2IP,PTK7,FSCN1,EZR,LIN7A,DLG5,LHX2,SLC9A3R1,WDR1,CDC42
45023	38	21	6.4e-05	1: G0 to G1 transition (4:5)	CHEK1,CBX3,CTGF,E2F1,E2F6,EZH2,SUZ12,APAF1,MAX,FOXO4,MED1,PPP2R5B,RAD51,RBBP4,RBBP7,RBBP8,RRM2,BMI1,BRCA1,PCGF2,UXT
61245	38	21	6.4e-05	1: establishment or maintenance of bipolar cell polarity (4:4)	PDCD6IP,DLG1,DLG2,DLG4,MARK2,MTCL1,CLIC4,ANK1,ARF4,MYO9A,LIN7C,ERBB2IP,PTK7,FSCN1,EZR,LIN7A,DLG5,LHX2,SLC9A3R1,WDR1,CDC42
43524	122	51	6.41e-05	1: negative regulation of neuron apoptotic process (6:9)	CORO1A,PARK7,AGAP2,AARS,F2R,PTK2B,FAIM2,ADNP,FYN,GABRB2,GCLC,TOX3,GPI,ANGPT1,GRIK2,GRIN1,HDAC1,HRAS,APOE,KRAS,LIG4,LRP1,MAG,MDK,MECP2,MSH2,MT3,NONO,NTRK2,NR4A2,PARK2,PDPK1,FAM134B,OXR1,PPT1,LGMN,RASA1,ROCK1,BDNF,MAP2K4,SET,ITSN1,PINK1,SNCB,SNCA,STXBP1,TFAP2B,TYRO3,MAP3K12,ZPR1,KIF14
31400	466	157	6.6e-05	1: negative regulation of protein modification process (6:9)	CTDSP2,FRY,CDK4,CTDSPL,SPRY2,CDKN2C,HMG20B,GNB2L1,ADARB1,PIBF1,HEXIM1,RGS14,ZMYND11,CHAD,PNKP,PARK7,U2AF2,CRY2,CSK,CTBP1,CTNNB1,DLG1,DUSP3,DUSP8,FLCN,DMTN,EPHA1,EPHB2,FBLN1,FKBP1B,INPP5F,SIRT2,FOXM1,SWAP70,KDM4C,GPD1L,TARDBP,CABIN1,GTPBP4,CORO1C,NUP62,ABL1,FYN,PPP1R16B,PPP1R14B,INPP5J,GCLC,STK39,GMFB,GNAQ,GP1BA,ANGPT1,GSTP1,HDAC1,HDAC2,SOCS7,APOE,INSM1,JARID2,IPO5,LYN,ARRB1,MAD2L1,MAPT,MECP2,NPM1…
16567	572	188	6.61e-05	1: protein ubiquitination (9:10)	SAE1,TRIM28,RNF41,TRIM13,STUB1,TRAIP,PCGF3,GNB2L1,UBAC1,ZER1,UBE2E3,TRIM3,MALT1,OS9,RAB40B,WWP1,UBE2C,RNF139,PARK7,U2AF2,RNF13,TRIM9,ERCC8,RNF187,FBXO41,KLHL23,DDB2,DTX3,RNF44,TRIM32,PAXIP1,KDM1A,MYCBP2,PSME4,DTX4,FBXW11,TRIM2,NEDD4L,JADE2,SUZ12,GTPBP4,MKRN1,RUSC1,ABL1,FYN,ANAPC13,RNF19A,FBXO2,FBXL6,KLHL3,FBXO9,FBXO5,RNF115,GCLC,HECTD4,ANGPT1,SOCS7,DNAJB2,BIRC5,HSP90AA1,IPP,TRIM23,APITD1,UBE2NL,A…
32201	26	16	7.26e-05	1: telomere maintenance via semi-conservative replication (4:12)	POLD3,FEN1,POLA2,PCNA,POLA1,POLD1,POLD2,POLE2,PRIM1,PRIM2,UPF1,RFC3,RFC4,RFC5,RPA2,RPA3
16236	225	84	7.27e-05	1: macroautophagy (5:6)	OPTN,RNF41,TRIM13,CALCOCO2,STAM2,NOD1,LAMTOR5,NPRL2,PIM2,CDC37,SNF8,GABARAPL2,CSNK2A1,ATP6V0E2,TRAPPC8,RAB3GAP1,WDFY3,ATP6V0A2,GABARAPL1,GAPDH,POLDIP2,VPS4A,HTRA2,GNAI3,LAMTOR2,TBK1,UBQLN2,LAMP2,LGALS8,PARK2,MTERF3,SH3GLB1,WAC,ATP6V1D,ATP6V1H,CHMP3,ATP6V1A,ATP6V1B2,ATP6V0C,ATP6V1C1,PIK3C3,ATP6V1E1,ATP6V1G2,ATP6V0A1,FAM134B,WIPI1,PRKACA,EXOC1,NSFL1C,RRAGD,SNX6,RAB5A,RNF5,RPS27A,VIPAS39,C6ORF106,PI…
42276	17	12	7.32e-05	1: error-prone translesion synthesis (9:11)	POLI,PCNA,REV1,POLE2,RFC3,RFC4,RFC5,RPA2,RPA3,RPS27A,UBA52,UBC
71459	17	12	7.32e-05	1: protein localization to chromosome, centromeric region (8:8)	NDC80,CENPA,SPDL1,CENPQ,CASC5,RB1,BUB1B,TTK,MIS12,CENPT,AURKB,CDK1
6511	406	139	7.39e-05	1: ubiquitin-dependent protein catabolic process (8:10)	TRIM13,STUB1,GNB2L1,ERLIN1,SEC61B,OS9,TLK2,ADRM1,WWP1,UBE2C,FAF1,RNF139,SNF8,PARK7,TRIM9,ERCC8,CLU,CSNK1A1,CSNK1E,RNF187,CTNNB1,CYLD,PTK2B,USP12,RNF44,BTBD3,SIRT2,USP33,HECW1,FAF2,PSME4,FBXW11,NEDD4L,USP24,KCTD2,RNF19A,ANAPC15,FBXO2,FBXO9,VPS4A,RNF115,GCLC,UBQLN2,USP27X,ARNTL,ARRB1,MAD2L1,PARK2,DERL2,UBXN1,CRBN,WAC,RNF138,UBE2J1,DTL,BTBD1,PML,AUP1,USP47,DET1,PPP2CB,UBE2W,FBXW7,EDEM2,PBK,NSFL1C,PS…
71897	181	70	7.78e-05	1: DNA biosynthetic process (6:8)	RAD50,CENPF,RAD51AP1,POLD3,POLI,POLG2,PNKP,PARP4,CTGF,CTNNB1,DACH1,DKC1,PTK2B,ZBTB1,CCT5,POLA2,PRKD2,POT1,SH2B1,GJA1,DNAJC2,RGCC,HNRNPC,HNRNPD,HSP90AA1,LIG1,LIG3,LIG4,MRE11A,NEK2,NVL,PAK3,PCNA,REV1,DTL,POLA1,POLB,POLD1,POLD2,POLE2,GAR1,PPARG,WRAP53,NOP10,PRIM2,NHP2,MAPK1,BARD1,RAD51,RAD51C,RBBP8,RFC3,RFC4,RFC5,RPA2,RPA3,RPS27A,BRCA1,TCP1,TK1,TP53,TYMS,UBA52,UBC,PALB2,MAPKAPK5,TNKS,CCT6A,AURKB,KIA…
6282	76	35	7.81e-05	1: regulation of DNA repair (6:9)	TRIM28,RAD51AP1,CHEK1,PARP1,DDX11,ZNF365,KDM1A,FOXM1,FAM168A,TFIP11,H2AFX,APBB1,MGMT,PCNA,C5ORF45,PML,RIF1,OTUB1,FAM178A,CBX8,RAD51,RPA2,SETMAR,BRCA1,TP53BP1,UBE2N,USP1,WHSC1,XRCC1,C7ORF49,AUNIP,DEK,TIMELESS,TRIP12,BRE
1903311	235	87	7.85e-05	1: regulation of mRNA metabolic process (6:9)	MBNL2,RBM7,HNRNPR,SF3B4,SYNCRIP,KHDRBS1,AHCYL1,SRSF10,CPSF4,PAPOLA,U2AF2,EXOSC8,SREK1,E2F1,ELAVL1,NCBP2,SNW1,SAMD4A,TNRC6B,PSME4,JMJD6,TARDBP,CARHSP1,SERBP1,AGO2,CSDC2,RBMX,CNOT7,RBM15B,HNRNPC,HNRNPD,APEX1,HSPA8,TNPO1,YBX1,YTHDF2,EXOSC9,POLR2G,PRKCA,PRKCD,ZC3HAV1,PSMA2,PSMA3,PSMA4,PSMA5,PSMA6,PSMA7,PSMB1,PSMB2,PSMB3,PSMB4,PSMB5,PSMB7,PSMC3,PSME1,PSME2,PTBP1,BARD1,UPF1,RPS27A,SET,SRSF2,SRSF3,SRSF6…
32200	144	58	8.07e-05	1: telomere organization (6:6)	PARP3,RAD50,POLD3,PNKP,PARP1,CTNNB1,DKC1,ERCC1,FEN1,ZNF365,CCT5,SMG1,SMC5,POLA2,TFIP11,XRCC6,POT1,GNL3,HNRNPC,HNRNPD,APEX1,HSP90AA1,MRE11A,NEK2,SMARCAL1,PCNA,PML,POLA1,POLD1,POLD2,POLE2,GAR1,ATRX,WRAP53,RIF1,NOP10,PRIM1,PRIM2,NHP2,PRKDC,MAPK1,RAD51,RAD51C,UPF1,RFC3,RFC4,RFC5,RPA2,RPA3,TCP1,XRCC1,HIST1H4J,MAPKAPK5,TNKS,CCT6A,CCNE2,AURKB,RECQL4
724	79	36	8.34e-05	1: double-strand break repair via homologous recombination (8:10)	RAD50,RAD51AP1,MORF4L1,CHEK1,PARP1,FEN1,ZNF365,KDM1A,SMC5,MCM9,RAD54B,H2AFX,HUS1,LIG3,MRE11A,C5ORF45,RNF138,GINS2,RFWD3,RIF1,RAD51,RAD51C,RBBP8,RECQL,RPA2,RPA3,NABP1,BRCA1,TP53BP1,UBE2N,XRCC1,YY1,AUNIP,PALB2,CDC45,RECQL4
725	79	36	8.34e-05	1: recombinational repair (7:9)	RAD50,RAD51AP1,MORF4L1,CHEK1,PARP1,FEN1,ZNF365,KDM1A,SMC5,MCM9,RAD54B,H2AFX,HUS1,LIG3,MRE11A,C5ORF45,RNF138,GINS2,RFWD3,RIF1,RAD51,RAD51C,RBBP8,RECQL,RPA2,RPA3,NABP1,BRCA1,TP53BP1,UBE2N,XRCC1,YY1,AUNIP,PALB2,CDC45,RECQL4
7063	15	11	8.37e-05	1: regulation of sister chromatid cohesion (5:9)	CTNNB1,DDX11,FEN1,SMC5,ATRX,FAM178A,RB1,BUB1,TNKS,H2AFY,ESPL1
44784	41	22	8.44e-05	1: metaphase/anaphase transition of cell cycle (5:9)	NDC80,TACC3,CENPE,CENPF,UBE2C,ANAPC15,MAD2L1,LCMT1,CDK5RAP2,RIOK2,RB1,BUB1,BUB1B,TTK,ZNF207,CDC23,CCNB1,BUB3,TRIP13,ESPL1,DLGAP5,CDC27
16241	132	54	8.45e-05	1: regulation of macroautophagy (6:8)	OPTN,RNF41,TRIM13,CALCOCO2,NOD1,LAMTOR5,NPRL2,PIM2,CDC37,ATP6V0E2,RAB3GAP1,ATP6V0A2,GAPDH,POLDIP2,HTRA2,GNAI3,LAMTOR2,TBK1,UBQLN2,PARK2,SH3GLB1,WAC,ATP6V1D,ATP6V1H,ATP6V1A,ATP6V1B2,ATP6V0C,ATP6V1C1,ATP6V1E1,ATP6V1G2,ATP6V0A1,PRKACA,EXOC1,RRAGD,SNX6,RAB5A,RNF5,PINK1,BNIP3,TSC2,UVRAG,IFT88,CAPN1,RAB33B,RIPK2,ATP6V0E1,RAB33A,SPTLC2,ATP6V1G1,VPS26A,FEZ2,FEZ1,KIAA0226,ATG13
120031	407	139	8.52e-05	1: plasma membrane bounded cell projection assembly (6:6)	ACTR2,TENM1,TUBB4B,VAV3,PIBF1,CDC42EP3,AVIL,CETN2,PLK4,WASF3,EHD1,KIF3A,SSX2IP,CSNK1E,TTBK2,CYLD,DCTN1,DYNC1H1,DYNC1I2,DPYSL3,S1PR1,LPAR1,TUBB,DMTN,FGD1,CEP162,NLGN1,ABLIM3,MAPRE1,NINL,CEP131,TTLL5,CYFIP1,TBC1D1,COBL,HAUS5,SRGAP2,NUDCD3,RHOQ,CORO1C,ABL1,TBC1D22A,GAP43,SH2B1,PPP1R16B,DNM3,AUTS2,GPM6A,IFT81,CFAP20,SNX10,EHD3,HRAS,HSP90AA1,KIT,ARF6,TNPO1,ABLIM1,TACSTD2,SEPT2,NEK2,P2RX7,PAFAH1B1,PALM…
80090	4466	1238	8.73e-05	1: regulation of primary metabolic process (4:5)	CDH2,ABI1,CD24,MED16,PARP3,DNM1L,CTDSP2,RAD50,RASGRP1,LRPPRC,FRY,MBNL2,CEBPZ,TRIM28,ATP6AP2,CDK2,SORBS3,TENM1,RBM7,TNK2,CDK4,RNF41,TRIM13,CTDSPL,ZNF443,RCAN2,HNRNPR,SPRY2,SF3B4,STUB1,PAK4,SNAPC5,CDKN2C,CDKN3,CNPY2,PCGF3,HMG20B,NOD1,GNB2L1,ADARB1,ZER1,MCRS1,VAV3,PIBF1,ZNHIT1,ZBTB18,C1ORF61,SYNCRIP,DEAF1,ANP32B,LAMTOR5,SORBS1,DRAP1,MXD4,ERLIN1,HEXIM1,CENPE,ARID3B,TXNIP,CENPF,RAD51AP1,RGS14,CAMKK2,S…
6270	36	20	8.82e-05	1: DNA replication initiation (6:10)	CDK2,TOPBP1,ORC6,POLA2,MCM9,MCM2,MCM3,MCM4,MCM5,MCM6,MCM7,ORC1,GINS2,POLA1,POLE2,PRIM1,PRIM2,PURA,CDC45,CCNE2
44087	724	231	8.87e-05	1: regulation of cellular component biogenesis (3:4)	PDCD6IP,DNM1L,ARPC3,ARPC1B,ACTR2,SORBS3,TENM1,STUB1,GNB2L1,UNC13B,CDC42EP3,SPAG5,NPRL2,AVIL,PLK4,SUB1,TPPP,TRIOBP,FAF1,CHGA,IL1RAPL1,CORO1A,AKAP13,SNF8,PARK7,WBSCR22,TRIM9,CLU,CRYAB,PARP1,CTGF,CTNNB1,SPICE1,CYLD,DCTN1,DDB2,DLG1,DYNC1H1,DPYSL3,AGT,ABCA1,S1PR1,LPAR1,DMTN,EPHA1,EPHB1,EPHB2,EPHB3,ERCC1,PTK2B,ADGRL1,NLGN1,FKBP4,CLSTN1,MAPRE1,RAB3GAP1,SIRT2,PAXIP1,SWAP70,WDR43,PHLDB1,CYFIP1,SYT11,TBC1D…
16192	1549	461	8.94e-05	1: vesicle-mediated transport (5:5)	ABI1,PDCD6IP,DNM1L,ARPC3,ARPC1B,ACTR2,TSPAN1,KIF20A,ACTR1B,RASGRP1,PDIA6,OPTN,ATP6AP2,TNK2,AP3S2,RABEPK,STAM2,RAMP2,RTN3,CACNG2,TUBB4B,GNB2L1,FAM3C,VAV3,SEC23B,VAT1,UNC13B,PRDX4,ARFGEF2,TGOLN2,CENPE,KIF1C,CPLX2,HPSE,FGL2,EHD1,TMED2,LMAN2,RAB40B,CKAP4,TMED10,KIF2C,KDELR2,RAPGEF4,KIF3A,CHGA,IL1RAPL1,CORO1A,RNF139,SNF8,SYNRG,VPS45,EXOC3,GABARAPL2,TRIM9,AP2M1,CLU,CLN5,CLTB,CLTC,CANT1,SYT2,COPB1,ADORA…
1903421	13	10	9.01e-05	1: regulation of synaptic vesicle recycling (6:7)	DNM1L,DNM1,FGF14,NLGN1,CYFIP1,SYT11,DNM3,ROCK1,SNCA,PLAA
60291	57	28	9.15e-05	1: long-term synaptic potentiation (5:11)	RGS14,EPHB2,PTK2B,NLGN1,SHANK2,CRTC1,ABL1,NPTN,GRIN2A,APOE,MECP2,NTRK2,SERPINE2,NLGN3,PRKCZ,MAPK1,PRNP,RELN,PTN,S100B,SLC8A2,SNAP25,SNCA,STAU1,STX4,VAMP2,CALB1,SQSTM1
44093	1397	419	9.55e-05	1: positive regulation of molecular function (4:4)	ABI1,CD24,SAE1,DNM1L,RAD50,RASGRP1,DNAL4,FAM13A,TRIM28,TENM1,RNF41,TRIM13,SPRY2,STUB1,RGS19,DNAJA2,PAK4,NOD1,GNB2L1,VAV3,PIBF1,ANP32B,CDC42EP3,CENPE,RGS14,NPRL2,CAMKK2,GNB5,ADCY2,MALT1,MMP24,RUNDC3A,DBF4,GCN1L1,ADAP1,ADRM1,UBE2C,AKAP13,CHN1,CHN2,PNKP,PARK7,PHB2,GABARAPL2,CKS1B,CKS2,ARAP2,AGAP2,CLU,CLN5,ADORA1,PARP1,CSF1,CSK,ADRA1A,CTBP2,CTGF,CTNNB1,DAP,DAPK1,DDX11,DHFR,DKC1,DLG1,DLG4,DYNC1I2,AGT,…
15949	24	15	9.56e-05	1: nucleobase-containing small molecule interconversion (5:7)	CTPS1,DCTD,DTYMK,DUT,AK2,AK4,GLRX,NME7,NME1,NME3,NME4,RRM1,RRM2,TXNRD1,TYMS
97484	24	15	9.56e-05	1: dendrite extension (6:14)	SLC9A6,SYT2,RIMS1,UNC13A,CYFIP1,NEDD4L,AUTS2,CYFIP2,PARK2,CDKL3,BCL11A,SH3GL2,STK11,SYT1,PLAA
51603	476	159	0.000101	1: proteolysis involved in cellular protein catabolic process (6:8)	PDCD6IP,RNF41,TRIM13,ZMPSTE24,STUB1,GNB2L1,ERLIN1,YME1L1,SEC61B,OS9,TLK2,ADRM1,WWP1,UBE2C,FAF1,RNF139,SNF8,PARK7,GABARAPL2,TRIM9,ERCC8,CLU,CSNK1A1,CSNK1E,RNF187,CTNNB1,CYLD,ALAD,PTK2B,USP12,RNF44,BTBD3,SIRT2,USP33,HECW1,FAF2,PSME4,FBXW11,NEDD4L,USP24,KCTD2,RNF19A,ANAPC15,FBXO2,FBXO9,VPS4A,RNF115,GCLC,GPX1,UBQLN2,USP27X,ARNTL,ARRB1,MAD2L1,PARK2,DERL2,UBXN1,CRBN,WAC,RNF138,UBE2J1,DTL,PKD1,BTBD1,PML…
51304	60	29	0.000104	1: chromosome separation (4:5)	NDC80,TACC3,CENPE,CENPF,UBE2C,CSNK2A1,NCAPD3,ANAPC15,APITD1,MAD2L1,LCMT1,PPP2R1A,CDK5RAP2,RIOK2,RB1,BUB1,BUB1B,TOP2A,TTK,ZNF207,CDC23,CCNB1,BUB3,PTTG1,TRIP13,ESPL1,DLGAP5,NCAPD2,CDC27
1901068	44	23	0.000107	1: guanosine-containing compound metabolic process (8:10)	GPHN,DGUOK,DLG1,DLG2,DLG4,AK4,RHOQ,GNAI3,NME7,HPRT1,IMPDH2,MOCS2,MPP1,NME1,NME3,NME4,RAN,EFTUD1,CASK,GMPS,NFS1,TJP2,GTPBP1
30031	412	140	0.000107	1: cell projection assembly (5:5)	ACTR2,TENM1,TUBB4B,VAV3,PIBF1,CDC42EP3,AVIL,CETN2,PLK4,WASF3,EHD1,KIF3A,SSX2IP,CSNK1E,TTBK2,CYLD,DCTN1,DYNC1H1,DYNC1I2,DPYSL3,S1PR1,LPAR1,TUBB,DMTN,FGD1,CEP162,NLGN1,ABLIM3,MAPRE1,NINL,CEP131,TTLL5,CYFIP1,TBC1D1,COBL,HAUS5,SRGAP2,NUDCD3,RHOQ,CORO1C,ABL1,TBC1D22A,GAP43,SH2B1,PPP1R16B,DNM3,AUTS2,GPM6A,IFT81,CFAP20,SNX10,EHD3,HRAS,HSP90AA1,KIT,ARF6,TNPO1,ABLIM1,TACSTD2,SEPT2,NEFH,NEK2,P2RX7,PAFAH1B1…
30397	44	23	0.000107	1: membrane disassembly (5:5)	DCTN1,NUP205,NUP210,NUP160,NUP62,NUP43,NUP88,PAFAH1B1,NUP54,PRKCA,PRKCB,NUP107,RANBP2,VRK1,NUP37,NUP85,NUP214,NDEL1,RAE1,CCNB1,CCNB2,NUPL1,CDK1
51081	44	23	0.000107	1: nuclear envelope disassembly (6:7)	DCTN1,NUP205,NUP210,NUP160,NUP62,NUP43,NUP88,PAFAH1B1,NUP54,PRKCA,PRKCB,NUP107,RANBP2,VRK1,NUP37,NUP85,NUP214,NDEL1,RAE1,CCNB1,CCNB2,NUPL1,CDK1
75733	52	26	0.00011	1: intracellular transport of virus (6:7)	NUP205,NUP210,NUP160,NUP62,NUP43,KPNA1,KPNB1,KPNA2,KPNA3,NUP88,NUP54,NUP107,RAN,RANBP2,RPS27A,DYNLT1,TSG101,UBA52,UBC,NUP37,VPS37B,NUP85,NUP214,RAE1,MVB12B,NUPL1
1990138	121	50	0.000114	1: neuron projection extension (5:13)	OLFM1,SLC9A6,SEMA4F,SYT2,CTNNB1,DPYSL2,RIMS1,UNC13A,CYFIP1,NEDD4L,FN1,ADNP,ABL1,AUTS2,GDI1,CYFIP2,IFRD1,APOE,ITGB1,L1CAM,MAG,MAP1B,MAPT,MT3,NDN,PAFAH1B1,PAK1,PARK2,CDKL3,BCL11A,PLXNB3,NLGN3,PPP3CB,IMPACT,PRKCZ,SEMA3G,RTN4,RNF6,SH3GL2,SLIT3,AURKA,STK11,SYT1,TIAM1,SPG11,NDEL1,IQGAP1,DCLK1,LHX2,PLAA
14047	39	21	0.000117	1: glutamate secretion (4:11)	UNC13B,HRH3,ADORA1,RAB3GAP1,RIMS1,GLS2,GLS,NTRK2,P2RX7,SLC17A7,RAB3A,SLC1A1,SLC1A3,SLC1A6,SNAP25,SNCA,STX1A,STXBP1,VAMP2,SYT1,PPFIA4
48169	22	14	0.000125	1: regulation of long-term neuronal synaptic plasticity (6:12)	DLG4,AGT,EPHB2,NPTN,GRIK2,GRIN1,HRAS,KCNJ10,KIT,KRAS,SNCA,SYP,CAMK2B,SYNGR1
90383	22	14	0.000125	1: phagosome acidification (6:13)	ATP6V0E2,ATP6V0A2,ATP6V1D,ATP6V1H,ATP6V1A,ATP6V1B2,ATP6V0C,ATP6V1C1,ATP6V1E1,ATP6V1G2,ATP6V0A1,RAB7A,ATP6V0E1,ATP6V1G1
46794	55	27	0.000127	1: transport of virus (5:6)	EPS15,NUP205,NUP210,NUP160,NUP62,NUP43,KPNA1,KPNB1,KPNA2,KPNA3,NUP88,NUP54,NUP107,RAN,RANBP2,RPS27A,DYNLT1,TSG101,UBA52,UBC,NUP37,VPS37B,NUP85,NUP214,RAE1,MVB12B,NUPL1
1905818	47	24	0.00013	1: regulation of chromosome separation (5:7)	NDC80,TACC3,CENPE,CENPF,UBE2C,CSNK2A1,ANAPC15,MAD2L1,LCMT1,CDK5RAP2,RIOK2,RB1,BUB1,BUB1B,TTK,ZNF207,CDC23,CCNB1,BUB3,PTTG1,TRIP13,ESPL1,DLGAP5,CDC27
34654	3283	925	0.000131	1: nucleobase-containing compound biosynthetic process (5:6)	MED16,RAD50,LRPPRC,CEBPZ,TRIM28,SLC25A13,CDK2,SORBS3,TENM1,CDK4,TXNDC9,RNF41,TRIM13,DDX39A,ZNF443,SNAPC5,PCGF3,HMG20B,NOD1,CDS1,MCRS1,ZBTB18,C1ORF61,DEAF1,DRAP1,PAICS,MXD4,ERLIN1,HEXIM1,ARID3B,IVNS1ABP,TXNIP,CENPF,RAD51AP1,RGS14,CAMKK2,KHDRBS1,POLD3,NFAT5,KDM5B,ZMYND11,SRSF10,ZNF273,ZNF268,ADCY2,PDE10A,RUVBL2,MALT1,CPSF4,RUNDC3A,BRD8,PAPOLA,SUB1,MORF4L1,CBX1,PNRC1,YWHAQ,GCN1L1,CCDC85B,PIM2,ADRM1,…
6998	69	32	0.000138	1: nuclear envelope organization (5:6)	ZMPSTE24,DCTN1,NUP205,NUP210,NUP160,TARDBP,LEMD3,NUP62,VPS4A,NUP43,NUP88,PAFAH1B1,NUP54,PPP2CA,PPP2R1A,PRKCA,PRKCB,NSFL1C,NUP107,RANBP2,SPAST,VRK1,NUP37,TMEM43,NUP85,NUP214,NDEL1,RAE1,CCNB1,CCNB2,NUPL1,CDK1
6301	42	22	0.000148	1: postreplication repair (7:9)	POLD3,POLI,ZBTB1,UBE2NL,MSH2,PCNA,REV1,DTL,POLD1,POLD2,POLE2,RFC3,RFC4,RFC5,RPA2,RPA3,RPS27A,BRCA1,UBA52,UBC,UBE2N,KIAA0101
61024	687	219	0.000149	1: membrane organization (4:4)	CDH2,CD24,DNM1L,COL4A3BP,ARPC3,ACTR2,GPHN,STAM2,ZMPSTE24,CACNG2,ACAA2,VAV3,SEC23B,VAT1,TGOLN2,TMED2,YWHAQ,TMED10,IL1RAPL1,CORO1A,TRIM9,AP2M1,CLU,CLTB,CLTC,SYT2,DCTN1,DHCR24,DLG1,DLG4,DNM1,DVL2,E2F1,ABCA1,EPS15,ETV5,AAK1,NLGN1,SEC31A,EPN2,RIMS1,FNBP1,NFASC,ATP10B,EPB41L3,NUP205,PLEKHM2,SYT11,TBC1D1,NUP210,ANKRD28,NUP160,PPP1R13B,PIP5K1C,TARDBP,LEMD3,NUP62,MTCH1,TBC1D22A,SAMM50,NECAP1,DNM3,LDLRAP1,…
51494	104	44	0.000151	1: negative regulation of cytoskeleton organization (6:8)	KATNB1,AVIL,TRIOBP,CORO1A,TTBK2,S1PR1,DMTN,FKBP4,MAPRE1,SWAP70,EML2,CLIP3,CKAP2,INPP5J,GMFB,STMN1,TACSTD2,TRIM37,NUBP1,NEK2,NPM1,PARK2,LIMA1,PFN2,CDK5RAP2,PRKCD,MDM1,TWF1,SPTBN4,BBS4,RDX,SNCA,SPTB,SPTBN1,SPTBN2,BRCA1,TMOD1,MAP6D1,FHOD3,MKKS,CAPZA1,KAT2B,NAV3,CCNF
140238	27	16	0.000157	1: presynaptic endocytosis (5:7)	DNM1L,SYT2,DNM1,NLGN1,SYT11,PIP5K1C,DNM3,NLGN3,ROCK1,ITSN1,SH3GL2,SNCA,SYP,SYT1,SYNJ1,DNAJC6
38093	181	69	0.000157	1: Fc receptor signaling pathway (6:8)	ABI1,ARPC3,ARPC1B,ACTR2,VAV3,MALT1,WIPF2,TAB2,CYFIP1,PSME4,FBXW11,ABL1,FYN,CYFIP2,HRAS,HSP90AA1,IGHG1,KIT,KRAS,LYN,NFKBIA,PAK1,PAK2,NCKIPSD,PDPK1,PIK3CB,PLCG1,PPP3CA,PPP3CB,PPP3R1,PRKCD,PRKCE,MAPK1,MAPK9,PSMA2,PSMA3,PSMA4,PSMA5,PSMA6,PSMA7,PSMB1,PSMB2,PSMB3,PSMB4,PSMB5,PSMB7,PSMC3,PSME1,PSME2,RPS27A,ELMO2,MAP2K4,SKP1,SOS1,ACTG1,UBA52,UBC,UBE2D1,UBE2D2,UBE2N,WIPF1,YES1,CALM1,BCL10,WASL,PSMF1,ELMO1…
48488	27	16	0.000157	1: synaptic vesicle endocytosis (6:8)	DNM1L,SYT2,DNM1,NLGN1,SYT11,PIP5K1C,DNM3,NLGN3,ROCK1,ITSN1,SH3GL2,SNCA,SYP,SYT1,SYNJ1,DNAJC6
21952	20	13	0.00016	1: central nervous system projection neuron axonogenesis (8:15)	CDH11,ADARB1,EPHB1,EPHB2,EPHB3,TSKU,NFIB,NR4A2,PAFAH1B1,SPTBN4,SCN1B,DCLK1,ZEB2
61912	37	20	0.000163	1: selective autophagy (6:7)	OPTN,RNF41,CALCOCO2,NOD1,CDC37,WDFY3,HTRA2,TBK1,LGALS8,PARK2,FAM134B,PINK1,TSC2,RAB7A,RIPK2,SQSTM1,STBD1,ATG5,SPTLC2,ATG13
48522	3922	1092	0.000167	1: positive regulation of cellular process (3:5)	CDH2,ABI1,CD24,PDCD6IP,MED16,PARP3,SAE1,DNM1L,ARPC3,ARPC1B,ACTR2,TSPAN5,TSPAN1,RAD50,RASGRP1,CDH15,OPTN,CEBPZ,TRIM28,ATP6AP2,CDK2,SORBS3,TENM1,TNK2,CDK4,RNF41,TRIM13,HNRNPR,CALCOCO2,SPRY2,SF3B4,RAMP2,STUB1,DNAJA2,PAK4,KATNB1,CNPY2,HMG20B,NOD1,GNB2L1,NDC80,OLFM1,VAV3,PIBF1,ZBTB18,C1ORF61,UNC13B,DEAF1,ANP32B,LAMTOR5,SORBS1,CDC42EP3,ERLIN1,HEXIM1,SPAG5,CENPE,ARID3B,TXNIP,RGS14,NPRL2,CAMKK2,SLMO1,KHD…
51653	32	18	0.000167	1: spindle localization (4:5)	ACTR2,SPRY2,NDC80,CENPA,SPAG5,DCTN1,DYNC1H1,ASPM,KPNB1,PAFAH1B1,NUSAP1,NDE1,SPDL1,CDK5RAP2,DYNLT1,NDEL1,WASL,ESPL1
61564	402	136	0.000174	1: axon development (7:12)	CDH11,UST,ADARB1,OLFM1,SLC9A6,SEMA4F,CHN1,CTNNA1,DHFR,DPYSL2,EFNB2,EFNB3,MARK2,EPHB1,EPHB2,EPHB3,ETV1,FGFR2,FKBP1B,INPP5F,TRIM32,USP33,NFASC,CYFIP1,COBL,CAMSAP2,FN1,ADNP,ABL1,FYN,GAP43,TSKU,SIPA1L1,AUTS2,GDI1,GFRA3,ANK3,GRB7,GRB10,GRIN1,APBB1,HRAS,IFRD1,TUBB2B,APOE,ITGB1,KIF5A,KIF5C,KRAS,L1CAM,STMN1,ARHGDIA,MAG,MAP1B,MAPT,MT3,NDN,NEFH,NFIB,NPTX1,NTRK2,NR4A2,OMG,PAFAH1B1,PAK1,PAK3,PAX2,CDKL3,ATP8A…
106027	64	30	0.000176	1: neuron projection organization (6:6)	DNM1L,ACTR2,CFL1,CTNND2,DLG4,EPHB1,EPHB2,EPHB3,NLGN1,ZNF365,CUX2,FYN,SIPA1L1,DNM3,APOE,ITGA3,ITPKA,PAFAH1B1,PAK3,NLGN3,PRNP,RELN,CAPRIN2,TIAM1,CAMK2B,MTMR2,WASL,LZTS3,ARHGAP44,CDC42
51171	4348	1203	0.000182	1: regulation of nitrogen compound metabolic process (4:5)	CDH2,ABI1,CD24,MED16,PARP3,DNM1L,CTDSP2,RAD50,RASGRP1,LRPPRC,FRY,MBNL2,CEBPZ,TRIM28,ATP6AP2,CDK2,SORBS3,TENM1,RBM7,TNK2,CDK4,RNF41,TRIM13,CTDSPL,ZNF443,RCAN2,HNRNPR,SPRY2,SF3B4,STUB1,PAK4,SNAPC5,CDKN2C,CDKN3,CNPY2,PCGF3,HMG20B,NOD1,GNB2L1,ADARB1,ZER1,MCRS1,PIBF1,ZNHIT1,ZBTB18,C1ORF61,SYNCRIP,DEAF1,ANP32B,LAMTOR5,DRAP1,MXD4,ERLIN1,HEXIM1,CENPE,ARID3B,TXNIP,CENPF,RAD51AP1,RGS14,CAMKK2,SPINT2,KHDRBS…
904	567	184	0.000185	1: cell morphogenesis involved in differentiation (5:7)	ABI1,DNM1L,CDH11,UST,ACTR2,ADARB1,OLFM1,SLC9A6,SEMA4F,SPINT2,CFL1,FERMT2,TRIOBP,IL1RAPL1,CHN1,CLDN3,CTNNB1,CTNND2,CUX1,DLG4,DPYSL2,EFNB2,EFNB3,MARK2,DMTN,EPHA1,EPHB1,EPHB2,EPHB3,ETV1,FBLN1,FGFR2,NLGN1,ZNF365,BTBD3,USP33,SARM1,NFASC,FLNB,CYFIP1,COBL,CUX2,FN1,SRGAP2,ADNP,MAPK8IP2,CORO1C,ABL1,FYN,CLIC4,GAP43,TSKU,SIPA1L1,DNM3,AUTS2,GDI1,GFRA3,ANK3,GRB7,GRB10,GRIN1,C1GALT1C1,APBB1,HPRT1,HRAS,ID2,IFRD…
2001252	135	54	0.000187	1: positive regulation of chromosome organization (6:8)	RAD50,TRIM28,RUVBL2,PNKP,CTBP1,CTNNB1,DDX11,DKC1,ERCC1,FEN1,SNW1,CCT5,PAXIP1,KDM1A,SMC5,NIPBL,PRKD2,POT1,AUTS2,GNL3,HNRNPD,JARID2,LIG4,ARRB1,MECP2,MRE11A,NAP1L2,NEK2,PML,ATRX,RIF1,FAM178A,MAPK1,RB1,BCL6,PINK1,SMARCB1,BRCA1,TCP1,TP53,UBE2N,NELFE,MAPKAPK5,TNKS,CCNB1,RPS6KA4,CCT6A,AURKB,RPS6KA5,H2AFY,CTR9,ESPL1,DLGAP5,SETDB1
2181	67	31	0.00019	1: cytoplasmic translation (7:9)	EIF3M,CYLD,DPH2,RPL36,MCTS1,GSPT1,RPL10A,RPL26L1,YTHDF2,DPH5,RPL6,RPL15,RPL19,RPL22,RPL30,RPL29,RPL31,RPL32,RPL35A,RPL38,RPL39,RPL36A,RPLP1,RPLP2,RPS20,RPS21,RPS28,RPS29,CPEB1,DENR,EIF3D
32465	67	31	0.00019	1: regulation of cytokinesis (5:7)	KIF20A,CETN2,CIT,ECT2,FLCN,NUP62,VPS4A,RACGAP1,SH3GLB1,PIK3C3,PRPF40A,PRKCE,BBS4,KIF13A,SPAST,AURKA,UVRAG,MAP9,CALM1,CALM2,CALM3,PKP4,PRC1,AURKB,KIF3B,KIF23,KIF20B,RAB11FIP3,KIF14,CDC25B,CDC42
16569	454	151	0.000199	1: covalent chromatin modification (5:7)	TRIM28,CDK2,PCGF3,HMG20B,MCRS1,ZNHIT1,KDM5B,ZMYND11,RUVBL2,BRD8,MORF4L1,TLK2,CHD4,CHEK1,CBX3,WBSCR22,NACC2,CREBBP,CTBP1,CTNNB1,DDB2,ASXL1,FLCN,FBL,EZH1,EZH2,SIRT2,SNW1,PAXIP1,KDM1A,KDM4C,JMJD6,JADE2,CBX6,CBX7,SUZ12,KAT6B,CABIN1,EID1,NIPBL,ASF1A,PRKD2,AUTS2,DNAJC2,NR3C1,HDAC1,HDAC2,APBB1,PRMT2,HSF4,JARID2,ARRB1,MECP2,MT3,TRIM37,NAP1L2,ING4,WAC,SFMBT1,SIRT7,TAF9B,ING3,ATRX,BCOR,RIF1,PBRM1,MRGBP,H2A…
48813	114	47	0.000204	1: dendrite morphogenesis (5:13)	ABI1,DNM1L,ACTR2,CFL1,IL1RAPL1,CTNND2,CUX1,DLG4,EPHB1,EPHB2,EPHB3,NLGN1,ZNF365,BTBD3,SARM1,CUX2,MAPK8IP2,FYN,SIPA1L1,DNM3,GRIN1,HPRT1,ITGB1,ITPKA,MEF2A,PAFAH1B1,PAK3,CDKL3,NLGN3,PPP3CA,RELN,PTPRD,GORASP1,CAPRIN2,STK11,TIAM1,VLDLR,YWHAH,MAP6D1,CAMK2A,CAMK2B,WASL,DCLK1,TAOK2,LZTS3,ARHGAP44,CDC42
44818	25	15	0.000211	1: mitotic G2/M transition checkpoint (5:11)	TOPBP1,FOXN3,DONSON,HUS1,FOXO4,MRE11A,C5ORF45,TAOK3,FANCI,RAD17,CLSPN,BRCA1,CDK5RAP3,TAOK2,CDK1
45197	35	19	0.000226	1: establishment or maintenance of epithelial cell apical/basal polarity (6:6)	PDCD6IP,DLG1,DLG2,DLG4,MARK2,MTCL1,ANK1,ARF4,MYO9A,LIN7C,ERBB2IP,PTK7,EZR,LIN7A,DLG5,LHX2,SLC9A3R1,WDR1,CDC42
18130	3336	936	0.000228	1: heterocycle biosynthetic process (5:5)	MED16,RAD50,LRPPRC,CEBPZ,TRIM28,SLC25A13,CDK2,SORBS3,TENM1,CDK4,TXNDC9,RNF41,TRIM13,DDX39A,ZNF443,GPHN,SNAPC5,PCGF3,HMG20B,NOD1,CDS1,MCRS1,ZBTB18,C1ORF61,DEAF1,DRAP1,PAICS,MXD4,ERLIN1,HEXIM1,ARID3B,IVNS1ABP,TXNIP,CENPF,RAD51AP1,RGS14,CAMKK2,KHDRBS1,POLD3,NFAT5,KDM5B,ZMYND11,SRSF10,ZNF273,ZNF268,ADCY2,PDE10A,RUVBL2,MALT1,CPSF4,RUNDC3A,BRD8,PAPOLA,SUB1,MORF4L1,CBX1,PNRC1,YWHAQ,GCN1L1,CCDC85B,PIM2,A…
10824	30	17	0.00023	1: regulation of centrosome duplication (5:10)	PDCD6IP,PLK4,SPICE1,CEP131,NUP62,TRIM37,NUBP1,NPM1,CHMP3,CDK5RAP2,MDM1,STIL,BRCA1,CEP76,KAT2B,CCNF,ROCK2
34728	136	54	0.000242	1: nucleosome organization (5:7)	CHAF1A,ZNHIT1,ANP32B,CENPA,CENPC,OIP5,PSME4,TSPYL4,ITGB3BP,KAT6B,CABIN1,CENPI,ASF1A,H2AFX,HMGB2,APITD1,MCM2,NAP1L1,NAP1L2,NAP1L3,NAP1L4,NASP,NPM1,ATRX,CENPQ,MIS18BP1,HJURP,H2AFY2,ASF1B,CASC5,PTMA,RBBP4,RBBP7,TSPYL2,SET,SMARCA4,SMARCB1,SMARCC1,SMARCD1,SMARCE1,BRDT,VPS72,TSPYL1,CENPM,CENPU,CENPT,ANP32E,ARID1A,HIST1H2BO,HIST1H4J,SMARCA5,HAT1,RUVBL1,H2AFY
21549	82	36	0.000246	1: cerebellum development (4:11)	CKB,CNTN1,TTBK2,AARS,ABAT,LPAR1,EZH2,ZNF365,FAIM2,SEZ6L,ABL1,GART,GRID2,HNRNPD,ARCN1,KCNC1,MDK,MECP2,NEUROD1,OGDH,PAK1,SDF4,CEND1,SERPINE2,ATP7A,MAP2K1,PTN,PTBP2,RORA,SPTBN2,XRCC1,GNPAT,ATRN,CBLN1,B4GALT2,KIF14
48791	16	11	0.00025	1: calcium ion-regulated exocytosis of neurotransmitter (7:11)	SYT2,RAB3GAP1,RIMS1,SYT11,ATP2A2,SYTL2,SYT13,SYT1,DOC2B,DOC2A,RIMS3
51347	532	173	0.000263	1: positive regulation of transferase activity (6:6)	ABI1,CD24,RAD50,RASGRP1,TENM1,SPRY2,STUB1,PAK4,NOD1,VAV3,PIBF1,CENPE,CAMKK2,ADCY2,MALT1,GCN1L1,UBE2C,AKAP13,PNKP,PARK7,CKS1B,CKS2,CLU,ADORA1,CSF1,CSK,ADRA1A,CTNNB1,DKC1,DLG1,DLG4,AGT,DVL2,DVL3,ECT2,LPAR1,EEF1A2,MARK2,EZH2,F2R,PTK2B,FGF1,FGFR1,MAPRE3,TPX2,TAB2,MAPK8IP3,FLT3,ADNP,MMD,CDK20,ABL1,XRCC6,SERINC5,DSTYK,POT1,FBXO5,STK39,GNG3,ANGPT1,LAMTOR2,RGCC,GRM1,GRM4,PILRB,HMGN1,HNRNPD,HRAS,HSP90AA1,…
6325	605	194	0.000263	1: chromatin organization (4:6)	CHAF1A,TRIM28,CDK2,PCGF3,HMG20B,MCRS1,ZNHIT1,ANP32B,CENPA,CENPC,KDM5B,ZMYND11,RUVBL2,BRD8,MORF4L1,TLK2,CHD4,CHEK1,WDHD1,BAZ1A,CBX3,OIP5,WBSCR22,NACC2,CREBBP,CTBP1,CTNNB1,DDB2,DDX11,ASXL1,FLCN,FBL,EZH1,EZH2,ZBTB1,SIRT2,SNW1,SCMH1,PAXIP1,KDM1A,KDM4C,PSME4,JMJD6,TSPYL4,JADE2,ITGB3BP,CBX6,CBX7,SUZ12,KAT6B,CABIN1,EID1,CENPI,NIPBL,ASF1A,PRKD2,AUTS2,DNAJC2,NR3C1,H2AFX,H2AFZ,HDAC1,HDAC2,HMGB2,HMGN1,HNRNP…
6997	121	49	0.000263	1: nucleus organization (5:5)	PDCD6IP,ZMPSTE24,DCTN1,NUP205,PSME4,NUP210,NUP160,AFF2,SYNE1,TARDBP,PES1,LEMD3,NUP62,VPS4A,BIN1,HMGB2,NUP43,NUP88,PAFAH1B1,CHMP3,NUP54,PML,PPP2CA,TMEM33,PPP2R1A,PRKCA,PRKCB,KDM3A,NSFL1C,NUP107,RTN4,RANBP2,RPS19,SPAST,SRPK2,ZNF354A,VRK1,NUP37,TMEM43,NUP85,NUP214,NDEL1,RAE1,WDR73,ZPR1,CCNB1,CCNB2,NUPL1,CDK1
32880	788	246	0.000265	1: regulation of protein localization (4:5)	CDH2,SAE1,DNM1L,RASGRP1,TENM1,GNB2L1,NDC80,MCRS1,UNC13B,ANP32B,SORBS1,SLMO1,OS9,YWHAQ,RAPGEF4,PARK7,U2AF2,C1QTNF3,AP2M1,CLTC,PARP1,CSK,CSNK1E,CSNK2A1,TTBK2,CTNNB1,CYLD,DKC1,DLG1,ABAT,DVL3,E2F1,ECT2,SCAMP5,FLCN,EPB41,DMTN,EPHB2,F2R,ACSL3,FKBP1B,AAK1,NLGN1,ABLIM3,CCT5,CEP131,MAPKBP1,KDM1A,SWAP70,EXPH5,GPD1L,PLEKHM2,SYT11,TBC1D1,MTCL1,NEDD4L,FN1,PPP1R13B,RHOQ,MMD,NUP62,PANX1,ABL1,FYN,GAPDH,CLIP3,RAB…
19637	949	291	0.000281	1: organophosphate metabolic process (4:5)	DNM1L,RAD50,LPCAT3,SLC25A13,GPHN,AKR1A1,CDS1,VAV3,PAICS,ADCY2,PDE10A,RUNDC3A,SERINC3,PNKP,PARK7,ACOT7,PIK3IP1,COX4I1,PARP1,CSNK2A1,CTPS1,ADSL,DGKA,DCTD,ABHD3,DGUOK,DLG1,DLG2,DLG4,SLC26A2,DTYMK,DUT,FLCN,HACD2,ENO2,AK2,AK4,CLN8,ERH,ALDH1A1,ACSL3,PTK2B,FBP1,FGF1,FGF3,FGF9,ALDOA,FGFR1,FGFR2,INPP5F,SACM1L,RPIA,EFR3B,ALDOC,SMG1,NMNAT2,NUP205,EFR3A,GPD1L,FLT3,NUP210,DDHD2,PPIP5K2,NUP160,ACSL6,PIP5K1C,RH…
30071	38	20	0.000288	1: regulation of mitotic metaphase/anaphase transition (7:12)	NDC80,CENPE,CENPF,UBE2C,ANAPC15,MAD2L1,LCMT1,CDK5RAP2,RIOK2,RB1,BUB1,BUB1B,TTK,ZNF207,CDC23,CCNB1,BUB3,TRIP13,ESPL1,DLGAP5
34501	14	10	0.000299	1: protein localization to kinetochore (9:9)	NDC80,SPDL1,CENPQ,CASC5,BUB1B,TTK,MIS12,CENPT,AURKB,CDK1
1903376	8	7	0.000317	1: regulation of oxidative stress-induced neuron intrinsic apoptotic signaling pathway (7:11)	PARK7,PARP1,MCL1,NONO,PARK2,FBXW7,PINK1
36480	8	7	0.000317	1: neuron intrinsic apoptotic signaling pathway in response to oxidative stress (6:9)	PARK7,PARP1,MCL1,NONO,PARK2,FBXW7,PINK1
6268	8	7	0.000317	1: DNA unwinding involved in DNA replication (8:10)	MCM2,MCM4,MCM6,MCM7,C10ORF2,PURA,RAD51
9262	28	16	0.000317	1: deoxyribonucleotide metabolic process (5:9)	DCTD,DGUOK,DTYMK,DUT,SAMHD1,NUDT1,DERA,NUDT15,RRM1,RRM2,TDG,TYMS,UNG,DCTPP1,NEIL1,MBD4
1903046	128	51	0.00033	1: meiotic cell cycle process (3:5)	SMC4,ACTR2,RAD50,SYCP2,SMC2,CENPC,PIM2,KLHDC3,CKS2,ERCC1,SIRT2,NCAPD3,NCAPH,LEMD3,RAD54B,ASPM,FBXO5,MLH3,MSH6,PSMC3IP,SLC2A8,HUS1,APITD1,MRE11A,MSH2,MYBL1,YTHDF2,ATRX,PPP2R1A,PRKAR1A,CYP26B1,RAD51,RAD51C,BRDT,AURKA,BUB1,BUB1B,TOP2A,TTK,BAG6,C11ORF80,DSN1,CALR,CCNE2,PTTG1,TRIP13,KIAA0430,ESPL1,CDC20,NCAPD2,CDC25B
19538	4331	1195	0.000332	1: protein metabolic process (4:5)	CDH2,ABI1,CD24,PDCD6IP,PARP3,SAE1,DPP3,UST,TSPAN5,CTDSP2,RAD50,RASGRP1,LRPPRC,FRY,PDIA6,TRIM28,ATP6AP2,CDK2,SORBS3,TENM1,TNK2,CDK4,RNF41,TRIM13,CTDSPL,RCAN2,HNRNPR,GPHN,SPRY2,STAM2,ZMPSTE24,STUB1,SPEG,TRAIP,PAK4,CDKN2C,TMEM5,CDKN3,CNPY2,PCGF3,HMG20B,NOD1,GNB2L1,ADARB1,ST3GAL6,UBAC1,ZER1,MCRS1,PIBF1,PPIH,ZNHIT1,UBE2E3,EIF3M,SYNCRIP,ANP32B,LAMTOR5,PRDX4,TRIM3,ERLIN1,HEXIM1,TGOLN2,CENPE,RGS14,NPRL2,…
51783	150	58	0.000351	1: regulation of nuclear division (6:7)	PDCD6IP,NDC80,TACC3,CENPE,CENPF,UBE2C,CHEK1,PHB2,TOM1L2,SIRT2,SMC5,NUP62,ANAPC15,SH2B1,FBXO5,RGCC,KIF11,MAD2L1,MKI67,MSH2,NEK2,NUSAP1,LCMT1,CHMP3,ATRX,FAM178A,PRKAR1A,CDK5RAP2,RIOK2,RANBP1,RANBP2,RB1,AURKA,BTC,BUB1,BUB1B,TTK,ZNF207,MAP9,CALR,SMC1A,TNKS,CDC23,CCNB1,PKMYT1,BUB3,PTTG1,TRIP13,H2AFY,KIF20B,MAD2L1BP,ESPL1,KNTC1,DLGAP5,CDC20,CDC25C,CDC27,CDC42
99173	86	37	0.000351	1: postsynapse organization (4:5)	CDH2,DNM1L,ACTR2,GPHN,CFL1,CTNND2,DLG4,EPHB1,EPHB2,EPHB3,ETV5,NLGN1,ZNF365,CUX2,FYN,SIPA1L1,DNM3,APOE,ITGA3,ITPKA,PAFAH1B1,PAK3,NLGN3,SSH1,PRNP,RELN,PTN,CAPRIN2,TIAM1,CAMK2B,MTMR2,WASL,NRXN1,NRXN2,LZTS3,ARHGAP44,CDC42
1902969	10	8	0.000353	1: mitotic DNA replication (5:12)	CHEK2,FGFR1,LIG1,GINS2,RAD51,BCL6,CDC45,GINS1
1956	10	8	0.000353	1: positive regulation of neurotransmitter secretion (5:11)	DNM1L,UNC13B,NLGN1,RAB3GAP1,UNC13A,SNCA,STX1A,STXBP1
2000781	10	8	0.000353	1: positive regulation of double-strand break repair (6:11)	DDX11,FOXM1,MGMT,C5ORF45,RIF1,FAM178A,SETMAR,TIMELESS
48172	10	8	0.000353	1: regulation of short-term neuronal synaptic plasticity (6:12)	UNC13B,RAB3GAP1,UNC13A,GRIK2,RAB3A,SLC8A2,SYP,SYNGR1
1903008	89	38	0.000357	1: organelle disassembly (5:5)	DNM1L,OPTN,RNF41,CAMKK2,CDC37,PARK7,U2AF2,GABARAPL2,MARK2,GABARAPL1,HTRA2,MCTS1,KLC1,MTIF2,PARK2,WBP11,FAM134B,WIPI1,FBXW7,RPL28,PINK1,BNIP3,SPAST,SREBF2,TSC2,U2AF1,VRK1,ZBTB17,ATG9A,MAP1LC3B,DENR,ACTL6A,RUVBL1,SQSTM1,ATPIF1,ATG5,ATG13,CDK1
910	107	44	0.000363	1: cytokinesis (4:5)	PDCD6IP,ACTR2,KIF20A,CENPA,CETN2,CFL1,CIT,EFHC1,ECT2,FLCN,NUP62,KIF4A,CKAP2,VPS4A,ANK3,RACGAP1,STMN1,SH3GLB1,NUSAP1,PIK3C3,PRPF40A,PRKCE,BBS4,RASA1,KIF13A,SPAST,SPTBN1,AURKA,UVRAG,MAP9,CALM1,CALM2,CALM3,PKP4,PRC1,AURKB,KIF3B,KIF23,KIF20B,ESPL1,RAB11FIP3,KIF14,CDC25B,CDC42
18205	323	111	0.000366	1: peptidyl-lysine modification (8:9)	SAE1,TRIM28,HMG20B,MCRS1,RUVBL2,BRD8,MORF4L1,CHEK1,PARK7,CREBBP,CTBP1,CTNNB1,EEF2KMT,FLCN,EZH1,EZH2,SIRT2,SNW1,PAXIP1,KDM4C,NUP205,JMJD6,NUP210,NUP160,JADE2,SUZ12,KAT6B,NUP62,EID1,AUTS2,GNL3,HDAC1,HDAC2,APBB1,BIRC5,NUP43,JARID2,ARRB1,MECP2,NAP1L2,NNAT,NUP88,PCNA,ING4,POP5,NAT8B,PIAS4,TAF9B,BCL11A,NUP54,PLOD1,ATP7A,ING3,ATRX,BCOR,CDCA8,RIF1,MRGBP,KDM3A,ASH1L,SMYD2,NUP107,RANBP2,VIPAS39,ZNF335,SET,…
43085	1122	338	0.000382	1: positive regulation of catalytic activity (5:5)	ABI1,CD24,SAE1,DNM1L,RAD50,RASGRP1,DNAL4,FAM13A,TENM1,SPRY2,STUB1,RGS19,DNAJA2,PAK4,NOD1,GNB2L1,VAV3,PIBF1,ANP32B,CDC42EP3,CENPE,RGS14,NPRL2,CAMKK2,GNB5,ADCY2,MALT1,MMP24,RUNDC3A,DBF4,GCN1L1,ADAP1,ADRM1,UBE2C,AKAP13,CHN1,CHN2,PNKP,PARK7,GABARAPL2,CKS1B,CKS2,ARAP2,AGAP2,CLU,ADORA1,CSF1,CSK,ADRA1A,CTGF,CTNNB1,DAP,DAPK1,DDX11,DHFR,DKC1,DLG1,DLG4,DYNC1I2,AGT,DVL2,DVL3,ECT2,S1PR1,LPAR1,EEF1A2,MARK2,EP…
10720	425	141	0.000383	1: positive regulation of cell development (5:7)	DNM1L,ACTR2,KATNB1,HMG20B,RGS14,AVIL,TRIOBP,IL1RAPL1,CNTN1,SYT2,CSF1,CSNK1E,CTNNB1,CUX1,DLG4,DPYSL3,AGT,DVL2,DVL3,ECT2,LPAR1,MARK2,DMTN,EPHB2,ETV5,EZH2,PTK2B,FGFR1,FKBP1B,NLGN1,ZNF365,SIRT2,SNW1,TRIM32,RIMS1,UNC13A,KDM1A,KDM4C,CYFIP1,COBL,CUX2,NEDD4L,FN1,CRTC1,ADNP,MMD,ABL1,FYN,NIPBL,ASPM,GDI1,NPTN,BIN1,HDAC1,HDAC2,APBB1,ID2,TUBB2B,APOE,IL6ST,ITGA3,ITPKA,KIT,L1CAM,ARHGDIA,LIG4,LIMS1,LYN,MAG,ARSB,…
31146	66	30	0.000386	1: SCF-dependent proteasomal ubiquitin-dependent protein catabolic process (8:12)	PSME4,FBXW11,FBXO2,FBXO9,FBXW7,PSMA2,PSMA3,PSMA4,PSMA5,PSMA6,PSMA7,PSMB1,PSMB2,PSMB3,PSMB4,PSMB5,PSMB7,PSMC3,PSME1,PSME2,RPS27A,FBXW4,SKP1,UBA52,UBC,FBXL15,FBXL18,CCNF,PSMF1,KIF14
34502	66	30	0.000386	1: protein localization to chromosome (7:7)	PARP3,NDC80,CENPA,RUVBL2,DKC1,EZH2,CCT5,NIPBL,POT1,GNL3,C5ORF45,ATRX,SPDL1,WRAP53,CENPQ,H2AFY2,FAM178A,CASC5,RB1,RPA2,TCP1,BUB1B,TTK,MIS12,CENPT,TNKS,CCT6A,AURKB,H2AFY,CDK1
70997	280	98	0.000387	1: neuron death (4:4)	GNB2L1,ADARB1,GPR75,CIT,CHGA,CORO1A,PARK7,AGAP2,CLU,PARP1,CTNNB1,AARS,DHCR24,EFNB2,ELK1,EPHB1,F2R,PTK2B,FAIM2,FOXO3,SARM1,TRIM2,ADNP,ABL1,FYN,GABRB2,GAPDH,GCLC,TOX3,HTRA2,GPI,ANGPT1,GPX1,GRID2,GRIK2,GRIN1,TBK1,GRM4,HDAC1,APAF1,HRAS,APOE,KRAS,LIG4,LRP1,MAG,MAPT,MAX,MCL1,MDK,MECP2,MAP3K5,MSH2,MT3,NONO,NTRK2,NR4A2,PAK3,PARK2,PDPK1,POLB,SSH1,FAM134B,OXR1,FBXW7,PPT1,PRNP,LGMN,KLK6,DIABLO,RASA1,RB1,REL…
65004	195	72	0.000392	1: protein-DNA complex assembly (6:7)	CHAF1A,ANP32B,CENPA,CENPC,CENPE,CENPF,CETN2,OIP5,PARP1,DACH1,DDB2,TSPYL4,ITGB3BP,KAT6B,CABIN1,CENPI,ASF1A,GTF2A2,GTF2B,H2AFX,HMGB2,APITD1,GTF2H5,MCM2,NAP1L1,NAP1L2,NAP1L3,NAP1L4,NASP,NPM1,GMNN,TAF9B,ATRX,CENPQ,MIS18BP1,HJURP,H2AFY2,ASF1B,PSMC3,CASC5,RAD51,RAD51C,RB1,RBBP4,RBBP7,RPA2,RPA3,RPS27A,TSPYL2,SET,SOX12,TAF7,TAF11,TBP,TP53,TSPYL1,UBA52,UBC,XPC,MIS12,CENPM,CENPU,CENPT,ANP32E,CDC45,HIST1H2B…
281	44	22	0.000417	1: mitotic cytokinesis (5:7)	PDCD6IP,KIF20A,CENPA,CFL1,CIT,EFHC1,ECT2,NUP62,KIF4A,CKAP2,ANK3,RACGAP1,STMN1,NUSAP1,BBS4,RASA1,SPAST,SPTBN1,MAP9,KIF23,KIF20B,ESPL1
7420	578	185	0.00042	1: brain development (5:8)	CDH2,TACC3,ANP32B,CENPF,YWHAQ,EFHC1,CKB,CLN5,CNTN1,COL4A1,CSK,CSNK1E,CSNK2A1,TTBK2,CST3,CTNNB1,AARS,ABAT,DPYSL2,E2F1,S1PR1,LPAR1,EPHB2,EPHB3,AK4,EZH1,EZH2,FABP7,ACSL3,FGF9,FGFR1,FGFR2,ZNF365,BTBD3,RAB3GAP1,SIRT2,FAIM2,KDM1A,PHLPP2,FOXO3,AFF2,SRGAP2,SEZ6L,ABL1,FYN,XRCC6,NIPBL,ASPM,TSKU,GART,HTRA2,GLUD1,GNAO1,GNAQ,GRID2,GRIN1,GRIN2A,GRIN2C,H2AFX,SOCS7,APAF1,HNMT,HNRNPD,HOXB1,HPRT1,HSPG2,HTR5A,ID2,R…
9141	274	96	0.000428	1: nucleoside triphosphate metabolic process (6:8)	DNM1L,SLC25A13,GPHN,PARK7,COX4I1,PARP1,CTPS1,DGUOK,DTYMK,DUT,FLCN,ENO2,AK4,FBP1,ALDOA,ALDOC,NUP205,NUP210,NUP160,RHOQ,ATP6V0A2,NUP62,SAMHD1,GAPDH,GBAS,GNAI3,GPI,NME7,HK1,HSPA8,NUP43,IMPDH2,ITPA,MECP2,MOCS2,MSH2,NUDT1,NDUFA1,NDUFA6,NDUFA10,NDUFB4,NDUFB8,NDUFC1,NDUFS2,NDUFV1,ATP1A2,ATP1B1,NME1,NME3,NME4,NUP88,OGDH,ATP5A1,P2RX7,ATP5B,MLXIPL,PFKM,PFKP,PGAM1,PGAM2,ATP6V1A,ATP6V1B2,NUP54,ATP6V0A1,ATP7A…
16049	402	134	0.00043	1: cell growth (3:3)	PAK4,CDKN2C,GNB2L1,OLFM1,SLC9A6,SEMA4F,CCDC85B,FAM107A,SYT2,CRYAB,CSNK2A1,ADRA1A,CTGF,CTNNB1,DPYSL2,AGT,EIF4G2,FLCN,PTK2B,FBP1,ADNP2,CLSTN1,TRIM32,RIMS1,UNC13A,EPB41L3,CYFIP1,COBL,NEDD4L,FN1,ADNP,SH3BP4,ABL1,AUTS2,GDF9,GDI1,GJA1,CYFIP2,TMEM97,LAMTOR2,SEC61A1,APBB1,PRMT2,DNAJB2,HSPG2,IFRD1,APOE,IGFBP7,ING1,ITGB1,L1CAM,MAG,MAP1B,MAPT,MT3,NUBP1,NDN,PAFAH1B1,PAK1,PARK2,DERL2,CDKL3,MEX3C,TAF9B,SERPINE…
10638	526	170	0.000431	1: positive regulation of organelle organization (5:7)	PDCD6IP,SAE1,DNM1L,ARPC3,ARPC1B,ACTR2,RAD50,OPTN,TRIM28,SORBS3,TENM1,CALCOCO2,KATNB1,CDC42EP3,SPAG5,CAMKK2,SLMO1,CFL1,PLK4,RUVBL2,YWHAQ,DSTN,UBE2C,CDC37,CORO1A,PNKP,PARK7,PHB2,U2AF2,CTBP1,CTGF,CTNNB1,DCTN1,DDX11,DKC1,DLG1,DYNC1H1,E2F1,LPAR1,EPHA1,ERCC1,PTK2B,FEN1,ABLIM3,MAPRE1,RAB3GAP1,SIRT2,SNW1,CCT5,PAXIP1,KDM1A,SWAP70,SMC5,CYFIP1,DDHD2,PPP1R13B,NUP62,ABL1,NIPBL,PRKD2,POT1,SH2B1,AUTS2,GNL3,CIDE…
21955	26	15	0.000435	1: central nervous system neuron axonogenesis (7:14)	CDH11,ADARB1,EPHB1,EPHB2,EPHB3,TSKU,NFIB,NR4A2,PAFAH1B1,SPTBN4,SCN1B,TCTN1,NDEL1,DCLK1,ZEB2
33572	31	17	0.000435	1: transferrin transport (6:11)	CLTC,ATP6V0E2,ATP6V0A2,ARHGAP1,ATP6V1D,ATP6V1H,ATP6V1A,ATP6V1B2,ATP6V0C,ATP6V1C1,ATP6V1E1,ATP6V1G2,ATP6V0A1,ATP6AP1,TF,ATP6V0E1,ATP6V1G1
61001	31	17	0.000435	1: regulation of dendritic spine morphogenesis (6:15)	DNM1L,ACTR2,CFL1,NLGN1,CUX2,SIPA1L1,DNM3,ITPKA,PAFAH1B1,PAK3,NLGN3,RELN,CAPRIN2,TIAM1,CAMK2B,LZTS3,ARHGAP44
6606	123	49	0.000443	1: protein import into nucleus (6:10)	SNUPN,TXNIP,SEC61B,PHB2,AGT,ECT2,FGF9,KPNA6,NUP62,POLA2,ANGPT1,JUP,KPNA1,KPNB1,KPNA2,KPNA3,TNPO1,IPO5,ARNTL,MT3,NFKBIA,NUP88,NCKIPSD,NUP54,PML,MED1,PPP1R10,PPP3CA,PRKCD,MAPK1,NUP107,RAN,RANBP1,RANBP2,BCL6,TSC2,PTTG1IP,ZIC1,NUP85,NUP214,RAE1,CBLB,HYAL2,ZPR1,RPL23,CABP1,CEP57,NUPL1,CDK1
18193	1020	309	0.000469	1: peptidyl-amino acid modification (7:8)	ABI1,CD24,SAE1,TRIM28,CDK2,TENM1,TNK2,SPRY2,HMG20B,GNB2L1,ST3GAL6,MCRS1,PIBF1,PPIH,CAMKK2,RUVBL2,BRD8,MORF4L1,TLK2,CHEK1,CDC37,CHEK2,PARK7,FKBP9,CNTN1,ADH5,ADORA1,CREBBP,PARP1,CSK,CSNK1A1,CSNK1E,CSNK2A1,TTBK2,ADRA1A,CTBP1,CTNNB1,CUX1,DAD1,DLG4,DPH2,AGT,DVL2,EEF2KMT,MARK2,FLCN,DMTN,EPHA1,EPHB1,EPHB2,EPHB3,EZH1,EZH2,PTK2B,FGF1,FGF3,FGF9,FGFR1,FGFR2,FKBP1B,INPP5F,FKBP4,SIRT2,SNW1,PAXIP1,STK38L,SMG1,…
19438	3344	934	0.000475	1: aromatic compound biosynthetic process (5:5)	MED16,RAD50,LRPPRC,CEBPZ,TRIM28,SLC25A13,CDK2,SORBS3,TENM1,CDK4,TXNDC9,RNF41,TRIM13,DDX39A,ZNF443,SNAPC5,PCGF3,HMG20B,NOD1,CDS1,MCRS1,ZBTB18,C1ORF61,DEAF1,DRAP1,PAICS,MXD4,ERLIN1,HEXIM1,ARID3B,IVNS1ABP,TXNIP,CENPF,RAD51AP1,RGS14,CAMKK2,KHDRBS1,POLD3,NFAT5,KDM5B,ZMYND11,SRSF10,ZNF273,ZNF268,ADCY2,PDE10A,RUVBL2,MALT1,CPSF4,RUNDC3A,BRD8,PAPOLA,SUB1,MORF4L1,CBX1,PNRC1,YWHAQ,GCN1L1,CCDC85B,PIM2,ADRM1,…
48193	288	100	0.000478	1: Golgi vesicle transport (6:6)	OPTN,GNB2L1,SEC23B,ARFGEF2,TGOLN2,CENPE,KIF1C,TMED2,LMAN2,TMED10,KIF2C,KDELR2,KIF3A,RNF139,GABARAPL2,COPB1,CSK,CUX1,DCTN1,DYNC1H1,DYNC1I2,DYNC1LI2,EPS15,ACSL3,COG2,COPZ1,SEC31A,TRAPPC8,MON2,VPS13A,ANKRD28,DDHD2,BICD2,CUX2,KIF4A,RAB26,CHIC2,SEC22A,ANK1,ANK2,ANK3,GRIA1,CNIH4,RACGAP1,EHD3,ARCN1,ARF3,ARF4,KIF2A,KIF5A,KLC1,KIF11,KIF22,ARL1,MYO5A,NSF,ERGIC2,RAB6B,CCDC93,TMED9,WIPI1,GOLPH3L,PEF1,PPP6C,E…
46847	47	23	0.000479	1: filopodium assembly (7:7)	TENM1,DPYSL3,DMTN,FGD1,NLGN1,SRGAP2,RHOQ,GAP43,PPP1R16B,DNM3,GPM6A,ARF6,PALM,FNBP1L,PRKCD,TTYH1,RAB5A,RALA,FSCN1,TRPM2,EZR,WASL,CDC42
6289	105	43	0.000484	1: nucleotide-excision repair (7:9)	CETN2,POLD3,PNKP,ERCC8,PARP1,DDB2,ERCC1,HMGN1,HUS1,LIG1,LIG3,LIG4,GTF2H5,COPS7A,PCNA,POLA1,POLB,POLD1,POLD2,POLR2F,POLR2G,XAB2,RBBP8,RFC3,RFC4,RFC5,RPA2,RPA3,RPS27A,MMS19,SUMO2,TCEA1,TP53,UBA52,UBC,UBE2I,UBE2N,XPC,XRCC1,NEIL1,COPS2,CHD1L,AQR
22037	90	38	0.000486	1: metencephalon development (4:10)	CKB,CNTN1,TTBK2,AARS,ABAT,LPAR1,EZH2,ZNF365,FAIM2,SEZ6L,ABL1,GART,GRID2,GRIN1,HNRNPD,HOXB1,ARCN1,KCNC1,MDK,MECP2,NEUROD1,OGDH,PAK1,SDF4,CEND1,SERPINE2,ATP7A,MAP2K1,PTN,PTBP2,RORA,SPTBN2,XRCC1,GNPAT,ATRN,CBLN1,B4GALT2,KIF14
1902099	39	20	0.000492	1: regulation of metaphase/anaphase transition of cell cycle (6:10)	NDC80,CENPE,CENPF,UBE2C,ANAPC15,MAD2L1,LCMT1,CDK5RAP2,RIOK2,RB1,BUB1,BUB1B,TTK,ZNF207,CDC23,CCNB1,BUB3,TRIP13,ESPL1,DLGAP5
2000463	19	12	0.000498	1: positive regulation of excitatory postsynaptic potential (5:12)	DLG4,PTK2B,NLGN1,RIMS1,CUX2,GRIN1,NLGN3,SSH1,PRKCZ,RELN,STX1A,NRXN1
51303	61	28	0.0005	1: establishment of chromosome localization (5:6)	PDCD6IP,ACTR2,NDC80,PIBF1,CENPC,SPAG5,CENPE,CENPF,KIF2C,SPICE1,DYNC1H1,LEMD3,NUP62,VPS4A,KIFC1,KIF22,KPNB1,CHMP3,NDE1,SPDL1,CDCA8,CENPQ,MIS12,NDEL1,CDC23,CCNB1,DLGAP5,KIF14
50890	229	82	0.000519	1: cognition (5:5)	ACTR2,DEAF1,RGS14,HRH3,ADORA1,DLG4,EIF4EBP2,EPHB2,FEN1,SHANK2,CYFIP1,DDHD2,CUX2,AFF2,CRTC1,ADNP,MAPK8IP2,FYN,NIPBL,GATM,NPTN,GMFB,GNAS,GPI,GRIA1,GRIN1,GRIN2A,APOE,ITGA3,ITGB1,ARF4,KIT,KRAS,MAPT,MDK,MECP2,ATP1A2,NPTX2,NTRK2,PAFAH1B1,PARK2,KCNK10,NLGN3,PPP3CB,CHD7,PRKAR1B,PRKAR2B,PRKCZ,MAPK1,PRNP,RELN,SLC17A7,PAK7,JPH3,SLC12A5,PTN,BBS4,RASGRF1,RIC8A,S100B,ATXN1,NDRG4,SLC1A4,SLC6A1,SLC8A2,SNAP25,ABC…
43523	174	65	0.000523	1: regulation of neuron apoptotic process (6:8)	CORO1A,PARK7,AGAP2,PARP1,CTNNB1,AARS,F2R,PTK2B,FAIM2,FOXO3,TRIM2,ADNP,FYN,GABRB2,GCLC,TOX3,GPI,ANGPT1,GPX1,GRID2,GRIK2,GRIN1,GRM4,HDAC1,HRAS,APOE,KRAS,LIG4,LRP1,MAG,MCL1,MDK,MECP2,MSH2,MT3,NONO,NTRK2,NR4A2,PAK3,PARK2,PDPK1,FAM134B,OXR1,FBXW7,PPT1,PRNP,LGMN,RASA1,ROCK1,BDNF,MAP2K4,SET,ITSN1,PINK1,SNCB,SNCA,SRPK2,STXBP1,TFAP2B,TP53,TYRO3,MAP3K12,ZPR1,KIF14,CDC42
19985	34	18	0.000561	1: translesion synthesis (8:10)	POLD3,POLI,ZBTB1,PCNA,REV1,DTL,POLD1,POLD2,POLE2,RFC3,RFC4,RFC5,RPA2,RPA3,RPS27A,UBA52,UBC,KIAA0101
98927	34	18	0.000561	1: vesicle-mediated transport between endosomal compartments (6:6)	CORO1A,SNF8,HOOK2,HOOK1,CHMP3,PIK3C3,VPS11,MAPK1,MAP2K1,RAB5A,RDX,AKTIP,SORL1,EZR,RAB7A,EEA1,SNX3,MTMR2
7409	370	124	0.000562	1: axonogenesis (7:13)	CDH11,UST,ADARB1,OLFM1,SLC9A6,SEMA4F,CHN1,DPYSL2,EFNB2,EFNB3,MARK2,EPHB1,EPHB2,EPHB3,ETV1,FGFR2,USP33,NFASC,CYFIP1,COBL,FN1,ADNP,ABL1,FYN,GAP43,TSKU,SIPA1L1,AUTS2,GDI1,GFRA3,ANK3,GRB7,GRB10,GRIN1,APBB1,HRAS,IFRD1,TUBB2B,APOE,ITGB1,KIF5A,KIF5C,KRAS,L1CAM,STMN1,ARHGDIA,MAG,MAP1B,MAPT,MT3,NDN,NEFH,NFIB,NPTX1,NTRK2,NR4A2,OMG,PAFAH1B1,PAK1,PAK3,PAX2,CDKL3,ATP8A2,PIK3CB,PIK3CD,PITPNA,PLCG1,PLXNB3,NLGN3…
60322	609	193	0.000571	1: head development (4:4)	CDH2,ATP6AP2,TACC3,ANP32B,CENPF,YWHAQ,EFHC1,CKB,CLN5,CNTN1,COL4A1,CSK,CSNK1E,CSNK2A1,TTBK2,CST3,CTNNB1,AARS,ABAT,DPYSL2,E2F1,S1PR1,LPAR1,EPHB2,EPHB3,AK4,EZH1,EZH2,FABP7,ACSL3,FGF9,FGFR1,FGFR2,ZNF365,BTBD3,RAB3GAP1,SIRT2,FAIM2,KDM1A,PHLPP2,FOXO3,AFF2,SRGAP2,SEZ6L,ABL1,FYN,XRCC6,NIPBL,ASPM,TSKU,GART,HTRA2,GLUD1,GNAO1,GNAQ,GRID2,GRIN1,GRIN2A,GRIN2C,ANKRD11,H2AFX,SOCS7,APAF1,HNMT,HNRNPD,HOXB1,HPRT1,H…
1990778	210	76	0.000576	1: protein localization to cell periphery (6:6)	CDH2,TSPAN5,OPTN,RAMP2,GNB2L1,SORBS1,TMED2,RAB40B,AP2M1,CLTC,CSK,CSNK2A1,DLG1,DPP6,EPB41,EPHB2,ACSL3,EFR3B,NFASC,EPB41L3,EFR3A,RHOQ,TSPAN15,RAB26,CLIP3,LDLRAP1,VPS4A,ANK1,ANK2,ANK3,EHD3,ITGA3,ITGB1,JUP,ARF6,LRP1,MYO5A,NUBP1,ATP1B1,PALM,PDPK1,RAPGEF6,SYTL2,GOLPH3L,PPP2R5A,LIN7C,PRKCE,PRKCZ,PRNP,SPTBN4,RDX,ROCK1,CLIP1,KIF13A,GOLPH3,SNAP25,SPTBN1,STAC,STX4,STXBP1,VAMP2,EZR,CACNB2,TSPAN14,DCHS1,NUMB,…
7018	210	76	0.000576	1: microtubule-based movement (4:4)	ACTR2,KIF20A,RASGRP1,DNAL4,LRPPRC,AP3S2,CENPE,KIF1C,KIF2C,KIF3A,SSX2IP,AP2M1,CLTC,KIF18B,DCTN1,DYNC1H1,DYNC1I2,DYNC1LI2,CEP131,KIF21B,BICD2,KIF4A,IFT81,CFAP20,RACGAP1,KIF2A,KIF5A,KIF5C,KLC1,KIF11,KIFC1,KIF22,KPNB1,TNPO1,MAP1B,MAPT,MYO5A,MYO6,MYO9A,NEFH,PAFAH1B1,IFT52,DYNC2LI1,HSPB11,KIF1A,NDE1,KIF26B,SYBU,PRKCZ,MYO5C,KIF15,BBS4,RAB6A,KIF13A,SH3GL2,KLC2,SPAST,MYH14,TTC26,TRIM46,SPG11,IFT88,AP3B2,N…
61640	53	25	0.000594	1: cytoskeleton-dependent cytokinesis (5:6)	PDCD6IP,ACTR2,KIF20A,CENPA,CFL1,CIT,EFHC1,ECT2,NUP62,KIF4A,CKAP2,VPS4A,ANK3,RACGAP1,STMN1,NUSAP1,BBS4,RASA1,SPAST,SPTBN1,MAP9,AURKB,KIF23,KIF20B,ESPL1
90662	29	16	0.000605	1: ATP hydrolysis coupled transmembrane transport (6:6)	ATP6V0E2,ATP6V0A2,ATP1A1,ATP1A2,ATP1B1,ATP1B2,ATP4A,ATP6V1H,ATP6V1A,ATP6V1B2,ATP6V0C,ATP6V1C1,ATP6V1E1,ATP6V0A1,ATP6AP1,ATP6V0E1
17038	162	61	0.000612	1: protein import (6:9)	SNUPN,TXNIP,SEC61B,PHB2,CLU,AGT,ECT2,FGF9,KPNA6,NUP62,POLA2,SAMM50,TIMM9,ANGPT1,TIMM22,HSPA4,HSPA8,HSP90AA1,APOE,JUP,KPNA1,KPNB1,KPNA2,KPNA3,TNPO1,IPO5,LAMP2,ARNTL,MT3,NFKBIA,NUP88,NCKIPSD,PEX1,PEX13,NUP54,PML,MED1,PPP1R10,PPP3CA,PRKCD,MAPK1,NUP107,PEX19,RAN,RANBP1,RANBP2,BCL6,TSC2,PTTG1IP,ZIC1,NUP85,NUP214,RAE1,CBLB,HYAL2,ZPR1,RPL23,CABP1,CEP57,NUPL1,CDK1
7173	109	44	0.000627	1: epidermal growth factor receptor signaling pathway (8:10)	SPRY2,STAM2,ADORA1,CSK,AGT,EPS15,PTK2B,NUP62,ABL1,RNF115,GRB7,HRAS,ARF4,KRAS,PDPK1,PLCG1,FBXW7,ERBB2IP,PTPN3,PTPN12,PXN,EPS15L1,SNX6,RPS27A,SH3GL2,GAREM,SOS1,BTC,ADAM17,TSG101,UBA52,UBC,RAB7A,DGKD,CBL,CBLB,IQGAP1,MVB12B,RQCD1,REPS2,RPS6KA5,SOCS5,RASSF2,CDC42
51054	191	70	0.000628	1: positive regulation of DNA metabolic process (5:9)	PARP3,RAD50,TRIM28,CDK2,PNKP,PARP1,CST3,CTNNB1,DDX11,DKC1,ERCC1,PTK2B,FGFR1,CCT5,PAXIP1,FOXM1,FAM168A,PRKD2,POT1,GNL3,CACYBP,RGCC,MSH6,H2AFX,HNRNPD,APBB1,HRAS,HSP90AA1,MECP2,MGMT,MRE11A,MSH2,NEK2,NVL,PAK3,PCNA,C5ORF45,PML,ATRX,WRAP53,RIF1,FAM178A,PRKCD,MAPK1,PDGFC,CBX8,WIZ,RAD51,RFC3,RFC4,RFC5,MAP2K4,SETMAR,BRCA1,TCP1,TP53BP1,UBE2N,UNG,WHSC1,XRCC1,CALR,MAPKAPK5,TNKS,TIMELESS,CCT6A,AURKB,BRE,CDK1,…
51588	79	34	0.000632	1: regulation of neurotransmitter transport (5:6)	DNM1L,UNC13B,HRH3,ABAT,NLGN1,RAB3GAP1,RIMS1,UNC13A,SYT11,KCNMB4,GPM6B,SEPT2,ATP1A2,ATP2A2,P2RX7,PARK2,PFN2,SNX6,RAB3A,RAB5A,SLC6A1,SNCA,SNCG,STX1A,STXBP1,VAMP2,SYN1,MCTP1,CAMK2A,SNX4,NAPA,PREPL,RIMS3,SV2A
60560	175	65	0.00064	1: developmental growth involved in morphogenesis (4:5)	TRIM28,SPRY2,OLFM1,SLC9A6,SEMA4F,KDM5B,SYT2,CSF1,CTNNB1,DPYSL2,S1PR1,FGF1,FGFR2,RIMS1,UNC13A,CYFIP1,COBL,NEDD4L,FN1,ADNP,ABL1,AUTS2,GDI1,CYFIP2,IFRD1,APOE,ITGB1,L1CAM,MAG,MAP1B,MAPT,MT3,NDN,PAFAH1B1,PAK1,PARK2,CDKL3,BCL11A,PLXNB3,NLGN3,MED1,KIF26B,PPP3CB,IMPACT,PRKCZ,SEMA3G,RTN4,PTK7,RARG,RNF6,BDNF,SH3GL2,SLIT3,AURKA,STK11,SYT1,TIAM1,SPG11,NDEL1,IQGAP1,DCLK1,LHX2,PLAA,ZEB2,MED12
2000310	17	11	0.00065	1: regulation of NMDA receptor activity (6:10)	DAPK1,DLG4,EPHB2,PTK2B,NLGN1,MAPK8IP2,NLGN3,RELN,RASGRF1,PINK1,CAPN1
46599	17	11	0.00065	1: regulation of centriole replication (5:11)	PLK4,SPICE1,NUP62,TRIM37,NPM1,CDK5RAP2,MDM1,STIL,BRCA1,CEP76,KAT2B
7064	17	11	0.00065	1: mitotic sister chromatid cohesion (5:9)	PDS5B,SMC5,PDS5A,NIPBL,ATRX,FAM178A,RB1,SMC1A,TNKS,H2AFY,CDC20
42552	97	40	0.000653	1: myelination (5:9)	WASF3,CLU,CTNNB1,DLG1,LPAR1,SIRT2,NFASC,EPB41L3,SERINC5,ANK2,KCNJ10,MAG,MAL,MBP,ASPA,MYO5A,NAB2,PLLP,PLP1,ADAM22,PPP3R1,PARD3,KLK6,RARG,S100B,SCN2A,SCN8A,SKI,CNTN2,UGT8,XK,ZNF24,JAM3,GNPAT,ATRN,CNTNAP1,ZPR1,MTMR2,QKI,KIF14
10608	457	149	0.000658	1: posttranscriptional regulation of gene expression (6:7)	LRPPRC,CDK4,HNRNPR,GNB2L1,SYNCRIP,KHDRBS1,GCN1L1,CDC37,RNF139,EXOSC8,NACC2,DAPK1,DHFR,DKC1,DPH2,E2F1,EIF4A2,EIF4E,EIF4EBP2,EIF4G2,EIF5,ELAVL1,ETF1,PTK2B,CASC3,NCBP2,HABP4,SAMD4A,FOXO3,TNRC6B,NUP205,CYFIP1,PSME4,NUP210,NUP160,TARDBP,CARHSP1,NUP62,GAPDH,SERBP1,AGO2,CSDC2,MKNK2,GRB7,DROSHA,CNOT7,HNRNPC,HNRNPD,APEX1,HSPA8,NUP43,ITGA2,TNPO1,PAIP2B,SMAD2,MTIF2,ACO1,CNOT2,NPM1,YBX1,NUP88,RPS27L,YTHDF2,S…
32409	185	68	0.000685	1: regulation of transporter activity (4:4)	CACNG2,GNB5,AHCYL1,PARK7,CRHR1,DAPK1,DLG1,DLG4,EPHB2,PTK2B,FGF12,FGF14,FKBP1B,NLGN1,GPD1L,NEDD4L,MAPK8IP2,GBAS,GJA1,STK39,GLRX,ANK2,ANK3,EHD3,KCNA1,KCNC1,MYO5A,ATP1A2,ATP1B1,ATP1B2,PDZK1,FXYD1,ATP7A,FXYD7,FXYD6,NLGN3,PPARG,PRKACA,PRKCD,PRKCE,PRNP,RELN,JPH3,PTPN3,RASGRF1,RYR2,SCN1B,SCN2B,THADA,PINK1,SLC9A1,SNCA,STAC,STIM1,ABCC8,VAMP2,YWHAH,CACNB2,CACNB4,KCNAB1,CALM1,CALM2,CALM3,CAPN1,CASQ1,SYNGR3,…
51489	37	19	0.000689	1: regulation of filopodium assembly (6:9)	TENM1,DPYSL3,DMTN,NLGN1,RHOQ,GAP43,PPP1R16B,DNM3,GPM6A,ARF6,PALM,FNBP1L,PRKCD,RAB5A,RALA,FSCN1,TRPM2,WASL,CDC42
50000	62	28	0.000731	1: chromosome localization (5:5)	PDCD6IP,ACTR2,NDC80,PIBF1,CENPC,SPAG5,CENPE,CENPF,KIF2C,SPICE1,DYNC1H1,LEMD3,NUP62,VPS4A,KIFC1,KIF22,KPNB1,CHMP3,NDE1,SPDL1,CDCA8,CENPQ,MIS12,NDEL1,CDC23,CCNB1,DLGAP5,KIF14
31572	32	17	0.000784	1: G2 DNA damage checkpoint (6:10)	TOPBP1,CHEK1,FOXN3,DONSON,FOXO4,MRE11A,C5ORF45,TAOK3,DTL,FANCI,RBBP8,CLSPN,BRCA1,CDK5RAP3,TAOK2,BRE,CDK1
387	32	17	0.000784	1: spliceosomal snRNP assembly (6:13)	SNUPN,SRSF10,CLNS1A,LSM4,AAR2,PRPF31,GEMIN4,SNRPC,SNRPD1,SNRPD2,SNRPD3,SNRPE,SNRPF,SNRPG,WDR77,GEMIN6,TGS1
72659	189	69	0.000792	1: protein localization to plasma membrane (7:7)	CDH2,TSPAN5,OPTN,RAMP2,GNB2L1,SORBS1,TMED2,RAB40B,AP2M1,CLTC,CSK,CSNK2A1,DLG1,DPP6,EPHB2,ACSL3,EFR3B,NFASC,EPB41L3,EFR3A,RHOQ,TSPAN15,RAB26,CLIP3,LDLRAP1,VPS4A,ANK1,ANK2,ANK3,EHD3,ITGA3,ITGB1,JUP,ARF6,LRP1,MYO5A,ATP1B1,PALM,PDPK1,RAPGEF6,SYTL2,GOLPH3L,PPP2R5A,PRKCE,PRKCZ,PRNP,SPTBN4,RDX,ROCK1,KIF13A,GOLPH3,SPTBN1,STAC,STX4,STXBP1,VAMP2,EZR,CACNB2,TSPAN14,DCHS1,NUMB,VAMP4,SQSTM1,MAP7,SLC9A3R1,ROCK…
726	68	30	0.000796	1: non-recombinational repair (7:9)	RAD50,ERCC1,PAXIP1,SMC5,TFIP11,XRCC6,H2AFX,LIG4,MRE11A,C5ORF45,RNF138,PIAS4,POLA1,RIF1,PRKDC,BARD1,RBBP8,SETMAR,BRCA1,TP53BP1,UBE2N,UVRAG,WHSC1,XRCC1,C7ORF49,AUNIP,DEK,HIST1H4J,BRE,MDC1
1904062	225	80	0.000805	1: regulation of cation transmembrane transport (7:8)	CACNG2,GNB5,CORO1A,PARK7,SLC31A2,CRHR1,DAPK1,DLG1,DLG4,DPP6,AGT,EPHB2,F2R,PTK2B,FGF12,FGF14,FKBP1B,NLGN1,GPD1L,NEDD4L,MAPK8IP2,ABL1,FYN,GBAS,STK39,GLRX,ANK2,ANK3,EHD3,KCNA1,KCNC1,KCNN2,LYN,MYO5A,ATP1A2,ATP1B1,ATP1B2,PDPK1,PDZK1,PLCG1,FXYD1,ATP7A,FXYD7,FXYD6,NLGN3,CHD7,PRKACA,PRKCE,PRNP,RELN,JPH3,PTPN3,RASGRF1,RYR2,SCN1B,SCN2B,THADA,SLC30A5,PINK1,SLC9A1,SNCA,SNTA1,STAC,STIM1,ABCC8,VAMP2,THY1,YWHAH…
15988	22	13	0.000813	1: energy coupled proton transmembrane transport, against electrochemical gradient (9:10)	ATP6V0E2,ATP6V0A2,ATP1A2,ATP4A,ATP6V1H,ATP6V1A,ATP6V1B2,ATP6V0C,ATP6V1C1,ATP6V1E1,ATP6V0A1,ATP6AP1,ATP6V0E1
15991	22	13	0.000813	1: ATP hydrolysis coupled proton transport (8:11)	ATP6V0E2,ATP6V0A2,ATP1A2,ATP4A,ATP6V1H,ATP6V1A,ATP6V1B2,ATP6V0C,ATP6V1C1,ATP6V1E1,ATP6V0A1,ATP6AP1,ATP6V0E1
40001	22	13	0.000813	1: establishment of mitotic spindle localization (6:8)	SPRY2,NDC80,CENPA,DCTN1,KPNB1,PAFAH1B1,NUSAP1,NDE1,SPDL1,CDK5RAP2,DYNLT1,NDEL1,ESPL1
99131	22	13	0.000813	1: ATP hydrolysis coupled ion transmembrane transport (7:8)	ATP6V0E2,ATP6V0A2,ATP1A2,ATP4A,ATP6V1H,ATP6V1A,ATP6V1B2,ATP6V0C,ATP6V1C1,ATP6V1E1,ATP6V0A1,ATP6AP1,ATP6V0E1
7077	40	20	0.000814	1: mitotic nuclear envelope disassembly (5:8)	NUP205,NUP210,NUP160,NUP62,NUP43,NUP88,NUP54,PRKCA,PRKCB,NUP107,RANBP2,VRK1,NUP37,NUP85,NUP214,RAE1,CCNB1,CCNB2,NUPL1,CDK1
71166	110	44	0.000814	1: ribonucleoprotein complex localization (4:4)	DDX39A,SRSF10,CPSF4,U2AF2,EIF4E,CASC3,NCBP2,SMG1,NUP205,NUP210,NUP160,NUP62,PRPF31,NXT1,NUP43,RPSA,NUP88,RBMX2,NUP54,SDAD1,RIOK2,ENY2,NUP107,RAN,RANBP2,UPF1,ABCE1,SRSF1,SRSF2,SRSF3,SRSF6,SRSF7,U2AF1,NUP37,NUP85,THOC7,NUP214,RAE1,THOC5,SRSF9,EIF4A3,NUPL1,RBM8A,THOC1
72395	71	31	0.000821	1: signal transduction involved in cell cycle checkpoint (4:8)	CDK2,CHEK1,CHEK2,ARID3A,E2F1,RGCC,CNOT7,CNOT2,NPM1,PCNA,TRIAP1,DTL,PML,PRKDC,CNOT6,RPS27A,SOX4,SOX11,BRCA1,AURKA,TP53,UBA52,UBC,CRADD,CCNB1,RQCD1,CNOT8,BRE,CDK1,CDC5L,CDC25C
2223	107	43	0.000829	1: stimulatory C-type lectin receptor signaling pathway (7:12)	MALT1,CREBBP,TAB2,PSME4,FBXW11,FYN,HRAS,KRAS,LYN,NFKBIA,PAK1,PAK2,PAK3,CLEC4A,PDPK1,PRKACA,PRKACB,PRKCD,PSMA2,PSMA3,PSMA4,PSMA5,PSMA6,PSMA7,PSMB1,PSMB2,PSMB3,PSMB4,PSMB5,PSMB7,PSMC3,PSME1,PSME2,RPS27A,SKP1,UBA52,UBC,UBE2D1,UBE2D2,UBE2N,BCL10,RPS6KA5,PSMF1
83	27	15	0.00084	1: regulation of transcription involved in G1/S transition of mitotic cell cycle (5:12)	DHFR,E2F1,E2F6,FBXO5,ID2,NPAT,ORC1,PCNA,POLA1,BACH1,RB1,RRM2,TYMS,CDC45,ZPR1
51651	74	32	0.000841	1: maintenance of location in cell (3:5)	OS9,KDELR2,PARK7,DBN1,EPB41L3,FLNB,SYNE1,FTL,GAA,ASPM,ANK3,HK1,APOE,JUP,PAFAH1B1,PML,TBCCD1,TWF1,SPTBN4,BARD1,BBS4,RIT2,GOLPH3,PDIA2,SKP1,PINK1,SORL1,SOX4,UVRAG,EZR,TLN2,SUPT7L
30004	83	35	0.000875	1: cellular monovalent inorganic cation homeostasis (7:9)	SLC9A6,CLN5,ATP6V0E2,AGT,SLC26A2,NEDD4L,ATP6V0A2,CLIC4,ATP1A1,ATP1A2,ATP1B1,ATP1B2,ATP5B,ATP6V1D,ATP6V1H,ATP6V1A,ATP6V1B2,ATP6V0C,ATP6V1C1,ATP6V1E1,ATP6V1G2,ATP6V0A1,PPT1,MAPK1,SLC26A10,SLC4A3,SLC9A1,SLC9A5,TP53,CA7,RAB7A,SLC4A4,ATP6V0E1,SLC4A8,ATP6V1G1
6406	92	38	0.000876	1: mRNA export from nucleus (6:13)	DDX39A,SRSF10,CPSF4,U2AF2,EIF4E,CASC3,NCBP2,SMG1,NUP205,NUP210,NUP160,NUP62,NXT1,NUP43,NUP88,RBMX2,NUP54,ENY2,NUP107,RANBP2,UPF1,SRSF1,SRSF2,SRSF3,SRSF6,SRSF7,U2AF1,NUP37,NUP85,THOC7,NUP214,RAE1,THOC5,SRSF9,EIF4A3,NUPL1,RBM8A,THOC1
71427	92	38	0.000876	1: mRNA-containing ribonucleoprotein complex export from nucleus (5:12)	DDX39A,SRSF10,CPSF4,U2AF2,EIF4E,CASC3,NCBP2,SMG1,NUP205,NUP210,NUP160,NUP62,NXT1,NUP43,NUP88,RBMX2,NUP54,ENY2,NUP107,RANBP2,UPF1,SRSF1,SRSF2,SRSF3,SRSF6,SRSF7,U2AF1,NUP37,NUP85,THOC7,NUP214,RAE1,THOC5,SRSF9,EIF4A3,NUPL1,RBM8A,THOC1
46777	206	74	0.000904	1: protein autophosphorylation (8:9)	RAD50,TRIM28,TNK2,CAMKK2,PIM2,CHEK2,CSK,CSNK2A1,DAPK1,MARK2,EPHA1,EPHB1,EPHB3,PTK2B,FGFR1,FGFR2,AAK1,SMG1,FLT3,ABL1,FYN,PRKD2,STK39,GRK5,MKNK2,KIT,LYN,MAP3K9,MAP3K10,MRE11A,NEK2,NTRK2,PAK1,PAK2,TAOK3,PDPK1,PPP2R5B,IMPACT,RIOK2,PDGFC,PRKX,CLK4,RAP2C,RAP2B,PINK1,STK4,AURKA,STK10,STK11,THY1,TTK,TYRO3,VRK1,VRK2,YES1,MAP3K12,CAD,CALM1,CALM2,CALM3,CAMK4,CAMK2A,CAMK2B,CAMK2G,STK24,MAPKAPK5,TNK1,TRIM24,I…
42059	35	18	0.000964	1: negative regulation of epidermal growth factor receptor signaling pathway (6:12)	SPRY2,STAM2,EPS15,NUP62,RNF115,PTPN3,EPS15L1,SNX6,RPS27A,SH3GL2,TSG101,UBA52,UBC,RAB7A,CBL,CBLB,SOCS5,CDC42
72331	236	83	0.000966	1: signal transduction by p53 class mediator (5:7)	RAD50,CDK2,HEXIM1,TOPBP1,CHD4,CHEK1,CHEK2,CSNK2A1,ARID3A,E2F1,HIPK1,SNW1,TPX2,PAXIP1,KDM1A,FOXM1,FOXO3,PPP1R13B,RGCC,CNOT7,HDAC1,HDAC2,HUS1,MRE11A,MSH2,MYO6,NOP2,CNOT2,NPM1,PARK2,RPS27L,PCNA,ING4,KRCC1,TRIAP1,TAF9B,PDK2,WWOX,PML,ATRX,SMYD2,CNOT6,BARD1,RAD17,RBBP4,RBBP7,RBBP8,RFC3,RFC4,RFC5,RPA2,RPA3,RPS27A,BDKRB2,AEN,SOX4,BRCA1,AURKA,STK11,TAF7,TAF11,TBP,TP53,TP53BP2,UBA52,UBC,PTTG1IP,TMEM109,BAG…
51336	961	290	0.000977	1: regulation of hydrolase activity (5:5)	DNM1L,RASGRP1,DNAL4,FAM13A,TNK2,RCAN2,SPRY2,RGS19,DNAJA2,NOD1,GNB2L1,VAV3,ANP32B,LAMTOR5,CDC42EP3,RGS14,NPRL2,SPINT2,GNB5,TMED2,ADAP1,ADRM1,FICD,CHN1,CHN2,PARK7,GABARAPL2,ARAP2,AGAP2,CRY2,CRYAB,CSNK2A1,CST3,ADRA1A,CTGF,DAP,DAPK1,DDX11,DHCR24,DLG2,DYNC1I2,RCAN1,AGT,DVL2,DVL3,ECT2,S1PR1,LPAR1,EPHA1,EPHB3,EZH2,F2R,ALDH1A1,PTK2B,FBLN1,FGD1,FGFR1,FGFR2,FKBP1B,RAB3GAP1,RRP1B,ARHGAP26,RAP1GAP2,LRCH1,GRA…
10032	5	5	0.000987	1: meiotic chromosome condensation (5:9)	SMC4,SMC2,NCAPD3,NCAPH,NCAPD2
1905446	5	5	0.000987	1: regulation of mitochondrial ATP synthesis coupled electron transport (7:15)	PARK7,PINK1,SNCA,CCNB1,CDK1
45144	5	5	0.000987	1: meiotic sister chromatid segregation (5:9)	PPP2R1A,RAD51C,BUB1,BUB1B,DSN1
22898	174	64	0.000988	1: regulation of transmembrane transporter activity (5:7)	CACNG2,GNB5,AHCYL1,PARK7,CRHR1,DAPK1,DLG1,DLG4,EPHB2,PTK2B,FGF12,FGF14,FKBP1B,NLGN1,GPD1L,NEDD4L,MAPK8IP2,GBAS,GJA1,STK39,GLRX,ANK2,ANK3,EHD3,KCNA1,KCNC1,MYO5A,ATP1A2,ATP1B1,ATP1B2,PDZK1,FXYD1,ATP7A,FXYD7,FXYD6,NLGN3,PRKACA,PRKCE,PRNP,RELN,JPH3,PTPN3,RASGRF1,RYR2,SCN1B,SCN2B,THADA,PINK1,SLC9A1,STAC,STIM1,ABCC8,VAMP2,YWHAH,CACNB2,CACNB4,KCNAB1,CALM1,CALM2,CALM3,CAPN1,CASQ1,SLC9A3R1,HOMER1
140029	60	27	0.001	1: exocytic process (3:8)	RABEPK,UNC13B,CPLX2,RAB40B,VPS45,DMTN,NLGN1,UNC13A,EXOC6B,RAB26,RAB15,LYN,SYTL2,VPS11,SNX6,RAB3A,SNAP25,STX1A,STX4,STXBP1,STXBP3,VAMP2,SNX4,NAPA,SYNJ1,CADPS2,SNPH
1901293	310	105	0.00102	1: nucleoside phosphate biosynthetic process (6:8)	SLC25A13,CDS1,PAICS,ADCY2,RUNDC3A,ACOT7,PARP1,CTPS1,ADSL,DCTD,DGUOK,SLC26A2,DTYMK,DUT,FLCN,HACD2,ENO2,AK2,AK4,ERH,ACSL3,FBP1,ALDOA,ALDOC,NMNAT2,NUP205,NUP210,NUP160,ACSL6,ATP6V0A2,NUP62,GAPDH,GART,GBAS,AMPD2,GPI,GUCY1B3,NME7,HK1,ACACA,HPRT1,IDH2,NUP43,IMPDH2,KARS,ME1,MTHFD1,ACLY,NME1,NME3,NME4,NUP88,OGDH,ATP5A1,P2RX7,ATP5B,MLXIPL,HSD17B12,PDHB,PDK2,PFAS,PFKM,PFKP,PGAM1,PGAM2,NUP54,ATP6V0A1,PDP1,P…
19725	725	224	0.00103	1: cellular homeostasis (3:5)	CD24,PDIA6,TXNDC9,MICU1,GNB2L1,SLC9A6,UNC13B,CIB2,CHERP,PRDX4,TXNRD2,POLD3,PDIA5,UBE2C,CORO1A,TXNRD3,C1QTNF3,CKB,CLN5,CLNS1A,SLC31A1,SLC31A2,ADRA1A,ATP6V0E2,DLG4,AGT,SLC26A2,S1PR1,LPAR1,F2R,PTK2B,FEN1,ALDOA,FKBP1B,TRIM32,SWAP70,FOXO3,NEDD4L,ATP6V0A2,POLA2,ABL1,FTL,FYN,GAA,SLC39A6,CLIC4,RAB11FIP5,GJA1,NPTN,GCLC,GLRX,GNG3,GPLD1,CCR10,GPR17,ANK2,GPX1,GRIA1,GRIK2,GRIN1,GRIN2A,GRIN2C,GRM1,HK1,ANXA7,HM…
50773	114	45	0.00103	1: regulation of dendrite development (5:13)	DNM1L,ACTR2,CFL1,IL1RAPL1,CUX1,DBN1,LPAR1,EZH2,NLGN1,SARM1,CYFIP1,COBL,CAMSAP2,CUX2,CRTC1,SIPA1L1,DNM3,GRIN1,HDAC2,APOE,ITPKA,ARF6,PAFAH1B1,PAK3,CDKL3,BCL11A,NLGN3,PPP3CA,RELN,CAMK1D,PTPRD,GORASP1,CAPRIN2,STK11,TIAM1,VLDLR,YWHAH,CAMK2B,IQGAP1,DLG5,TAOK2,LZTS3,KIAA0319,CDC20,ARHGAP44
1901185	46	22	0.00104	1: negative regulation of ERBB signaling pathway (5:11)	SPRY2,STAM2,EPS15,NUP62,RNF115,LGMN,PTPN3,PTPN12,EPS15L1,SNX6,RPS27A,SH3GL2,BTC,TSG101,UBA52,UBC,RAB7A,CBL,CBLB,NRG2,SOCS5,CDC42
1901565	915	277	0.00104	1: organonitrogen compound catabolic process (5:5)	PDCD6IP,RNF41,TRIM13,ZMPSTE24,STUB1,GNB2L1,ERLIN1,YME1L1,PDE10A,HPSE,SEC61B,OS9,TLK2,ADRM1,WWP1,UBE2C,FAF1,CHEK2,RNF139,SNF8,PARK7,ACOT7,GABARAPL2,TRIM9,ERCC8,AGAP2,AP2M1,CLU,CLN5,CLTC,CRYM,CSNK1A1,CSNK1E,CSNK2A1,CST3,CTBS,RNF187,CTNNB1,CYLD,DAO,ABAT,DUT,EEF1A2,CLN8,ALAD,PTK2B,USP12,RNF44,ENPP4,BTBD3,SIRT2,TRIM32,USP33,HECW1,FAF2,PSME4,FBXW11,NEDD4L,USP24,SLC44A1,KCTD2,DDAH2,DDAH1,PLA2G15,FUCA1,F…
22411	468	151	0.00104	1: cellular component disassembly (4:4)	DNM1L,OPTN,RNF41,CALCOCO2,KATNB1,CAMKK2,AVIL,CFL1,KIF2C,DSTN,TRIOBP,ADAMTS5,CDC37,MRPL3,PARK7,U2AF2,GABARAPL2,CSNK1A1,TTBK2,KIF18B,CST3,CTNNB1,DCTN1,DVL2,DVL3,MARK2,DMTN,ETF1,SWAP70,NUP205,NUP210,NUP160,FN1,NUP62,GABARAPL1,TFIP11,FZD2,ERAL1,CKAP2,VPS4A,HTRA2,MRPS18B,MRPL42,MCTS1,MRPL22,GSPT1,HMGB2,APAF1,HSPA8,HSPG2,NUP43,KIF2A,KLC1,KPNA1,KPNB1,LAMP2,STMN1,LRP1,ASPH,MTIF2,NSF,NUP88,PAFAH1B1,PARK2,…
46606	13	9	0.00104	1: negative regulation of centrosome cycle (5:10)	TRIM37,NUBP1,NEK2,NPM1,CDK5RAP2,MDM1,BRCA1,KAT2B,CCNF
17157	152	57	0.00108	1: regulation of exocytosis (5:8)	PDCD6IP,DNM1L,UNC13B,CPLX2,RAB40B,RAPGEF4,IL1RAPL1,SNF8,TRIM9,SYT2,SCAMP5,NLGN1,RAB3GAP1,RIMS1,EXPH5,SYT11,NCS1,RAB26,VPS4A,PCLO,RAB15,LGALS9,LYN,ATP2A2,NSF,PARK2,CHMP3,PDPK1,PFN2,ATP6AP1,SYTL2,SYT13,SNX6,RAB3A,RAB5A,RALA,SNCA,STX1A,STX4,STXBP1,STXBP3,VAMP2,SYN1,SYT1,TSG101,VSNL1,RAB7A,RAB33B,DOC2B,DOC2A,SNX4,NAPA,CADPS2,STXBP5L,PREPL,RIMS3,GAB2
10970	105	42	0.00109	1: transport along microtubule (6:7)	RASGRP1,LRPPRC,AP3S2,KIF3A,SSX2IP,DCTN1,DYNC1H1,DYNC1I2,CEP131,BICD2,KIF4A,IFT81,KIF5A,TNPO1,MAP1B,MAPT,NEFH,PAFAH1B1,IFT52,DYNC2LI1,HSPB11,KIF1A,NDE1,SYBU,PRKCZ,RAB6A,KIF13A,SPAST,TTC26,TRIM46,SPG11,IFT88,AP3B2,NDEL1,UXT,SSNA1,TTC30A,TRIP11,KIF3B,KIF23,FEZ1,CDC42
30010	105	42	0.00109	1: establishment of cell polarity (4:4)	UST,RNF41,SPRY2,GNB2L1,NDC80,CENPA,SPAG5,CFL1,DCTN1,MARK2,EPHB1,PTK2B,ARF6,MAP1B,MYO9A,PAFAH1B1,PAK1,PKD1,NDE1,SPDL1,KIF26B,CDK5RAP2,PRKCZ,PARD3,CYP26B1,PTK7,ROCK1,GOLPH3,FSCN1,STK11,DYNLT1,EZR,WEE1,NDEL1,SNX27,JAM3,BRSK2,SLC9A3R1,ROCK2,KIF20B,FEZ1,CDC42
44783	66	29	0.00109	1: G1 DNA damage checkpoint (6:10)	CDK2,CHEK2,ARID3A,E2F1,RGCC,CNOT7,CNOT2,NPM1,RPS27L,PCNA,WAC,TRIAP1,PML,RFWD3,PRKDC,CNOT6,RPA2,RPS27A,SOX4,AURKA,TP53,UBA52,UBC,CRADD,CCNB1,RQCD1,CNOT8,CDK1,CDC25C
99111	105	42	0.00109	1: microtubule-based transport (5:5)	RASGRP1,LRPPRC,AP3S2,KIF3A,SSX2IP,DCTN1,DYNC1H1,DYNC1I2,CEP131,BICD2,KIF4A,IFT81,KIF5A,TNPO1,MAP1B,MAPT,NEFH,PAFAH1B1,IFT52,DYNC2LI1,HSPB11,KIF1A,NDE1,SYBU,PRKCZ,RAB6A,KIF13A,SPAST,TTC26,TRIM46,SPG11,IFT88,AP3B2,NDEL1,UXT,SSNA1,TTC30A,TRIP11,KIF3B,KIF23,FEZ1,CDC42
470	20	12	0.00111	1: maturation of LSU-rRNA (6:11)	NSA2,FTSJ3,PES1,GTPBP4,RPL10A,NOP2,RRP15,NHP2,WDR12,RPL7A,RPF1,LAS1L
34765	331	111	0.00112	1: regulation of ion transmembrane transport (6:7)	CACNG2,GNB5,AHCYL1,YWHAQ,CORO1A,PARK7,CLIC1,SLC31A2,CRHR1,DAPK1,DLG1,DLG4,DPP6,AGT,EPHB2,F2R,PTK2B,FGF12,FGF14,FKBP1B,NLGN1,GPD1L,NEDD4L,MAPK8IP2,ABL1,FYN,CLIC4,GBAS,GJA1,STK39,GLRX,ANK2,ANK3,EHD3,KCNA1,KCNA3,KCNC1,KCND1,KCND2,KCND3,KCNH1,KCNJ3,KCNJ6,KCNJ9,KCNJ10,KCNJ12,KCNJ16,KCNN2,KCNQ2,ASIC2,LYN,MYO5A,SEPT2,ATP1A2,ATP1B1,ATP1B2,P2RX7,CRBN,PDPK1,PDZK1,PLCG1,TPCN1,FXYD1,ATP7A,FXYD7,FXYD6,KCNK10,…
51302	130	50	0.00112	1: regulation of cell division (4:5)	KIF20A,GNB2L1,TXNIP,CETN2,CIT,EFHC1,KIF18B,ECT2,FLCN,FGF1,FGF3,FGF9,FGFR2,FIGF,SIRT2,ORC6,NUP62,ASPM,VPS4A,RACGAP1,MDK,NAP1L2,YBX1,SH3GLB1,PIK3C3,PRPF40A,PRKCE,PDGFC,PTN,BBS4,KIF13A,GAREM,SPAST,AURKA,BTC,UVRAG,MAP9,CALM1,CALM2,CALM3,PKP4,PRC1,AURKB,KIF3B,KIF23,KIF20B,RAB11FIP3,KIF14,CDC25B,CDC42
71156	99	40	0.00113	1: regulation of cell cycle arrest (5:8)	CDK2,CDK4,ZNF268,CHEK2,ARID3A,E2F1,FOXM1,BIN1,RGCC,CNOT7,ID2,INSM1,FOXO4,NEUROD1,CNOT2,NPM1,MLXIPL,PCNA,TRIAP1,PML,PPP2R5B,PRKACA,CNOT6,RPS27A,SETMAR,SOX4,BRCA1,AURKA,TP53,UBA52,UBC,ZBTB17,CALR,CRADD,CCNB1,RQCD1,CNOT8,RPL23,CDK1,CDC25C
245	49	23	0.00114	1: spliceosomal complex assembly (6:13)	USP39,SRSF10,SF3A3,SNRNP200,SF3B1,LSM4,RBMX,CRNKL1,PTBP2,SRSF1,SRSF6,SNRPC,SNRPD1,SNRPD2,SNRPD3,SNRPE,SNRPG,SRPK2,GCFC2,GEMIN6,SF3A2,SRSF9,DDX23
32272	49	23	0.00114	1: negative regulation of protein polymerization (6:9)	AVIL,TRIOBP,DMTN,FKBP4,MAPRE1,EML2,CLIP3,INPP5J,STMN1,PFN2,PRKCD,TWF1,SPTBN4,BBS4,RDX,SNCA,SPTB,SPTBN1,SPTBN2,TMOD1,FHOD3,MKKS,CAPZA1
51310	49	23	0.00114	1: metaphase plate congression (5:7)	PDCD6IP,NDC80,PIBF1,CENPC,SPAG5,CENPE,CENPF,KIF2C,SPICE1,DYNC1H1,NUP62,VPS4A,KIFC1,KIF22,KPNB1,CHMP3,SPDL1,CDCA8,CENPQ,MIS12,CDC23,CCNB1,KIF14
99175	49	23	0.00114	1: regulation of postsynapse organization (5:7)	CDH2,DNM1L,ACTR2,CFL1,NLGN1,CUX2,FYN,SIPA1L1,DNM3,APOE,ITPKA,PAFAH1B1,PAK3,NLGN3,SSH1,PRNP,RELN,PTN,CAPRIN2,TIAM1,CAMK2B,LZTS3,ARHGAP44
16925	81	34	0.00118	1: protein sumoylation (9:10)	SAE1,TRIM28,HMG20B,PARK7,CTNNB1,NUP205,NUP210,NUP160,NUP62,GNL3,BIRC5,NUP43,NUP88,PCNA,PIAS4,BCL11A,NUP54,CDCA8,NUP107,RANBP2,SUMO2,SP3,TOP2A,TP53BP1,UBE2I,NUP37,NUP85,NUP214,RAE1,PIAS2,MTA1,ZBED1,AURKB,NUPL1
10826	11	8	0.00124	1: negative regulation of centrosome duplication (5:11)	TRIM37,NUBP1,NPM1,CDK5RAP2,MDM1,BRCA1,KAT2B,CCNF
16082	11	8	0.00124	1: synaptic vesicle priming (4:11)	UNC13B,UNC13A,SNAP25,STX1A,STXBP1,NAPA,SYNJ1,CADPS2
2001032	11	8	0.00124	1: regulation of double-strand break repair via nonhomologous end joining (8:11)	TFIP11,C5ORF45,RIF1,SETMAR,WHSC1,C7ORF49,AUNIP,DEK
21681	11	8	0.00124	1: cerebellar granular layer development (4:13)	TTBK2,FAIM2,GRID2,MDK,CEND1,SERPINE2,CBLN1,KIF14
51103	11	8	0.00124	1: DNA ligation involved in DNA repair (7:9)	PARP3,PARP1,HMGB2,LIG1,LIG3,LIG4,POLB,XRCC1
6273	11	8	0.00124	1: lagging strand elongation (7:11)	PARP3,RNASEH2A,PARP1,FEN1,LIG1,LIG3,LIG4,POLA1
9165	308	104	0.00124	1: nucleotide biosynthetic process (7:9)	SLC25A13,CDS1,PAICS,ADCY2,RUNDC3A,ACOT7,PARP1,CTPS1,ADSL,DCTD,DGUOK,SLC26A2,DTYMK,DUT,FLCN,HACD2,ENO2,AK2,AK4,ERH,ACSL3,FBP1,ALDOA,ALDOC,NMNAT2,NUP205,NUP210,NUP160,ACSL6,ATP6V0A2,NUP62,GAPDH,GART,GBAS,AMPD2,GPI,GUCY1B3,NME7,HK1,ACACA,HPRT1,IDH2,NUP43,IMPDH2,KARS,ME1,MTHFD1,ACLY,NME1,NME3,NME4,NUP88,OGDH,ATP5A1,P2RX7,ATP5B,MLXIPL,HSD17B12,PDHB,PDK2,PFAS,PFKM,PFKP,PGAM1,PGAM2,NUP54,ATP6V0A1,PDP1,P…
51049	1439	420	0.00127	1: regulation of transport (4:5)	CDH2,PDCD6IP,SAE1,DNM1L,TSPAN1,RASGRP1,TENM1,TNK2,CACNG2,GNB2L1,ACAA2,UNC13B,ANP32B,SORBS1,SPAG5,SLMO1,KHDRBS1,GNB5,KDM5B,AHCYL1,CPLX2,EHD1,OS9,LMAN2,RAB40B,YWHAQ,CPSF6,RAPGEF4,CHGA,IL1RAPL1,CORO1A,RNF139,HRH3,SNF8,PARK7,U2AF2,TRIM9,C1QTNF3,CLU,CLIC1,CNTN1,SYT2,SLC31A2,ADORA1,CRHR1,CRY2,CRYAB,CSK,CTNNB1,DAPK1,DLG1,DLG4,DNM1,DYNC1H1,ABAT,DPP6,AGT,E2F1,ECT2,ABCA1,SCAMP5,ABCA2,DMTN,EPHB2,F2R,ACSL3,P…
6405	118	46	0.00127	1: RNA export from nucleus (6:9)	DDX39A,KHDRBS1,SRSF10,CPSF4,CPSF6,U2AF2,EIF4E,CASC3,NCBP2,SMG1,NUP205,NUP210,NUP160,NUP62,NXT1,NUP43,RPSA,NUP88,RBMX2,NUP54,SDAD1,RIOK2,ENY2,NUP107,RAN,RANBP1,RANBP2,UPF1,ABCE1,SRSF1,SRSF2,SRSF3,SRSF6,SRSF7,U2AF1,NUP37,NUP85,THOC7,NUP214,RAE1,THOC5,SRSF9,EIF4A3,NUPL1,RBM8A,THOC1
32412	169	62	0.00131	1: regulation of ion transmembrane transporter activity (6:8)	CACNG2,GNB5,AHCYL1,CRHR1,DAPK1,DLG1,DLG4,EPHB2,PTK2B,FGF12,FGF14,FKBP1B,NLGN1,GPD1L,NEDD4L,MAPK8IP2,GBAS,STK39,GLRX,ANK2,ANK3,EHD3,KCNA1,KCNC1,MYO5A,ATP1A2,ATP1B1,ATP1B2,PDZK1,FXYD1,ATP7A,FXYD7,FXYD6,NLGN3,PRKACA,PRKCE,PRNP,RELN,JPH3,PTPN3,RASGRF1,RYR2,SCN1B,SCN2B,THADA,PINK1,SLC9A1,STAC,STIM1,ABCC8,VAMP2,YWHAH,CACNB2,CACNB4,KCNAB1,CALM1,CALM2,CALM3,CAPN1,CASQ1,SLC9A3R1,HOMER1
7611	205	73	0.00134	1: learning or memory (3:6)	ACTR2,DEAF1,RGS14,DLG4,EIF4EBP2,EPHB2,FEN1,SHANK2,DDHD2,CUX2,AFF2,CRTC1,ADNP,MAPK8IP2,FYN,GATM,NPTN,GMFB,GPI,GRIA1,GRIN1,GRIN2A,APOE,ITGA3,ITGB1,ARF4,KIT,KRAS,MAPT,MDK,MECP2,ATP1A2,NPTX2,NTRK2,PAFAH1B1,PARK2,KCNK10,NLGN3,PPP3CB,PRKAR1B,PRKAR2B,PRKCZ,MAPK1,PRNP,RELN,SLC17A7,PAK7,JPH3,SLC12A5,PTN,RASGRF1,RIC8A,S100B,ATXN1,NDRG4,SLC6A1,SLC8A2,SNAP25,ABCC8,CNTN2,VDAC3,VLDLR,KCNAB1,CALB1,CAMK4,B4GALT2…
16188	7	6	0.00135	1: synaptic vesicle maturation (4:6)	DLG4,UNC13A,SLC17A7,RAB3A,STXBP1,SYP
30913	7	6	0.00135	1: paranodal junction assembly (5:11)	NFASC,EPB41L3,ANK2,UGT8,GNPAT,CNTNAP1
6517	33	17	0.00135	1: protein deglycosylation (6:8)	TRIM13,MAN1A2,OS9,RNF139,PARK7,MAN2A2,MAN2B1,DERL2,EDEM2,UGGT2,MAN1C1,RNF5,RPS27A,ENGASE,UBA52,UBC,RNF103
72578	7	6	0.00135	1: neurotransmitter-gated ion channel clustering (5:8)	GPHN,DLG4,NLGN1,APOE,SSH1,RELN
99612	7	6	0.00135	1: protein localization to axon (5:5)	NFASC,EPB41L3,CNTN2,UGT8,TRIM46,CNTNAP1
31345	134	51	0.00136	1: negative regulation of cell projection organization (5:7)	SPRY2,SEMA4F,DGUOK,DPYSL3,LPAR1,EFNB2,EFNB3,EPHB2,NLGN1,INPP5F,FKBP4,ZNF365,RAP1GAP2,DENND5A,FYN,DNM3,GDI1,INPP5J,HDAC2,IFRD1,APOE,ITGA3,ARF6,ARHGDIA,LRP1,TACSTD2,MAG,MT3,OMG,PAFAH1B1,CDKL3,PFN2,BCL11A,PLXNB3,NLGN3,PPP3CA,PRKCD,PRNP,SEMA3G,RTN4,PTPRO,RAP1GAP,RIT2,RNF6,GORASP1,SPOCK1,THY1,YWHAH,CBFA2T2,MAP4K4,KIAA0319
2001020	150	56	0.00138	1: regulation of response to DNA damage stimulus (5:7)	TRIM28,RAD51AP1,CHEK1,CHEK2,CLU,NACC2,PARP1,DDX11,ERCC1,ZNF365,TRIM32,PAXIP1,KDM1A,SMG1,FOXM1,FAM168A,TFIP11,ABL1,H2AFX,APBB1,MAPT,MCL1,MGMT,PCNA,C5ORF45,TRIAP1,PIAS4,TAF9B,PML,NSMCE4A,USP47,RFWD3,RIF1,OTUB1,FAM178A,PRKCD,SMYD2,CBX8,RAD51,RPA2,SETMAR,BRCA1,TP53BP1,UBE2N,USP1,WHSC1,XRCC1,PTTG1IP,C7ORF49,AUNIP,DEK,THOC5,TIMELESS,TRIP12,BRE,THOC1
31115	9	7	0.00138	1: negative regulation of microtubule polymerization (6:11)	FKBP4,MAPRE1,EML2,CLIP3,INPP5J,STMN1,SNCA
6334	109	43	0.00138	1: nucleosome assembly (6:9)	CHAF1A,ANP32B,CENPA,CENPC,OIP5,TSPYL4,ITGB3BP,KAT6B,CABIN1,CENPI,ASF1A,H2AFX,HMGB2,APITD1,MCM2,NAP1L1,NAP1L2,NAP1L3,NAP1L4,NASP,NPM1,ATRX,CENPQ,MIS18BP1,HJURP,H2AFY2,ASF1B,CASC5,RBBP4,RBBP7,TSPYL2,SET,TSPYL1,CENPM,CENPU,CENPT,ANP32E,HIST1H2BO,HIST1H4J,SMARCA5,HAT1,RUVBL1,H2AFY
71426	109	43	0.00138	1: ribonucleoprotein complex export from nucleus (4:11)	DDX39A,SRSF10,CPSF4,U2AF2,EIF4E,CASC3,NCBP2,SMG1,NUP205,NUP210,NUP160,NUP62,NXT1,NUP43,RPSA,NUP88,RBMX2,NUP54,SDAD1,RIOK2,ENY2,NUP107,RAN,RANBP2,UPF1,ABCE1,SRSF1,SRSF2,SRSF3,SRSF6,SRSF7,U2AF1,NUP37,NUP85,THOC7,NUP214,RAE1,THOC5,SRSF9,EIF4A3,NUPL1,RBM8A,THOC1
32269	786	240	0.00143	1: negative regulation of cellular protein metabolic process (5:8)	CTDSP2,FRY,CDK4,CTDSPL,HNRNPR,SPRY2,CDKN2C,HMG20B,GNB2L1,ADARB1,PIBF1,SYNCRIP,LAMTOR5,HEXIM1,RGS14,SPINT2,ZMYND11,OS9,CHAD,TLK2,RNF139,PNKP,PARK7,U2AF2,GABARAPL2,CRY2,CRYAB,CSK,CSNK2A1,CST3,CTBP1,CTNNB1,DAPK1,DHCR24,DHFR,DLG1,AGT,DUSP3,DUSP8,EIF4E,EIF4EBP2,FLCN,DMTN,EPHA1,EPHB2,CLN8,ALAD,FBLN1,FKBP1B,INPP5F,SIRT2,SAMD4A,FOXM1,SWAP70,KDM4C,TNRC6B,GPD1L,TARDBP,CABIN1,GTPBP4,CORO1C,NUP62,ABL1,FYN,GA…
18210	103	41	0.00144	1: peptidyl-threonine modification (8:9)	SPRY2,CAMKK2,CHEK1,CHEK2,CSNK2A1,MARK2,DMTN,SIRT2,PRKD2,GALNT1,GALNT2,STK39,TBK1,MAP3K10,PDPK1,PHKG1,PHKG2,PRKCA,PRKCB,PRKCD,MAPK1,MAP2K1,PARD3,AZU1,CAMK1D,STK11,TTK,VRK1,MAP3K12,CAD,CALM1,CALM2,CALM3,CAMK2A,CAMK2B,CAMK2G,TNKS,RIPK2,DCLK1,ROCK2,CDK1
35303	147	55	0.00144	1: regulation of dephosphorylation (7:8)	RCAN2,ADORA1,CRY2,CSNK2A1,DLG2,RCAN1,FKBP1B,SWAP70,RRP1B,FKBP15,CABIN1,PPP1R16B,B3GAT3,PPP1R14B,GPLD1,PPP2R3B,ITGA2,PPME1,SYTL2,PPP1R1A,PPP1R7,GPATCH2,PPP1R8,CEP192,PPP1R10,PPP2R1A,PPP2R3A,PPP2R4,PPP2R5A,PPP2R5B,PPP2R5D,PRKCD,PPP2R2D,NSFL1C,CASC5,PTN,ROCK1,SET,PINK1,MTMR9,SMPD1,HSP90B1,YWHAB,CALM1,CDK5RAP3,CALM2,CALM3,IQGAP1,MTMR2,PKMYT1,ROCK2,KIAA0430,SFI1,PPP1R26,PPP4R1
15807	44	21	0.00145	1: L-amino acid transport (7:10)	SLC25A13,SLC25A15,SERINC3,AGT,SLC36A1,SLC7A8,SERINC5,KCNJ10,SEPT2,ATP1A2,PQLC2,SLC7A10,SLC17A7,SERINC1,SLC1A1,SLC1A3,SLC1A4,SLC1A6,SLC38A1,SLC25A12,SLC7A7
31333	100	40	0.00147	1: negative regulation of protein complex assembly (5:7)	AVIL,TRIOBP,PARK7,TRIM9,CLU,CRYAB,DMTN,FKBP4,MAPRE1,SIRT2,EML2,TFIP11,CLIP3,INPP5J,STMN1,CRBN,LCMT1,PFN2,IMPACT,PRKCD,PRKCZ,PMEPA1,CTNNBIP1,TWF1,SPTBN4,BBS4,RDX,SNCA,SORL1,SPTB,SPTBN1,SPTBN2,STXBP1,TMOD1,LDLRAD4,FHOD3,MKKS,CAPZA1,KIF14,CDC42
7272	100	40	0.00147	1: ensheathment of neurons (3:7)	WASF3,CLU,CTNNB1,DLG1,LPAR1,SIRT2,NFASC,EPB41L3,SERINC5,ANK2,KCNJ10,MAG,MAL,MBP,ASPA,MYO5A,NAB2,PLLP,PLP1,ADAM22,PPP3R1,PARD3,KLK6,RARG,S100B,SCN2A,SCN8A,SKI,CNTN2,UGT8,XK,ZNF24,JAM3,GNPAT,ATRN,CNTNAP1,ZPR1,MTMR2,QKI,KIF14
8366	100	40	0.00147	1: axon ensheathment (4:8)	WASF3,CLU,CTNNB1,DLG1,LPAR1,SIRT2,NFASC,EPB41L3,SERINC5,ANK2,KCNJ10,MAG,MAL,MBP,ASPA,MYO5A,NAB2,PLLP,PLP1,ADAM22,PPP3R1,PARD3,KLK6,RARG,S100B,SCN2A,SCN8A,SKI,CNTN2,UGT8,XK,ZNF24,JAM3,GNPAT,ATRN,CNTNAP1,ZPR1,MTMR2,QKI,KIF14
6303	64	28	0.00149	1: double-strand break repair via nonhomologous end joining (8:10)	RAD50,ERCC1,PAXIP1,SMC5,TFIP11,XRCC6,H2AFX,LIG4,MRE11A,C5ORF45,PIAS4,POLA1,RIF1,PRKDC,BARD1,SETMAR,BRCA1,TP53BP1,UBE2N,UVRAG,WHSC1,XRCC1,C7ORF49,AUNIP,DEK,HIST1H4J,BRE,MDC1
43576	18	11	0.0015	1: regulation of respiratory gaseous exchange (4:5)	ADORA1,NLGN1,GLS,GRIN1,TLX3,MECP2,ATP1A2,NR4A2,NLGN3,SLC5A3,FTO
7215	67	29	0.00152	1: glutamate receptor signaling pathway (5:7)	CACNG2,DAPK1,DLG4,EPHB2,PTK2B,NLGN1,UNC13A,MAPK8IP2,GNAQ,GRIA1,GRIA3,GRIA4,GRID2,GRIK2,GRIN1,GRIN2A,GRIN2C,GRM1,GRM3,GRM4,NLGN3,RELN,RASGRF1,PINK1,TIAM1,DAGLA,CAPN1,HOMER3,HOMER1
30866	28	15	0.00153	1: cortical actin cytoskeleton organization (5:7)	PDCD6IP,DLG1,EPB41,EPB41L1,EPB41L3,RHOQ,VPS4A,RACGAP1,ARF6,ROCK1,EZR,FMNL1,CALR,ROCK2,KIF23
51293	28	15	0.00153	1: establishment of spindle localization (5:7)	SPRY2,NDC80,CENPA,SPAG5,DCTN1,DYNC1H1,KPNB1,PAFAH1B1,NUSAP1,NDE1,SPDL1,CDK5RAP2,DYNLT1,NDEL1,ESPL1
6099	28	15	0.00153	1: tricarboxylic acid cycle (4:9)	IDH1,IDH2,IDH3A,IDH3B,MDH1,MDH2,ACO1,OGDH,ACO2,PDHB,OGDHL,SDHA,SDHB,SDHC,SUCLA2
7099	28	15	0.00153	1: centriole replication (4:10)	CDK2,CETN2,PLK4,SPICE1,NUP62,TRIM37,NPM1,CEP72,CDK5RAP2,MDM1,STIL,BRCA1,CEP76,KAT2B,CEP135
72401	70	30	0.00155	1: signal transduction involved in DNA integrity checkpoint (5:9)	CDK2,CHEK1,CHEK2,ARID3A,E2F1,RGCC,CNOT7,CNOT2,NPM1,PCNA,TRIAP1,DTL,PML,PRKDC,CNOT6,RPS27A,SOX4,BRCA1,AURKA,TP53,UBA52,UBC,CRADD,CCNB1,RQCD1,CNOT8,BRE,CDK1,CDC5L,CDC25C
72422	70	30	0.00155	1: signal transduction involved in DNA damage checkpoint (6:10)	CDK2,CHEK1,CHEK2,ARID3A,E2F1,RGCC,CNOT7,CNOT2,NPM1,PCNA,TRIAP1,DTL,PML,PRKDC,CNOT6,RPS27A,SOX4,BRCA1,AURKA,TP53,UBA52,UBC,CRADD,CCNB1,RQCD1,CNOT8,BRE,CDK1,CDC5L,CDC25C
31396	141	53	0.00156	1: regulation of protein ubiquitination (8:11)	STUB1,ZER1,MALT1,UBE2C,RNF139,PARK7,U2AF2,PAXIP1,KDM1A,GTPBP4,ABL1,FYN,FBXO2,FBXO5,GCLC,ANGPT1,DNAJB2,HSP90AA1,APITD1,ARRB1,MAD2L1,PARK2,UBXN1,SEPT4,TRIM44,FANCI,FBXW7,PEF1,OTUB1,PRKCE,RPS2,NXN,GORASP1,BMI1,PINK1,SKP2,SOX4,BRCA1,UBE2D1,UBE2N,UBE3A,PTTG1IP,AIMP2,CDK5RAP3,RIPK2,BCL10,MTA1,TRIP12,RPL23,PLAA,ATG5,CTR9,CDC20
48013	82	34	0.00158	1: ephrin receptor signaling pathway (7:9)	ARPC3,ARPC1B,ACTR2,VAV3,MYL12A,CHN1,AP2M1,DNM1,EFNB2,EFNB3,EPHA1,EPHB1,EPHB2,EPHB3,NCSTN,FYN,SIPA1L1,GRIN1,HRAS,RBPJ,LYN,PAK1,PAK3,APH1A,PSEN2,RASA1,ROCK1,ITSN1,TIAM1,ACTG1,YES1,WASL,ROCK2,CDC42
51261	82	34	0.00158	1: protein depolymerization (7:7)	KATNB1,AVIL,CFL1,KIF2C,DSTN,TRIOBP,TTBK2,KIF18B,DMTN,SWAP70,CKAP2,VPS4A,HSPA8,KIF2A,STMN1,ASPH,LIMA1,MICAL3,TWF1,SPTBN4,RDX,SH3GL2,SPTB,SPTBN1,SPTBN2,TMOD1,MAP6D1,CAPZA1,SYNJ1,NAV3,MICAL2,DNAJC6,KIF14,WDR1
2000649	36	18	0.0016	1: regulation of sodium ion transmembrane transporter activity (7:11)	FGF12,GPD1L,NEDD4L,STK39,GLRX,ANK3,ATP1A2,ATP1B1,FXYD1,FXYD7,FXYD6,PRKCE,PTPN3,SCN1B,SCN2B,SLC9A1,YWHAH,SLC9A3R1
99518	36	18	0.0016	1: vesicle cytoskeletal trafficking (6:7)	RASGRP1,AP3S2,KIF3A,DYNC1H1,MOBP,MYO5A,PAFAH1B1,NDE1,FNBP1L,SYBU,PRKCZ,KIF13A,TRIM46,AP3B2,NDEL1,WASL,KIF3B,KIF23
1905114	493	157	0.00161	1: cell surface receptor signaling pathway involved in cell-cell signaling (4:7)	CDH2,CD24,G3BP1,ATP6AP2,GNB2L1,UNC13B,FERMT2,CHRNB3,AP2M1,CLTC,ADORA1,CPE,CSNK1A1,CSNK1E,CSNK2A1,CTNNB1,CTNND2,CYLD,AES,DLG4,ABAT,DVL2,DVL3,MARK2,PTK2B,FGF9,FGFR2,NLGN1,RAB3GAP1,IGSF9B,RIMS1,HECW1,FOXO3,TNRC6B,PSME4,FBXW11,CUX2,DAAM2,MAPK8IP2,ABL1,FZD2,CBY1,ASPM,TSKU,DKK3,INVS,AGO2,GNAO1,GRK5,GRB10,GRIA1,GRIA3,GRIA4,GRID2,GRIK2,GRIN1,GRIN2A,GRIN2C,HDAC1,APOE,RBPJ,ITGA3,JUP,LRP1,ARNTL,MECP2,MLLT3,…
31324	1895	542	0.00161	1: negative regulation of cellular metabolic process (4:6)	CTDSP2,RAD50,LRPPRC,FRY,OPTN,TRIM28,CDK2,SORBS3,CDK4,RNF41,CTDSPL,HNRNPR,SPRY2,CDKN2C,HMG20B,GNB2L1,ADARB1,PIBF1,ZBTB18,SYNCRIP,DEAF1,LAMTOR5,DRAP1,MXD4,ERLIN1,HEXIM1,TXNIP,CENPF,RGS14,NPRL2,SPINT2,KHDRBS1,KDM5B,ZMYND11,SRSF10,ZNF268,MORF4L1,CBX1,OS9,YWHAQ,CCDC85B,CHAD,TLK2,WWP1,CHD4,FOXN3,WDR6,CHEK2,RNF139,PNKP,PARK7,PHB2,CBX3,U2AF2,GABARAPL2,PIK3IP1,C1QTNF3,CLU,CLTC,NACC2,CREBBP,SOGA1,CRY2,CRYA…
36507	23	13	0.00162	1: protein demannosylation (7:9)	TRIM13,MAN1A2,OS9,RNF139,DERL2,EDEM2,UGGT2,MAN1C1,RNF5,RPS27A,UBA52,UBC,RNF103
36508	23	13	0.00162	1: protein alpha-1,2-demannosylation (8:10)	TRIM13,MAN1A2,OS9,RNF139,DERL2,EDEM2,UGGT2,MAN1C1,RNF5,RPS27A,UBA52,UBC,RNF103
51321	167	61	0.00165	1: meiotic cell cycle (3:4)	SMC4,ACTR2,RAD50,CDK2,RBM7,SYCP2,SMC2,CENPC,PIM2,KLHDC3,CKS2,ERCC1,SIRT2,NCAPD3,NCAPH,LEMD3,RAD54B,ASPM,FBXO5,MLH3,MSH6,PSMC3IP,SLC2A8,H2AFX,HUS1,APITD1,MRE11A,MSH2,MYBL1,NEK2,YTHDF2,ATRX,PPP2CA,PPP2R1A,PRKACB,PRKAR1A,CYP26B1,RAD51,RAD51C,RBBP8,BRDT,AURKA,BUB1,BUB1B,TOP2A,TTK,BAG6,C11ORF80,DSN1,CALR,SMC1A,CCNE2,BUB3,PTTG1,TRIP13,KIAA0430,ESPL1,CDK1,CDC20,NCAPD2,CDC25B
9123	290	98	0.00169	1: nucleoside monophosphate metabolic process (6:8)	DNM1L,SLC25A13,PAICS,PARK7,COX4I1,PARP1,ADSL,DCTD,DGUOK,DLG1,DLG2,DLG4,DTYMK,DUT,FLCN,ENO2,AK2,AK4,FBP1,ALDOA,ALDOC,NUP205,NUP210,NUP160,ATP6V0A2,NUP62,GAPDH,GART,GBAS,AMPD2,GPI,HK1,HPRT1,HSPA8,NUP43,IMPDH2,MECP2,MPP1,MSH2,NDUFA1,NDUFA6,NDUFA10,NDUFB4,NDUFB8,NDUFC1,NDUFS2,NDUFV1,ATP1A2,ATP1B1,NUP88,OGDH,ATP5A1,P2RX7,ATP5B,MLXIPL,PFAS,PFKM,PFKP,PGAM1,PGAM2,ATP6V1A,ATP6V1B2,NUP54,ATP6V0A1,ATP7A,CYC…
15931	190	68	0.00171	1: nucleobase-containing compound transport (6:6)	SNUPN,LRPPRC,DDX39A,SLC35B1,KHDRBS1,SRSF10,CPSF4,CPSF6,U2AF2,ADORA1,EIF4E,CASC3,NCBP2,SMG1,NUP205,NUP210,NUP160,BICD2,NUP62,GJA1,GJB1,SLC25A4,NXT1,SLC25A24,SLC29A2,NUP43,KIF5C,RPSA,NUP88,P2RX7,SIDT2,RBMX2,C14ORF166,NUP54,SIDT1,SDAD1,SLC25A36,RIOK2,ENY2,NUP107,RAN,RANBP1,RANBP2,UPF1,ABCE1,SEC13,SRSF1,SRSF2,SRSF3,SRSF6,SRSF7,U2AF1,SLC35A2,NUP37,SLC25A23,NUP85,THOC7,NUP214,RAE1,THOC5,KHSRP,TNKS,SRSF…
32268	1956	558	0.00173	1: regulation of cellular protein metabolic process (5:7)	CDH2,ABI1,CD24,CTDSP2,RAD50,RASGRP1,LRPPRC,FRY,ATP6AP2,SORBS3,TENM1,TNK2,CDK4,RNF41,CTDSPL,RCAN2,HNRNPR,SPRY2,STUB1,PAK4,CDKN2C,CDKN3,HMG20B,NOD1,GNB2L1,ADARB1,ZER1,PIBF1,ZNHIT1,SYNCRIP,ANP32B,LAMTOR5,HEXIM1,CENPE,RGS14,CAMKK2,SPINT2,KHDRBS1,ZMYND11,ADCY2,RUVBL2,MALT1,OS9,GCN1L1,CHAD,TLK2,ADRM1,UBE2C,CHEK1,FAF1,CDC37,CHEK2,AKAP13,RNF139,SNF8,PNKP,PARK7,PHB2,U2AF2,GABARAPL2,CKS1B,CKS2,CLU,CNTN1,AD…
50803	132	50	0.00175	1: regulation of synapse structure or activity (4:4)	CDH2,DNM1L,ACTR2,CFL1,IL1RAPL1,EPHB1,EPHB2,EPHB3,ETV5,ADGRL1,NLGN1,CLSTN1,CUX2,ADNP,ABL1,FYN,SIPA1L1,DNM3,GRID2,GRIN1,APOE,ITPKA,ASIC2,MECP2,NTRK2,PAFAH1B1,PAK3,NLGN3,SSH1,PPT1,SYBU,PRNP,RELN,ADGRB2,PTN,PTPRD,BDNF,CAPRIN2,SNCA,TIAM1,SYNDIG1,CAMK2B,CBLN1,DLG5,NRXN1,CLSTN3,LZTS3,CDC20,ARHGAP44,CDC42
2220	110	43	0.00176	1: innate immune response activating cell surface receptor signaling pathway (6:11)	MALT1,CREBBP,TAB2,PSME4,FBXW11,FYN,HRAS,KRAS,LYN,NFKBIA,PAK1,PAK2,PAK3,CLEC4A,PDPK1,PRKACA,PRKACB,PRKCD,PSMA2,PSMA3,PSMA4,PSMA5,PSMA6,PSMA7,PSMB1,PSMB2,PSMB3,PSMB4,PSMB5,PSMB7,PSMC3,PSME1,PSME2,RPS27A,SKP1,UBA52,UBC,UBE2D1,UBE2D2,UBE2N,BCL10,RPS6KA5,PSMF1
2001251	107	42	0.0018	1: negative regulation of chromosome organization (6:8)	RAD50,NDC80,CENPF,PARP1,CTBP1,ERCC1,KDM4C,ASF1A,ANAPC15,POT1,HNRNPC,JARID2,MAD2L1,MECP2,LCMT1,ATRX,BCOR,OTUB1,CDK5RAP2,KDM3A,SET,SETMAR,SKI,SMARCB1,SNCA,BRCA1,TAF7,BUB1,BUB1B,TOP2A,TTK,XRCC1,ZNF207,TNKS,CCNB1,BUB3,PTTG1,TRIP13,TRIP12,ATG5,H2AFY,ESPL1
32984	240	83	0.00181	1: protein-containing complex disassembly (5:5)	CALCOCO2,KATNB1,AVIL,CFL1,KIF2C,DSTN,TRIOBP,MRPL3,GABARAPL2,CSNK1A1,TTBK2,KIF18B,CTNNB1,DVL2,DVL3,DMTN,ETF1,SWAP70,GABARAPL1,TFIP11,FZD2,ERAL1,CKAP2,VPS4A,MRPS18B,MRPL42,MCTS1,MRPL22,GSPT1,HSPA8,KIF2A,KLC1,LAMP2,STMN1,ASPH,MTIF2,NSF,LIMA1,TRMT112,MRPS33,CHMP3,MICAL3,TWF1,SPTBN4,RDX,UPF1,ABCE1,VIPAS39,MRPS14,SET,SH3GL2,MRPL9,MRPL44,SMARCA4,SMARCB1,SMARCC1,SMARCD1,SMARCE1,BNIP3,SPTB,SPTBN1,SPTBN2,T…
42391	335	111	0.00187	1: regulation of membrane potential (4:4)	CACNG2,GNB2L1,UNC13B,PARK7,CHRNB3,CLIC1,ADORA1,PARP1,ADRA1A,CXADR,DLG1,DLG4,ABAT,SLC26A2,PTK2B,FGF12,FGF14,FKBP1B,NLGN1,RAB3GAP1,IGSF9B,RIMS1,GPD1L,CUX2,NEDD4L,CRTC1,MAPK8IP2,ABL1,GABRA1,GJA1,GCLC,KCNMB4,GLRX,GNA11,GNAQ,ANK2,ANK3,GRIA1,GRIA3,GRIA4,GRID2,GRIK2,GRIN1,GRIN2A,GRIN2C,CTNNA3,EHD3,JUP,KCNA1,KCND2,KCND3,KCNH1,KCNJ3,KCNJ10,KCNK1,KCNN2,ASIC2,MAPT,MECP2,ATP1A1,ATP1A2,ATP1B1,ATP1B2,ATP2A2,P2…
34404	184	66	0.00188	1: nucleobase-containing small molecule biosynthetic process (5:7)	TXNDC9,PDE10A,ACOT7,CTPS1,DUT,ENO2,FBP1,ALDOA,ALDOC,NUP205,NUP210,NUP160,NUP62,SAMHD1,GAPDH,GPI,GPX1,NME7,HK1,HPRT1,NUP43,IMPDH2,ITPA,MTAP,NUDT1,NME1,NME3,NME4,NUP88,OGDH,P2RX7,PDCL,DERA,MLXIPL,PDE1A,PDE3B,PDE4A,PFKM,PFKP,PGAM1,PGAM2,NUP54,NUDT11,NUDT15,OGDHL,NUP107,RANBP2,TDG,TK1,UMPS,UNG,UPP1,XDH,CAD,NUP37,DCTPP1,NEIL1,NUP85,NUP214,ADPGK,RAE1,GMPS,MBD4,ENTPD3,ENTPD4,NUPL1
6323	158	58	0.00189	1: DNA packaging (7:7)	CHAF1A,SMC4,ANP32B,CENPA,SMC2,CENPC,OIP5,PSME4,TSPYL4,NCAPD3,NCAPH,ITGB3BP,KAT6B,CABIN1,CENPI,ASF1A,NCAPH2,H2AFX,HMGB2,APITD1,MCM2,NAP1L1,NAP1L2,NAP1L3,NAP1L4,NASP,NPM1,NUSAP1,ATRX,NCAPG2,CENPQ,MIS18BP1,HJURP,H2AFY2,ASF1B,ASH1L,CASC5,RBBP4,RBBP7,TSPYL2,NCAPG,SET,TOP2A,TP53,TSPYL1,CENPM,CENPU,CENPT,ANP32E,HIST1H2BO,HIST1H4J,SMARCA5,HAT1,RUVBL1,CCNB1,H2AFY,CDK1,NCAPD2
45022	31	16	0.0019	1: early endosome to late endosome transport (6:7)	SNF8,HOOK2,HOOK1,CHMP3,PIK3C3,VPS11,MAPK1,MAP2K1,RAB5A,RDX,AKTIP,EZR,RAB7A,EEA1,SNX3,MTMR2
6403	194	69	0.00194	1: RNA localization (4:4)	SNUPN,LRPPRC,DDX39A,KHDRBS1,SRSF10,RUVBL2,CPSF4,CPSF6,U2AF2,DKC1,EIF4E,FBL,CASC3,NCBP2,CCT5,SMG1,NUP205,NUP210,NUP160,BICD2,NUP62,PRPF31,NXT1,NUP43,KIF5C,RPSA,NUP88,SIDT2,RBMX2,C14ORF166,NUP54,SIDT1,WRAP53,SDAD1,NOP10,NHP2,RIOK2,ENY2,NUP107,RAN,RANBP1,RANBP2,UPF1,ABCE1,SEC13,SRSF1,SRSF2,SRSF3,SRSF6,SRSF7,TCP1,U2AF1,YY1,NUP37,NUP85,THOC7,NUP214,RAE1,THOC5,KHSRP,RUVBL1,TNKS,SRSF9,CCT6A,QKI,EIF4A3,N…
10921	123	47	0.00195	1: regulation of phosphatase activity (6:9)	RCAN2,CRY2,CSNK2A1,DLG2,RCAN1,FKBP1B,RRP1B,FKBP15,CABIN1,PPP1R16B,B3GAT3,PPP1R14B,GPLD1,PPP2R3B,ITGA2,PPME1,SYTL2,PPP1R1A,PPP1R7,GPATCH2,PPP1R8,CEP192,PPP1R10,PPP2R1A,PPP2R3A,PPP2R4,PPP2R5A,PPP2R5B,PPP2R5D,PPP2R2D,NSFL1C,CASC5,PTN,ROCK1,SET,MTMR9,HSP90B1,CALM1,CDK5RAP3,CALM2,CALM3,PKMYT1,ROCK2,KIAA0430,SFI1,PPP1R26,PPP4R1
38095	123	47	0.00195	1: Fc-epsilon receptor signaling pathway (7:9)	VAV3,MALT1,TAB2,PSME4,FBXW11,HRAS,KRAS,LYN,NFKBIA,PAK1,PAK2,PDPK1,PIK3CB,PLCG1,PPP3CA,PPP3CB,PPP3R1,MAPK1,MAPK9,PSMA2,PSMA3,PSMA4,PSMA5,PSMA6,PSMA7,PSMB1,PSMB2,PSMB3,PSMB4,PSMB5,PSMB7,PSMC3,PSME1,PSME2,RPS27A,MAP2K4,SKP1,SOS1,UBA52,UBC,UBE2D1,UBE2D2,UBE2N,CALM1,BCL10,PSMF1,GAB2
42273	59	26	0.00197	1: ribosomal large subunit biogenesis (5:6)	NSA2,EBNA1BP2,FTSJ3,RPL10L,FASTKD2,PES1,GTPBP4,RPL10A,NOP2,RRP15,RPL26L1,NIP7,SDAD1,BRIX1,NHP2,WDR12,DDX28,RPL6,RPL7A,RPL10,RPL12,RPL35A,RPL38,RPF1,LAS1L,RPL14
1902904	95	38	0.00198	1: negative regulation of supramolecular fiber organization (5:7)	KATNB1,AVIL,TRIOBP,CORO1A,CLU,CRYAB,TTBK2,S1PR1,DMTN,FKBP4,MAPRE1,SWAP70,EML2,CLIP3,CKAP2,INPP5J,GMFB,HSPA8,STMN1,TACSTD2,PARK2,LIMA1,PFN2,PRKCD,TWF1,SPTBN4,BBS4,RDX,SNCA,SPTB,SPTBN1,SPTBN2,TMOD1,MAP6D1,FHOD3,MKKS,CAPZA1,NAV3
33157	214	75	0.002	1: regulation of intracellular protein transport (6:10)	SAE1,TENM1,ANP32B,SLMO1,OS9,PARK7,U2AF2,ECT2,DMTN,ABLIM3,CEP131,MTCL1,NUP62,FYN,B3GAT3,GDI1,GLS2,HTRA2,ANGPT1,ANK3,HNMT,JUP,IPO5,OAZ1,PAK1,PARK2,DERL2,SH3GLB1,UBE2J1,WBP11,PDZK1,PLAGL2,NUP54,MED1,LEPROT,FBXW7,EDEM2,TMEM30A,RIOK2,PRKCD,VPS11,MAPK1,PRNP,PSMB7,BARD1,UBL5,RPL28,PINK1,SORL1,SOX4,SREBF2,VAMP2,TP53,U2AF1,UBE2D3,ZIC1,ZBTB17,NDEL1,ACTL6A,RUVBL1,HYAL2,ZPR1,CDKL2,BRSK2,WDR46,ATPIF1,CABP1,BA…
51383	16	10	0.00201	1: kinetochore organization (5:6)	SMC4,NDC80,CENPA,SMC2,CENPC,CENPE,CENPF,APITD1,MIS12,CENPT
61003	16	10	0.00201	1: positive regulation of dendritic spine morphogenesis (6:15)	DNM1L,ACTR2,CUX2,ITPKA,PAFAH1B1,PAK3,RELN,CAPRIN2,TIAM1,CAMK2B
9147	16	10	0.00201	1: pyrimidine nucleoside triphosphate metabolic process (7:9)	CTPS1,DTYMK,DUT,NME7,NME1,NME3,NME4,TYMS,CAD,DCTPP1
70192	42	20	0.00203	1: chromosome organization involved in meiotic cell cycle (4:6)	SMC4,RAD50,SYCP2,SMC2,NCAPD3,NCAPH,LEMD3,MLH3,MRE11A,ATRX,PPP2R1A,RAD51,RAD51C,BUB1,BUB1B,BAG6,DSN1,CCNE2,TRIP13,NCAPD2
30029	587	183	0.00204	1: actin filament-based process (3:3)	ABI1,PDCD6IP,ARPC3,ARPC1B,ACTR2,FRY,SORBS3,TENM1,PAK4,CAP2,NEBL,SORBS1,CDC42EP3,AVIL,CFL1,WASF3,TMSB15A,DSTN,TRIOBP,CIT,CORO1A,AKAP13,MYL6B,CTGF,CTNNA1,CXADR,DBN1,DLG1,DPYSL3,S1PR1,LPAR1,EPB41,EPB41L1,DMTN,EPHA1,PTK2B,FAT1,FGD1,FGF12,ALDOA,MRAS,ABLIM3,TRIM32,SWAP70,ARHGAP26,IQSEC2,EPB41L3,FLNB,GPD1L,CYFIP1,COBL,NEDD4L,SRGAP2,PIP5K1C,RHOQ,DAAM2,CORO1C,ABL1,SIPA1L1,AUTS2,GJA1,VPS4A,ARFIP1,GMFB,GPM6…
9144	261	89	0.00206	1: purine nucleoside triphosphate metabolic process (7:9)	DNM1L,SLC25A13,GPHN,PARK7,COX4I1,PARP1,DGUOK,FLCN,ENO2,AK4,FBP1,ALDOA,ALDOC,NUP205,NUP210,NUP160,RHOQ,ATP6V0A2,NUP62,SAMHD1,GAPDH,GBAS,GNAI3,GPI,NME7,HK1,HSPA8,NUP43,IMPDH2,ITPA,MECP2,MOCS2,MSH2,NUDT1,NDUFA1,NDUFA6,NDUFA10,NDUFB4,NDUFB8,NDUFC1,NDUFS2,NDUFV1,ATP1A2,ATP1B1,NME1,NME3,NME4,NUP88,OGDH,ATP5A1,P2RX7,ATP5B,MLXIPL,PFKM,PFKP,PGAM1,PGAM2,ATP6V1A,ATP6V1B2,NUP54,ATP6V0A1,ATP7A,CYCS,NDUFB11,NU…
31571	65	28	0.00207	1: mitotic G1 DNA damage checkpoint (6:12)	CDK2,CHEK2,ARID3A,E2F1,RGCC,CNOT7,CNOT2,NPM1,RPS27L,PCNA,TRIAP1,PML,RFWD3,PRKDC,CNOT6,RPA2,RPS27A,SOX4,AURKA,TP53,UBA52,UBC,CRADD,CCNB1,RQCD1,CNOT8,CDK1,CDC25C
44819	65	28	0.00207	1: mitotic G1/S transition checkpoint (5:11)	CDK2,CHEK2,ARID3A,E2F1,RGCC,CNOT7,CNOT2,NPM1,RPS27L,PCNA,TRIAP1,PML,RFWD3,PRKDC,CNOT6,RPA2,RPS27A,SOX4,AURKA,TP53,UBA52,UBC,CRADD,CCNB1,RQCD1,CNOT8,CDK1,CDC25C
51453	65	28	0.00207	1: regulation of intracellular pH (9:11)	SLC9A6,CLN5,ATP6V0E2,SLC26A2,ATP6V0A2,CLIC4,ATP5B,ATP6V1D,ATP6V1H,ATP6V1A,ATP6V1B2,ATP6V0C,ATP6V1C1,ATP6V1E1,ATP6V1G2,ATP6V0A1,PPT1,SLC26A10,SLC4A3,SLC9A1,SLC9A5,TP53,CA7,RAB7A,SLC4A4,ATP6V0E1,SLC4A8,ATP6V1G1
731	65	28	0.00207	1: DNA synthesis involved in DNA repair (7:9)	RAD50,RAD51AP1,POLD3,POLI,ZBTB1,MRE11A,PCNA,REV1,DTL,POLA1,POLD1,POLD2,POLE2,BARD1,RAD51,RAD51C,RBBP8,RFC3,RFC4,RFC5,RPA2,RPA3,RPS27A,BRCA1,UBA52,UBC,PALB2,KIAA0101
1841	83	34	0.0021	1: neural tube formation (6:10)	DEAF1,SPINT2,CFL1,TMED2,DVL2,DVL3,COBL,ABL1,FZD2,APAF1,MTHFD1,PAX2,IFT52,MKS1,PRKACB,PTK7,BBS4,RALA,RARG,STIL,SKI,SOX4,SOX11,SPINT1,ST14,STK4,TSC2,TCTN1,ARID1A,BCL10,LHX2,KIF20B,ZEB2,MED12
30641	68	29	0.0021	1: regulation of cellular pH (8:10)	SLC9A6,CLN5,ATP6V0E2,SLC26A2,ATP6V0A2,CLIC4,ATP5B,ATP6V1D,ATP6V1H,ATP6V1A,ATP6V1B2,ATP6V0C,ATP6V1C1,ATP6V1E1,ATP6V1G2,ATP6V0A1,PPT1,MAPK1,SLC26A10,SLC4A3,SLC9A1,SLC9A5,TP53,CA7,RAB7A,SLC4A4,ATP6V0E1,SLC4A8,ATP6V1G1
71158	77	32	0.00213	1: positive regulation of cell cycle arrest (5:9)	CDK2,CHEK2,ARID3A,E2F1,RGCC,CNOT7,ID2,INSM1,FOXO4,CNOT2,NPM1,PCNA,TRIAP1,PML,PPP2R5B,PRKACA,CNOT6,RPS27A,SOX4,BRCA1,AURKA,TP53,UBA52,UBC,ZBTB17,CRADD,CCNB1,RQCD1,CNOT8,RPL23,CDK1,CDC25C
19692	26	14	0.00215	1: deoxyribose phosphate metabolic process (5:6)	DCTD,DGUOK,DTYMK,DUT,SAMHD1,NUDT1,DERA,NUDT15,TDG,TYMS,UNG,DCTPP1,NEIL1,MBD4
46039	26	14	0.00215	1: GTP metabolic process (8:11)	GPHN,AK4,RHOQ,GNAI3,NME7,IMPDH2,MOCS2,NME1,NME3,NME4,RAN,EFTUD1,NFS1,GTPBP1
1902305	45	21	0.00221	1: regulation of sodium ion transmembrane transport (8:10)	DLG1,FGF12,GPD1L,NEDD4L,STK39,GLRX,ANK3,ATP1A2,ATP1B1,ATP1B2,FXYD1,FXYD7,FXYD6,PRKCE,PTPN3,SCN1B,SCN2B,SLC9A1,SNTA1,YWHAH,SLC9A3R1
15682	34	17	0.00224	1: ferric iron transport (8:10)	CLTC,ATP6V0E2,ATP6V0A2,ARHGAP1,ATP6V1D,ATP6V1H,ATP6V1A,ATP6V1B2,ATP6V0C,ATP6V1C1,ATP6V1E1,ATP6V1G2,ATP6V0A1,ATP6AP1,TF,ATP6V0E1,ATP6V1G1
72512	34	17	0.00224	1: trivalent inorganic cation transport (7:7)	CLTC,ATP6V0E2,ATP6V0A2,ARHGAP1,ATP6V1D,ATP6V1H,ATP6V1A,ATP6V1B2,ATP6V0C,ATP6V1C1,ATP6V1E1,ATP6V1G2,ATP6V0A1,ATP6AP1,TF,ATP6V0E1,ATP6V1G1
97064	34	17	0.00224	1: ncRNA export from nucleus (7:10)	NCBP2,NUP205,NUP210,NUP160,NUP62,NUP43,RPSA,NUP88,NUP54,NUP107,RAN,RANBP2,NUP37,NUP85,NUP214,RAE1,NUPL1
6541	21	12	0.00225	1: glutamine metabolic process (7:10)	CTPS1,GFPT1,GLS2,GLS,GLUD1,MECP2,PFAS,PPAT,NIT2,CAD,ALDH5A1,GMPS
7095	21	12	0.00225	1: mitotic G2 DNA damage checkpoint (6:12)	TOPBP1,FOXN3,DONSON,FOXO4,MRE11A,C5ORF45,TAOK3,FANCI,CLSPN,CDK5RAP3,TAOK2,CDK1
51965	48	22	0.00237	1: positive regulation of synapse assembly (4:9)	IL1RAPL1,EPHB1,EPHB2,EPHB3,ADGRL1,NLGN1,CLSTN1,CUX2,ADNP,GRID2,ASIC2,MECP2,NTRK2,NLGN3,ADGRB2,PTPRD,BDNF,SYNDIG1,CBLN1,DLG5,NRXN1,CLSTN3
30036	497	157	0.00241	1: actin cytoskeleton organization (4:6)	ABI1,PDCD6IP,ARPC3,ARPC1B,ACTR2,FRY,SORBS3,TENM1,PAK4,CAP2,NEBL,SORBS1,CDC42EP3,AVIL,CFL1,WASF3,TMSB15A,DSTN,TRIOBP,CIT,CORO1A,AKAP13,CTGF,CTNNA1,CXADR,DBN1,DLG1,DPYSL3,S1PR1,LPAR1,EPB41,EPB41L1,DMTN,EPHA1,PTK2B,FAT1,FGD1,ALDOA,MRAS,ABLIM3,TRIM32,SWAP70,ARHGAP26,IQSEC2,EPB41L3,FLNB,CYFIP1,COBL,PIP5K1C,RHOQ,DAAM2,CORO1C,ABL1,SIPA1L1,AUTS2,VPS4A,ARFIP1,GMFB,GPM6B,TMSB15B,RGCC,RACGAP1,HRAS,ITGB1,ITP…
18107	99	39	0.00249	1: peptidyl-threonine phosphorylation (8:10)	SPRY2,CAMKK2,CHEK1,CHEK2,CSNK2A1,MARK2,DMTN,SIRT2,PRKD2,STK39,TBK1,MAP3K10,PDPK1,PHKG1,PHKG2,PRKCA,PRKCB,PRKCD,MAPK1,MAP2K1,PARD3,AZU1,CAMK1D,STK11,TTK,VRK1,MAP3K12,CAD,CALM1,CALM2,CALM3,CAMK2A,CAMK2B,CAMK2G,TNKS,RIPK2,DCLK1,ROCK2,CDK1
35304	99	39	0.00249	1: regulation of protein dephosphorylation (7:9)	RCAN2,ADORA1,CRY2,CSNK2A1,RCAN1,FKBP1B,SWAP70,CABIN1,PPP1R16B,B3GAT3,PPP1R14B,PPP2R3B,PPME1,PPP1R1A,PPP1R7,PPP1R8,PPP1R10,PPP2R1A,PPP2R3A,PPP2R4,PPP2R5A,PPP2R5B,PPP2R5D,PRKCD,PPP2R2D,NSFL1C,PTN,ROCK1,SET,PINK1,SMPD1,HSP90B1,YWHAB,CALM1,CALM2,CALM3,ROCK2,PPP1R26,PPP4R1
51168	166	60	0.0025	1: nuclear export (7:8)	DDX39A,ANP32B,KHDRBS1,AHCYL1,SRSF10,MALT1,CPSF4,CPSF6,AKAP13,PARK7,U2AF2,EIF4E,CASC3,NCBP2,SMG1,NUP205,NUP210,NUP160,NUP62,NXT1,NUP43,RPSA,NUP88,RBMX2,PKD1,NUP54,SDAD1,LSG1,RIOK2,ENY2,NUP107,BARD1,RAN,RANBP1,RANBP2,UPF1,ABCE1,ATXN1,SRSF1,SRSF2,SRSF3,SRSF6,SRSF7,SOX4,TP53,U2AF1,NUP37,NUP85,THOC7,NUP214,CALR,RAE1,THOC5,SRSF9,STRADA,BAG3,EIF4A3,NUPL1,RBM8A,THOC1
51298	51	23	0.0025	1: centrosome duplication (4:9)	PDCD6IP,CDK2,CETN2,PLK4,SPICE1,CEP131,USP33,NUP62,TRIM37,NUBP1,NPM1,CHMP3,NDE1,CEP72,CDK5RAP2,MDM1,STIL,BRCA1,CEP76,KAT2B,CCNF,ROCK2,CEP135
7032	51	23	0.0025	1: endosome organization (5:6)	PDCD6IP,STAM2,ARFGEF2,SNF8,DNM1,VPS4A,SNX10,HOOK2,PARK2,HOOK1,CHMP3,PIK3C3,PLEKHJ1,PI4K2A,VPS11,RAB5B,AKTIP,TSG101,RAB7A,VPS37B,SNX3,SYNJ1,SQSTM1
1901214	249	85	0.00254	1: regulation of neuron death (5:6)	GNB2L1,GPR75,CHGA,CORO1A,PARK7,AGAP2,CLU,PARP1,CTNNB1,AARS,DHCR24,EFNB2,ELK1,EPHB1,F2R,PTK2B,FAIM2,FOXO3,SARM1,TRIM2,ADNP,ABL1,FYN,GABRB2,GCLC,TOX3,HTRA2,GPI,ANGPT1,GPX1,GRID2,GRIK2,GRIN1,TBK1,GRM4,HDAC1,HRAS,APOE,KRAS,LIG4,LRP1,MAG,MAPT,MCL1,MDK,MECP2,MAP3K5,MSH2,MT3,NONO,NTRK2,NR4A2,PAK3,PARK2,PDPK1,SSH1,FAM134B,OXR1,FBXW7,PPT1,PRNP,LGMN,RASA1,REL,ROCK1,BDNF,MAP2K4,SET,ITSN1,PINK1,SNCB,SNCA,SOR…
6887	729	222	0.00263	1: exocytosis (4:7)	PDCD6IP,DNM1L,ACTR2,ACTR1B,RASGRP1,ATP6AP2,RABEPK,TUBB4B,FAM3C,VAT1,UNC13B,PRDX4,ARFGEF2,CPLX2,HPSE,FGL2,RAB40B,CKAP4,TMED10,RAPGEF4,CHGA,IL1RAPL1,CORO1A,SNF8,VPS45,EXOC3,TRIM9,CLU,CANT1,SYT2,COPB1,SIRPA,CST3,MOSPD2,DYNC1H1,SCAMP5,TUBB,DMTN,ALAD,ALDOA,FIGF,NLGN1,ENPP4,HABP4,RAB3GAP1,RIMS1,ALDOC,UNC13A,ENDOD1,EXPH5,NFASC,CYFIP1,FAF2,SYT11,EXOC6B,FN1,NCSTN,PIP5K1C,COMMD3,NCS1,ALOX5,FTL,FUCA1,XRCC6,…
51056	246	84	0.00267	1: regulation of small GTPase mediated signal transduction (6:8)	RASGRP1,FAM13A,SPRY2,VAV3,ARFGEF2,AKAP13,CHN1,CHN2,ARAP2,SSX2IP,CSF1,ADRA1A,ECT2,ABCA1,LPAR1,FLCN,EPHB2,F2R,FBP1,FGD1,FOXM1,ARHGAP26,IQSEC2,RAP1GAP2,MCF2L,PSD3,SRGAP2,RHOQ,NUP62,ABL1,SIPA1L1,AUTS2,GDI1,GPR17,RACGAP1,HRAS,APOE,ITGA3,ITGB1,ARF6,KRAS,ARHGAP1,STMN1,ARHGDIA,ARHGDIB,ARHGDIG,ARRB1,IQSEC3,MYO9A,ARHGAP17,PPP2CB,ARHGEF10L,RELN,ARHGAP22,RAP1GAP,RASA1,RASA2,RASGRF1,RDX,RIT2,BCL6,ITSN1,EPS8L2…
98534	29	15	0.00267	1: centriole assembly (5:8)	CDK2,CETN2,PLK4,SPICE1,NUP62,TRIM37,NPM1,CEP72,CDK5RAP2,MDM1,STIL,BRCA1,CEP76,KAT2B,CEP135
98815	29	15	0.00267	1: modulation of excitatory postsynaptic potential (5:11)	DLG4,PTK2B,NLGN1,RIMS1,CUX2,GRIN1,NLGN3,SSH1,PRKCZ,RELN,STX1A,CBLN1,MTMR2,NRXN1,EIF4A3
1902400	57	25	0.0027	1: intracellular signal transduction involved in G1 DNA damage checkpoint (7:11)	CDK2,CHEK2,ARID3A,E2F1,RGCC,CNOT7,CNOT2,NPM1,PCNA,TRIAP1,PML,PRKDC,CNOT6,RPS27A,SOX4,AURKA,TP53,UBA52,UBC,CRADD,CCNB1,RQCD1,CNOT8,CDK1,CDC25C
72431	57	25	0.0027	1: signal transduction involved in mitotic G1 DNA damage checkpoint (7:13)	CDK2,CHEK2,ARID3A,E2F1,RGCC,CNOT7,CNOT2,NPM1,PCNA,TRIAP1,PML,PRKDC,CNOT6,RPS27A,SOX4,AURKA,TP53,UBA52,UBC,CRADD,CCNB1,RQCD1,CNOT8,CDK1,CDC25C
65008	2929	814	0.00274	1: regulation of biological quality (3:3)	CDH2,CD24,PDCD6IP,PARP3,DNM1L,COL4A3BP,ARPC3,ARPC1B,ACTR2,TSPAN1,RAD50,PDIA6,ATP6AP2,TENM1,CDK4,TXNDC9,HNRNPR,RAMP2,STUB1,HMG20B,MICU1,CACNG2,GNB2L1,CFDP1,OLFM1,ACAA2,VAV3,SLC9A6,SYNCRIP,UNC13B,SEMA4F,CIB2,CHERP,LAMTOR5,PRDX4,TXNRD2,CDC42EP3,MYL12A,RGS14,KHDRBS1,AVIL,POLD3,CFL1,KDM5B,ADCY2,WASF3,CPLX2,HPSE,EHD1,PDIA5,OS9,YWHAQ,FERMT2,KDELR2,DSTN,PIM2,UBE2C,RAPGEF4,TRIOBP,CIT,FAF1,CHGA,CDC37,IL1RA…
7264	390	126	0.00276	1: small GTPase mediated signal transduction (5:7)	RASGRP1,FAM13A,G3BP1,TRIM28,CDK2,TNK2,SPRY2,RGS19,PAK4,VAV3,ARFGEF2,CDC42EP3,CFL1,RUNDC3A,YWHAQ,RAPGEF4,AKAP13,CHN1,CHN2,PARK7,ARAP2,SSX2IP,CSF1,ADRA1A,DHCR24,DOCK3,ECT2,ABCA1,LPAR1,FLCN,EPHB2,F2R,FBP1,FGD1,MRAS,FOXM1,ARHGAP26,IQSEC2,RAP1GAP2,CYFIP1,MCF2L,PSD3,SRGAP2,RHOQ,NUP62,ABL1,SIPA1L1,AUTS2,GDI1,GPR17,RACGAP1,HRAS,APOE,ITGA3,ITGB1,ARF6,KPNB1,KRAS,RND3,ARHGAP1,STMN1,ARHGDIA,ARHGDIB,ARHGDIG,A…
9119	84	34	0.00276	1: ribonucleoside metabolic process (6:8)	TXNDC9,GPHN,AHCYL1,CTPS1,DGUOK,DLG1,DLG2,DLG4,AK4,ENPP4,RHOQ,GNAI3,NME7,HPRT1,IMPDH2,MOCS2,MPP1,MTAP,NME1,NME3,NME4,PDCL,RAN,UMPS,UPP1,CAD,EFTUD1,CDADC1,CASK,GMPS,NFS1,TJP2,GTPBP1,ENTPD4
1903779	63	27	0.00281	1: regulation of cardiac conduction (4:9)	AHCYL1,CXADR,AGT,FKBP1B,ANK2,EHD3,ITPR1,ASPH,ATP1A1,ATP1A2,ATP1B1,ATP1B2,ATP2A2,ATP2B2,ATP2B3,FXYD1,FXYD7,FXYD6,PRKACA,RYR1,RYR2,SLC8A2,STIM1,CALM1,CALM2,CALM3,CASQ1
1505	243	83	0.00282	1: regulation of neurotransmitter levels (4:4)	DNM1L,UNC13B,CPLX2,HRH3,PARK7,TRIM9,CLU,SYT2,ABAT,AGT,PTK2B,NLGN1,RAB3GAP1,RIMS1,UNC13A,SYT11,PIP5K1C,SLC44A1,DDAH2,DDAH1,GABRA2,GAD2,GART,GCHFR,GLA,KCNMB4,PCLO,AMT,GPM6B,GRIN2A,GRM4,HNMT,HSPA8,HSP90AA1,KCNJ10,SEPT2,ATP1A2,ATP2A2,ALDH7A1,P2RX4,P2RX7,PARK2,PFN2,ATP7A,SYTL2,LIN7C,SLC17A7,SYT13,RAB3A,RAB5A,RORA,SLC1A1,SLC1A3,SLC1A6,SNAP25,SNCA,SNCG,STX1A,STX4,STXBP1,VAMP2,SYN1,SYN2,SYT1,DAGLA,ALDH5A…
45739	40	19	0.00283	1: positive regulation of DNA repair (5:10)	TRIM28,PARP1,DDX11,FOXM1,FAM168A,H2AFX,APBB1,MGMT,PCNA,C5ORF45,RIF1,FAM178A,CBX8,SETMAR,BRCA1,UBE2N,XRCC1,TIMELESS,BRE
2028	66	28	0.00284	1: regulation of sodium ion transport (7:9)	AHCYL1,CNTN1,DLG1,FGF12,GPD1L,NEDD4L,STK39,GLRX,ANK3,ATP1A1,ATP1A2,ATP1B1,ATP1B2,P2RX4,P2RX7,SERPINE2,FXYD1,FXYD7,FXYD6,PRKCE,SPTBN4,PTPN3,SCN1B,SCN2B,SLC9A1,SNTA1,YWHAH,SLC9A3R1
6885	75	31	0.00285	1: regulation of pH (9:9)	SLC9A6,CLN5,ATP6V0E2,SLC26A2,ATP6V0A2,CLIC4,ATP5B,ATP6V1D,ATP6V1H,PDK2,ATP6V1A,ATP6V1B2,ATP6V0C,ATP6V1C1,ATP6V1E1,ATP6V1G2,ATP6V0A1,ATP6AP1,PPT1,MAPK1,SLC26A10,SLC4A3,SLC9A1,SLC9A5,TP53,CA7,RAB7A,SLC4A4,ATP6V0E1,SLC4A8,ATP6V1G1
1900034	72	30	0.00286	1: regulation of cellular response to heat (5:7)	CREBBP,CRYAB,FKBP4,NUP205,NUP210,NUP160,NUP62,DNAJC2,HSBP1,HSPA8,HSP90AA1,NUP43,MAPT,NUP88,IER5,NUP54,MAPK1,NUP107,RANBP2,RPA2,RPA3,NUP37,NUP85,NUP214,CAMK2A,CAMK2B,CAMK2G,RAE1,BAG3,NUPL1
35637	170	61	0.00286	1: multicellular organismal signaling (3:3)	CACNG2,AHCYL1,CXADR,AGT,S1PR1,FGF12,FKBP1B,NFASC,GJA1,KCNMB4,ANK2,ANK3,GRIK2,CTNNA3,EHD3,ITGA2,ITPR1,JUP,KCNA1,KCND1,KCND2,KCND3,KCNJ3,KCNJ12,KCNK1,KCNN2,MEF2A,ASPH,ATP1A1,ATP1A2,ATP1B1,ATP1B2,ATP2A2,ATP2B2,ATP2B3,P2RX4,PAFAH1B1,FXYD1,FXYD7,FXYD6,PRKACA,SPTBN4,RYR1,RYR2,SCN1A,SCN1B,SCN2A,SCN2B,SCN8A,SLC8A2,SLC9A1,STIM1,CACNB2,CACNB4,MYH14,CALM1,CALM2,CALM3,JAM3,CASQ1,CNTNAP1
48518	4431	1207	0.00286	1: positive regulation of biological process (2:4)	CDH2,ABI1,CD24,PDCD6IP,MED16,PARP3,SAE1,DNM1L,ARPC3,ARPC1B,ACTR2,TSPAN5,TSPAN1,RAD50,RASGRP1,CDH15,OPTN,CEBPZ,TRIM28,ATP6AP2,CDK2,SORBS3,TENM1,TNK2,CDK4,RNF41,TRIM13,HNRNPR,CALCOCO2,SPRY2,SF3B4,RAMP2,STUB1,DNAJA2,PAK4,KATNB1,CNPY2,HMG20B,NOD1,GNB2L1,ADARB1,NDC80,OLFM1,MCRS1,VAV3,PIBF1,PPIH,ZBTB18,C1ORF61,SYNCRIP,UNC13B,DEAF1,ANP32B,LAMTOR5,ARFGEF2,SORBS1,CDC42EP3,ERLIN1,HEXIM1,SPAG5,CENPE,ARID3B,…
90316	157	57	0.00288	1: positive regulation of intracellular protein transport (4:11)	SAE1,TENM1,ANP32B,SLMO1,U2AF2,ECT2,ABLIM3,CEP131,MTCL1,FYN,B3GAT3,GLS2,HTRA2,ANK3,HNMT,JUP,IPO5,OAZ1,PAK1,SH3GLB1,WBP11,PDZK1,PLAGL2,MED1,LEPROT,FBXW7,EDEM2,TMEM30A,RIOK2,PRKCD,VPS11,MAPK1,PRNP,PSMB7,UBL5,RPL28,PINK1,SORL1,SREBF2,VAMP2,TP53,U2AF1,UBE2D3,ZIC1,ZBTB17,ACTL6A,RUVBL1,HYAL2,ZPR1,CDKL2,WDR46,BAG3,KIF20B,ATG13,CDK1,C2CD5,CDC42
45859	648	199	0.00293	1: regulation of protein kinase activity (7:10)	ABI1,CD24,RASGRP1,TENM1,CDK4,SPRY2,PAK4,CDKN2C,CDKN3,NOD1,GNB2L1,ADARB1,PIBF1,HEXIM1,CENPE,RGS14,CAMKK2,ADCY2,MALT1,GCN1L1,CHAD,FAF1,CDC37,AKAP13,SNF8,PARK7,CKS1B,CKS2,CLU,ADORA1,CSF1,CSK,ADRA1A,DLG1,DLG4,AGT,DUSP3,DUSP8,DVL2,DVL3,ECT2,LPAR1,MARK2,EPHA1,EPHB2,EZH2,F2R,PTK2B,FGF1,FGFR1,MAPRE3,TPX2,TAB2,MAPK8IP3,FLT3,ADNP,MMD,CDK20,GTPBP4,CORO1C,NUP62,ABL1,XRCC6,STK39,GMFB,GNAQ,GNG3,GP1BA,ANGPT1,LA…
46434	190	67	0.00299	1: organophosphate catabolic process (5:6)	PDE10A,ACOT7,DUT,ENO2,FBP1,ALDOA,INPP5F,ALDOC,NUP205,GPD1L,NUP210,NUP160,NUP62,PLA2G15,SAMHD1,GAPDH,SMPDL3B,GPI,GPX1,HK1,HPRT1,IDH1,NUP43,INPP5A,ITPA,NUDT1,NUP88,OGDH,P2RX7,DERA,MLXIPL,PDE1A,PDE3B,PDE4A,PFKM,PFKP,PGAM1,PGAM2,PLCG1,NUP54,NUDT11,NUDT15,OGDHL,PRKCD,NUP107,ABHD6,RANBP2,SMPD1,TDG,UNG,UPP1,XDH,NUP37,DCTPP1,NEIL1,NUP85,NUP214,ADPGK,RAE1,PLA2G4C,SYNJ1,MTMR2,MBD4,LIPG,ENTPD3,ENTPD4,NUPL1
3016	24	13	0.00302	1: respiratory system process (4:4)	ADH5,ADORA1,NLGN1,GAA,GLS,TLX3,MECP2,NDN,ATP1A2,NLGN3,RAB3A,ZFAND5,FTO
51642	24	13	0.00302	1: centrosome localization (4:5)	DLG1,DYNC1LI2,BICD2,ASPM,NUBP1,PAFAH1B1,NDE1,TBCCD1,ASUN,RANBP2,AURKA,EZR,NDEL1
10468	3399	937	0.00305	1: regulation of gene expression (5:6)	MED16,LRPPRC,MBNL2,CEBPZ,TRIM28,CDK2,SORBS3,TENM1,RBM7,CDK4,RNF41,TRIM13,DDX39A,ZNF443,HNRNPR,SPRY2,SF3B4,RAMP2,SNAPC5,CNPY2,PCGF3,HMG20B,NOD1,GNB2L1,OLFM1,MCRS1,ZBTB18,C1ORF61,SYNCRIP,DEAF1,DRAP1,MXD4,ERLIN1,HEXIM1,ARID3B,TXNIP,CENPF,RGS14,CAMKK2,KHDRBS1,NFAT5,KDM5B,AHCYL1,ZMYND11,SRSF10,ZNF273,ZNF268,RUVBL2,MALT1,CPSF4,BRD8,PAPOLA,SUB1,MORF4L1,CBX1,PNRC1,TMED2,YWHAQ,GCN1L1,CCDC85B,PIM2,WWP1,CHD…
1901362	3460	953	0.00305	1: organic cyclic compound biosynthetic process (5:5)	MED16,RAD50,LRPPRC,CEBPZ,TRIM28,SLC25A13,CDK2,SORBS3,TENM1,CDK4,TXNDC9,RNF41,TRIM13,DDX39A,ZNF443,GPHN,SNAPC5,PCGF3,HMG20B,NOD1,CDS1,MCRS1,ACAA2,ZBTB18,C1ORF61,DEAF1,DRAP1,PAICS,MXD4,ERLIN1,HEXIM1,ARID3B,IVNS1ABP,TXNIP,CENPF,RAD51AP1,RGS14,CAMKK2,KHDRBS1,POLD3,NFAT5,KDM5B,ZMYND11,SRSF10,ZNF273,ZNF268,ADCY2,PDE10A,RUVBL2,CYP46A1,MALT1,CPSF4,RUNDC3A,BRD8,PAPOLA,SUB1,MORF4L1,CBX1,PNRC1,YWHAQ,GCN1L1,…
1904380	19	11	0.00312	1: endoplasmic reticulum mannose trimming (9:11)	TRIM13,OS9,RNF139,DERL2,EDEM2,UGGT2,RNF5,RPS27A,UBA52,UBC,RNF103
7143	19	11	0.00312	1: female meiotic nuclear division (4:8)	SYCP2,FBXO5,MLH3,PPP2R1A,PRKAR1A,RAD51C,AURKA,TTK,TRIP13,KIAA0430,CDC25B
48588	164	59	0.00314	1: developmental cell growth (4:6)	OLFM1,SLC9A6,SEMA4F,SYT2,CTNNB1,DPYSL2,AGT,RIMS1,UNC13A,CYFIP1,COBL,NEDD4L,FN1,ADNP,ABL1,AUTS2,GDF9,GDI1,CYFIP2,PRMT2,IFRD1,APOE,ITGB1,L1CAM,MAG,MAP1B,MAPT,MT3,NDN,PAFAH1B1,PAK1,PARK2,CDKL3,MEX3C,BCL11A,PLXNB3,NLGN3,PPP3CB,IMPACT,PRKCZ,SEMA3G,RTN4,RARG,RNF6,BDNF,MAP2K4,SH3GL2,SLIT3,AURKA,STK11,SYT1,TIAM1,SPG11,NDEL1,IQGAP1,DCLK1,LHX2,PLAA,ZEB2
6101	32	16	0.00315	1: citrate metabolic process (6:8)	IDH1,IDH2,IDH3A,IDH3B,MDH1,MDH2,ACLY,ACO1,OGDH,ACO2,PDHB,OGDHL,SDHA,SDHB,SDHC,SUCLA2
43549	699	213	0.00316	1: regulation of kinase activity (6:9)	ABI1,CD24,RAD50,RASGRP1,TENM1,CDK4,SPRY2,PAK4,CDKN2C,CDKN3,NOD1,GNB2L1,ADARB1,VAV3,PIBF1,HEXIM1,CENPE,RGS14,NPRL2,CAMKK2,ADCY2,MALT1,GCN1L1,CHAD,FAF1,CDC37,AKAP13,SNF8,PARK7,PIK3IP1,CKS1B,CKS2,CLU,ADORA1,CSF1,CSK,ADRA1A,DLG1,DLG4,AGT,DUSP3,DUSP8,DVL2,DVL3,ECT2,LPAR1,EEF1A2,MARK2,EPHA1,EPHB2,EZH2,F2R,PTK2B,FGF1,FGFR1,MAPRE3,TPX2,TAB2,MAPK8IP3,FLT3,ADNP,MMD,CDK20,GTPBP4,CORO1C,NUP62,ABL1,XRCC6,DSTY…
1903146	46	21	0.00328	1: regulation of autophagy of mitochondrion (6:8)	DNM1L,OPTN,RNF41,CAMKK2,CDC37,PARK7,U2AF2,HTRA2,PARK2,WBP11,FBXW7,RPL28,PINK1,BNIP3,SREBF2,TSC2,U2AF1,ZBTB17,ACTL6A,RUVBL1,ATPIF1
65009	2605	727	0.00341	1: regulation of molecular function (3:3)	ABI1,CD24,SAE1,DNM1L,RAD50,RASGRP1,DNAL4,FRY,FAM13A,TRIM28,TENM1,TNK2,CDK4,RNF41,TRIM13,RCAN2,HNRNPR,SPRY2,STUB1,RGS19,DNAJA2,PAK4,CDKN2C,CDKN3,CACNG2,NOD1,GNB2L1,ADARB1,ZER1,FAM3C,VAV3,PIBF1,CAP2,ANP32B,LAMTOR5,ARFGEF2,CDC42EP3,HEXIM1,CENPE,TXNIP,RGS14,NPRL2,CAMKK2,SPINT2,GNB5,AHCYL1,ADCY2,RUVBL2,MALT1,MMP24,RUNDC3A,DBF4,SEC61B,TMED2,GCN1L1,CHAD,RCBTB2,ADAP1,PIM2,ADRM1,UBE2C,RAPGEF4,FAF1,CHGB,CD…
44065	12	8	0.00347	1: regulation of respiratory system process (5:6)	ADORA1,NLGN1,GLS,TLX3,MECP2,ATP1A2,NLGN3,FTO
9200	12	8	0.00347	1: deoxyribonucleoside triphosphate metabolic process (7:9)	DGUOK,DTYMK,DUT,SAMHD1,NUDT1,NUDT15,TYMS,DCTPP1
1903749	88	35	0.00352	1: positive regulation of establishment of protein localization to mitochondrion (4:10)	SAE1,SLMO1,YWHAQ,U2AF2,E2F1,ABLIM3,PPP1R13B,GLS2,HTRA2,HNMT,SH3GLB1,WBP11,PLAGL2,LEPROT,FBXW7,PPP3CC,PPP3R1,VPS11,PSMB7,UBL5,RPL28,PINK1,SREBF2,TP53,TP53BP2,U2AF1,UBE2D3,YWHAB,YWHAH,ZBTB17,ACTL6A,RUVBL1,CDKL2,WDR46,ATG13
50807	129	48	0.00354	1: regulation of synapse organization (5:6)	CDH2,DNM1L,ACTR2,CFL1,IL1RAPL1,EPHB1,EPHB2,EPHB3,ETV5,ADGRL1,NLGN1,CLSTN1,CUX2,ADNP,ABL1,FYN,SIPA1L1,DNM3,GRID2,GRIN1,APOE,ITPKA,ASIC2,MECP2,NTRK2,PAFAH1B1,PAK3,NLGN3,SSH1,PRNP,RELN,ADGRB2,PTN,PTPRD,BDNF,CAPRIN2,SNCA,TIAM1,SYNDIG1,CAMK2B,CBLN1,DLG5,NRXN1,CLSTN3,LZTS3,CDC20,ARHGAP44,CDC42
42769	35	17	0.00358	1: DNA damage response, detection of DNA damage (4:6)	POLD3,PNKP,PARP1,PCNA,DTL,POLD1,POLD2,RFC3,RFC4,RFC5,RPA2,RPA3,RPS27A,SOX4,UBA52,UBC,USP1
6296	35	17	0.00358	1: nucleotide-excision repair, DNA incision, 5'-to lesion (8:11)	POLD3,PARP1,DDB2,ERCC1,GTF2H5,PCNA,POLD1,POLD2,RFC3,RFC4,RFC5,RPA2,RPA3,RPS27A,UBA52,UBC,CHD1L
19219	3084	853	0.00365	1: regulation of nucleobase-containing compound metabolic process (5:6)	MED16,PARP3,DNM1L,RAD50,LRPPRC,MBNL2,CEBPZ,TRIM28,CDK2,SORBS3,TENM1,RBM7,RNF41,TRIM13,ZNF443,HNRNPR,SF3B4,SNAPC5,PCGF3,HMG20B,NOD1,MCRS1,ZBTB18,C1ORF61,SYNCRIP,DEAF1,DRAP1,MXD4,ERLIN1,HEXIM1,ARID3B,TXNIP,CENPF,RAD51AP1,RGS14,CAMKK2,KHDRBS1,NFAT5,KDM5B,AHCYL1,ZMYND11,SRSF10,ZNF273,ZNF268,RUVBL2,MALT1,CPSF4,RUNDC3A,BRD8,PAPOLA,SUB1,MORF4L1,CBX1,PNRC1,YWHAQ,GCN1L1,CCDC85B,PIM2,WWP1,CHD4,HNRNPUL1,CHE…
1901135	998	295	0.00372	1: carbohydrate derivative metabolic process (4:4)	GNPDA1,ABCC5,DNM1L,UST,SLC25A13,TXNDC9,TRIM13,GPHN,AKR1A1,TMEM5,ST3GAL6,PAICS,FUT9,AHCYL1,ADCY2,PDE10A,HPSE,MAN1A2,OS9,ADAMTS5,RNF139,MGAT4B,PARK7,MGAT4A,ACOT7,CLTC,CANT1,COX4I1,PARP1,CST3,CTBS,CTNNB1,CTPS1,ADSL,DAD1,DCTD,DGUOK,DLG1,DLG2,DLG4,SLC26A2,DTYMK,DUT,FLCN,HACD2,ENO2,AK2,AK4,ERH,ALDH1A1,ACSL3,FBP1,OARD1,ALDOA,CHSY1,ENPP4,RPIA,ALDOC,NUP205,GPD1L,NUP210,NUP160,ACSL6,RHOQ,POFUT1,ATP6V0A2,NU…
10644	27	14	0.00375	1: cell communication by electrical coupling (4:4)	DBN1,FKBP1B,GJA1,ANK3,KCNA1,ATP1A1,ATP1A2,ATP1B1,ATP1B2,PRKACA,RYR2,CALM1,CALM2,CALM3
1902402	58	25	0.00377	1: signal transduction involved in mitotic DNA damage checkpoint (7:11)	CDK2,CHEK2,ARID3A,E2F1,RGCC,CNOT7,CNOT2,NPM1,PCNA,TRIAP1,PML,PRKDC,CNOT6,RPS27A,SOX4,AURKA,TP53,UBA52,UBC,CRADD,CCNB1,RQCD1,CNOT8,CDK1,CDC25C
1902403	58	25	0.00377	1: signal transduction involved in mitotic DNA integrity checkpoint (6:10)	CDK2,CHEK2,ARID3A,E2F1,RGCC,CNOT7,CNOT2,NPM1,PCNA,TRIAP1,PML,PRKDC,CNOT6,RPS27A,SOX4,AURKA,TP53,UBA52,UBC,CRADD,CCNB1,RQCD1,CNOT8,CDK1,CDC25C
6369	58	25	0.00377	1: termination of RNA polymerase II transcription (8:12)	DDX39A,CPSF4,PAPOLA,U2AF2,CSTF3,CASC3,NCBP2,MAZ,SRSF1,SRSF2,SRSF3,SRSF6,SRSF7,SNRPD3,SNRPE,SNRPF,SNRPG,U2AF1,THOC7,TTF2,THOC5,SRSF9,EIF4A3,RBM8A,THOC1
72413	58	25	0.00377	1: signal transduction involved in mitotic cell cycle checkpoint (5:9)	CDK2,CHEK2,ARID3A,E2F1,RGCC,CNOT7,CNOT2,NPM1,PCNA,TRIAP1,PML,PRKDC,CNOT6,RPS27A,SOX4,AURKA,TP53,UBA52,UBC,CRADD,CCNB1,RQCD1,CNOT8,CDK1,CDC25C
61013	152	55	0.0038	1: regulation of mRNA catabolic process (6:10)	HNRNPR,SYNCRIP,EXOSC8,E2F1,ELAVL1,SAMD4A,TNRC6B,PSME4,TARDBP,CARHSP1,SERBP1,AGO2,CSDC2,CNOT7,HNRNPC,HNRNPD,APEX1,HSPA8,TNPO1,YBX1,YTHDF2,EXOSC9,POLR2G,PRKCA,PRKCD,ZC3HAV1,PSMA2,PSMA3,PSMA4,PSMA5,PSMA6,PSMA7,PSMB1,PSMB2,PSMB3,PSMB4,PSMB5,PSMB7,PSMC3,PSME1,PSME2,UPF1,RPS27A,SET,UBA52,UBC,YWHAB,FASTKD3,NUP214,KHSRP,PABPC4,CNOT8,QKI,PSMF1,GTPBP1
6835	73	30	0.00381	1: dicarboxylic acid transport (8:9)	SLC25A13,UNC13B,HRH3,ADORA1,ABAT,SLC26A2,RAB3GAP1,RIMS1,GLS2,GLS,KCNJ10,SEPT2,ATP1A2,NTRK2,P2RX7,SLC17A7,RAB3A,SLC26A10,SLC1A1,SLC1A3,SLC1A6,SNAP25,SNCA,STX1A,STXBP1,VAMP2,SYT1,SLC25A11,PPFIA4,SLC25A12
42278	64	27	0.00384	1: purine nucleoside metabolic process (6:8)	GPHN,AHCYL1,DGUOK,DLG1,DLG2,DLG4,AK4,OARD1,ENPP4,RHOQ,GNAI3,NME7,HPRT1,IMPDH2,MOCS2,MPP1,MTAP,NME1,NME3,NME4,RAN,EFTUD1,CASK,GMPS,NFS1,TJP2,GTPBP1
34249	101	39	0.00401	1: negative regulation of cellular amide metabolic process (5:7)	HNRNPR,GNB2L1,SYNCRIP,RNF139,CLU,DAPK1,DHFR,EIF4E,EIF4EBP2,SAMD4A,TNRC6B,GAPDH,AGO2,GRB7,HNRNPD,APOE,PAIP2B,CNOT2,YTHDF2,CTSA,BANK1,PRNP,PURA,UPF1,ROCK1,CPEB1,CAPRIN2,SNCA,SORL1,SRP9,TIA1,TYMS,FXR1,CALR,KHSRP,RQCD1,QKI,EIF4E2,EIF4A3
6979	366	118	0.00419	1: response to oxidative stress (4:4)	CDK2,GNB2L1,TXNRD2,TXNIP,RGS14,CAMKK2,PNKP,PARK7,TXNRD3,ERCC8,CRYAB,PARP1,CST3,CTNNB1,CYP2E1,DAPK1,DHCR24,DHFR,ECT2,ERCC1,ALAD,ETV5,EZH2,PTK2B,FKBP1B,ADNP2,SIRT2,FOXO3,ABL1,FUT8,IPCEF1,SESN1,GCLC,HTRA2,GNAO1,GPX1,GPX7,GSTP1,GUCY1B3,SLC25A24,HDAC1,HDAC2,HMOX2,NUDT2,HNRNPD,APEX1,IDH1,APOE,ARNTL,MAPT,MCL1,MAP3K5,MGMT,MSRA,MT3,NUDT1,NDUFA6,NDUFB4,NDUFS2,ATOX1,NONO,ATP2A2,NR4A2,PARK2,PAX2,PCNA,NME8,PD…
21695	41	19	0.00428	1: cerebellar cortex development (4:12)	TTBK2,AARS,EZH2,ZNF365,FAIM2,SEZ6L,GRID2,ARCN1,MDK,OGDH,CEND1,SERPINE2,ATP7A,MAP2K1,RORA,SPTBN2,CBLN1,B4GALT2,KIF14
42982	41	19	0.00428	1: amyloid precursor protein metabolic process (5:6)	TMED10,CLU,DHCR24,DLG1,UNC13A,NCSTN,LDLRAP1,APOE,LYN,APH1A,PRNP,KLK6,PSEN2,ROCK1,SOAT1,SORL1,ITM2B,ROCK2,TMCC2
46386	17	10	0.00431	1: deoxyribose phosphate catabolic process (6:7)	DUT,SAMHD1,NUDT1,DERA,NUDT15,TDG,UNG,DCTPP1,NEIL1,MBD4
9264	17	10	0.00431	1: deoxyribonucleotide catabolic process (6:10)	DUT,SAMHD1,NUDT1,DERA,NUDT15,TDG,UNG,DCTPP1,NEIL1,MBD4
2087	10	7	0.00439	1: regulation of respiratory gaseous exchange by neurological system process (5:7)	ADORA1,NLGN1,GLS,TLX3,MECP2,ATP1A2,NLGN3
34086	10	7	0.00439	1: maintenance of sister chromatid cohesion (4:8)	SMC5,NIPBL,ATRX,FAM178A,RB1,TNKS,H2AFY
34088	10	7	0.00439	1: maintenance of mitotic sister chromatid cohesion (5:10)	SMC5,NIPBL,ATRX,FAM178A,RB1,TNKS,H2AFY
51775	10	7	0.00439	1: response to redox state (3:3)	ADH5,FKBP1B,SIRT2,ARHGDIB,ARNTL,RYR2,CLOCK
51988	10	7	0.00439	1: regulation of attachment of spindle microtubules to kinetochore (5:7)	SPAG5,ECT2,SIRT2,RACGAP1,NEK2,CCNB1,CDC42
6188	10	7	0.00439	1: IMP biosynthetic process (9:12)	PAICS,ADSL,GART,AMPD2,HPRT1,PFAS,PPAT
7016	10	7	0.00439	1: cytoskeletal anchoring at plasma membrane (5:7)	EPB41L3,FLNB,ANK3,JUP,SPTBN4,EZR,TLN2
9143	10	7	0.00439	1: nucleoside triphosphate catabolic process (7:9)	DUT,SAMHD1,ITPA,NUDT1,NUDT15,DCTPP1,ENTPD3
154	30	15	0.00443	1: rRNA modification (7:11)	NOP56,WBSCR22,FTSJ3,MTERF4,DKC1,FBL,FTSJ2,NOP2,RRNAD1,TRMT112,GAR1,NOP10,NHP2,NSUN3,TFB2M
51172	1777	505	0.00445	1: negative regulation of nitrogen compound metabolic process (4:6)	CTDSP2,RAD50,LRPPRC,FRY,TRIM28,CDK2,SORBS3,CDK4,CTDSPL,HNRNPR,SPRY2,CDKN2C,HMG20B,GNB2L1,ADARB1,PIBF1,ZBTB18,SYNCRIP,DEAF1,LAMTOR5,DRAP1,MXD4,HEXIM1,TXNIP,CENPF,RGS14,SPINT2,KHDRBS1,KDM5B,ZMYND11,SRSF10,ZNF268,MORF4L1,CBX1,OS9,YWHAQ,CCDC85B,CHAD,TLK2,WWP1,CHD4,FOXN3,CHEK2,RNF139,PNKP,PARK7,PHB2,CBX3,U2AF2,GABARAPL2,AGAP2,CLU,CLTC,NACC2,CREBBP,CRY2,CRYAB,PARP1,CRYM,CSK,CSNK2A1,CST3,CTBP1,CTBP2,CTN…
10769	226	77	0.00447	1: regulation of cell morphogenesis involved in differentiation (6:8)	DNM1L,UST,ACTR2,OLFM1,SEMA4F,CFL1,TRIOBP,IL1RAPL1,CHN1,CUX1,DPYSL2,EFNB3,MARK2,DMTN,EPHB2,EPHB3,FBLN1,NLGN1,SARM1,CYFIP1,CUX2,FN1,ADNP,CORO1C,ABL1,SIPA1L1,DNM3,GDI1,GRIN1,IFRD1,TUBB2B,APOE,ITPKA,L1CAM,ARHGDIA,LIMS1,TACSTD2,MAG,MAP1B,MAPT,MT3,NTRK2,OMG,PAFAH1B1,PAK1,PAK3,CDKL3,PLXNB3,NLGN3,SSH1,SSH3,PPP3CA,MAP2K1,RELN,SEMA3G,RTN4,PTPRD,PTPRO,RNF6,RREB1,BDNF,GORASP1,CAPRIN2,STK11,CNTN2,THY1,TIAM1,X…
6220	44	20	0.00454	1: pyrimidine nucleotide metabolic process (6:9)	CDS1,CTPS1,DCTD,DTYMK,DUT,ERH,NME7,NME1,NME3,NME4,TDG,TYMS,UMPS,UNG,UPP1,CAD,DCTPP1,NEIL1,MBD4,ENTPD4
9199	260	87	0.00455	1: ribonucleoside triphosphate metabolic process (7:9)	DNM1L,SLC25A13,GPHN,PARK7,COX4I1,PARP1,CTPS1,FLCN,ENO2,AK4,FBP1,ALDOA,ALDOC,NUP205,NUP210,NUP160,RHOQ,ATP6V0A2,NUP62,GAPDH,GBAS,GNAI3,GPI,NME7,HK1,HSPA8,NUP43,IMPDH2,ITPA,MECP2,MOCS2,MSH2,NDUFA1,NDUFA6,NDUFA10,NDUFB4,NDUFB8,NDUFC1,NDUFS2,NDUFV1,ATP1A2,ATP1B1,NME1,NME3,NME4,NUP88,OGDH,ATP5A1,P2RX7,ATP5B,MLXIPL,PFKM,PFKP,PGAM1,PGAM2,ATP6V1A,ATP6V1B2,NUP54,ATP6V0A1,ATP7A,CYCS,NDUFB11,OGDHL,NUP107,RA…
9628	1027	302	0.00465	1: response to abiotic stimulus (3:3)	CD24,DNM1L,CDK4,TRIM13,RAMP2,DNAJA2,CDS1,ACAA2,DEAF1,TXNIP,RAD51AP1,RGS14,ARPP21,RUVBL2,MMP24,TLK2,TOPBP1,CHEK1,CHEK2,PNKP,PHB2,ERCC8,ADORA1,CLDN3,CREBBP,CRY2,CRYAB,PARP1,CST3,CTGF,ADSL,DDB2,ABAT,AGT,TSC22D3,E2F1,ECT2,LPAR1,EEF1A2,EIF2B1,ELK1,EPHB1,ERCC1,ALAD,ETV1,PTK2B,FANCG,FECH,FEN1,FGF1,FIGF,FKBP4,ZBTB1,HABP4,SIRT2,TRIM32,PAXIP1,KDM1A,FOXO3,NUP205,CYFIP1,PSME4,MLC1,NUP210,DENND5A,DDHD2,NUP160…
51248	838	250	0.00479	1: negative regulation of protein metabolic process (5:7)	CTDSP2,FRY,CDK4,CTDSPL,HNRNPR,SPRY2,CDKN2C,HMG20B,GNB2L1,ADARB1,PIBF1,SYNCRIP,LAMTOR5,HEXIM1,RGS14,SPINT2,ZMYND11,OS9,CHAD,TLK2,RNF139,PNKP,PARK7,U2AF2,GABARAPL2,AGAP2,CLU,CRY2,CRYAB,CSK,CSNK2A1,CST3,CTBP1,CTNNB1,DAPK1,DHCR24,DHFR,DLG1,AGT,DUSP3,DUSP8,EIF4E,EIF4EBP2,FLCN,DMTN,EPHA1,EPHB2,CLN8,ALAD,FBLN1,FKBP1B,INPP5F,SIRT2,SAMD4A,FOXM1,SWAP70,KDM4C,TNRC6B,GPD1L,TARDBP,CABIN1,GTPBP4,CORO1C,NUP62,A…
7265	288	95	0.00495	1: Ras protein signal transduction (6:8)	RASGRP1,G3BP1,TRIM28,CDK2,SPRY2,PAK4,VAV3,ARFGEF2,CDC42EP3,CFL1,AKAP13,PARK7,SSX2IP,CSF1,ADRA1A,DHCR24,ECT2,ABCA1,LPAR1,FLCN,EPHB2,F2R,FBP1,FGD1,MRAS,FOXM1,IQSEC2,CYFIP1,MCF2L,PSD3,NUP62,ABL1,AUTS2,GDI1,GPR17,HRAS,APOE,ITGA3,ITGB1,ARF6,KPNB1,KRAS,ARHGAP1,STMN1,ARHGDIA,ARHGDIB,ARHGDIG,ARRB1,IQSEC3,PAK1,PAK2,PAK3,RAPGEF6,PPP2CB,ARHGEF10L,PAK6,PAK7,RAP2C,RALA,RALGDS,RAP2B,RASA1,RASA2,RASGRF1,RB1,RDX…
422	74	30	0.00503	1: autophagy of mitochondrion (5:7)	DNM1L,OPTN,RNF41,CAMKK2,CDC37,PARK7,U2AF2,GABARAPL2,MARK2,GABARAPL1,HTRA2,PARK2,WBP11,WIPI1,FBXW7,RPL28,PINK1,BNIP3,SREBF2,TSC2,U2AF1,ZBTB17,ATG9A,MAP1LC3B,ACTL6A,RUVBL1,SQSTM1,ATPIF1,ATG5,ATG13
61726	74	30	0.00503	1: mitochondrion disassembly (6:6)	DNM1L,OPTN,RNF41,CAMKK2,CDC37,PARK7,U2AF2,GABARAPL2,MARK2,GABARAPL1,HTRA2,PARK2,WBP11,WIPI1,FBXW7,RPL28,PINK1,BNIP3,SREBF2,TSC2,U2AF1,ZBTB17,ATG9A,MAP1LC3B,ACTL6A,RUVBL1,SQSTM1,ATPIF1,ATG5,ATG13
140013	118	44	0.00513	1: meiotic nuclear division (4:7)	SMC4,ACTR2,RAD50,SYCP2,SMC2,CENPC,PIM2,KLHDC3,CKS2,SIRT2,NCAPH,LEMD3,RAD54B,ASPM,FBXO5,MLH3,PSMC3IP,SLC2A8,APITD1,MRE11A,MSH2,MYBL1,PPP2R1A,PRKAR1A,CYP26B1,RAD51,RAD51C,BRDT,AURKA,BUB1,BUB1B,TOP2A,TTK,BAG6,C11ORF80,DSN1,CALR,CCNE2,PTTG1,TRIP13,KIAA0430,ESPL1,CDC20,CDC25B
51705	56	24	0.00513	1: multi-organism behavior (3:3)	DACH1,DLG4,EIF4EBP2,SHANK2,VPS13A,DNAJC9,MAPK8IP2,GLS,GRIN1,ANXA7,MECP2,DERL2,GCNT4,PENK,PEX13,NLGN3,GNB1L,PPP3CB,BBS4,ATXN1,MKKS,NRXN3,NRXN1,NRXN2
6977	56	24	0.00513	1: DNA damage response, signal transduction by p53 class mediator resulting in cell cycle arrest (6:14)	CDK2,CHEK2,ARID3A,E2F1,RGCC,CNOT7,CNOT2,NPM1,PCNA,TRIAP1,PML,CNOT6,RPS27A,SOX4,AURKA,TP53,UBA52,UBC,CRADD,CCNB1,RQCD1,CNOT8,CDK1,CDC25C
32507	59	25	0.00518	1: maintenance of protein location in cell (4:6)	OS9,KDELR2,PARK7,DBN1,EPB41L3,FLNB,SYNE1,ANK3,HK1,JUP,PML,TWF1,SPTBN4,BARD1,BBS4,RIT2,GOLPH3,PDIA2,SKP1,PINK1,SORL1,SOX4,EZR,TLN2,SUPT7L
1903955	62	26	0.00519	1: positive regulation of protein targeting to mitochondrion (5:13)	SAE1,SLMO1,U2AF2,ABLIM3,GLS2,HTRA2,HNMT,SH3GLB1,WBP11,PLAGL2,LEPROT,FBXW7,VPS11,PSMB7,UBL5,RPL28,PINK1,SREBF2,U2AF1,UBE2D3,ZBTB17,ACTL6A,RUVBL1,CDKL2,WDR46,ATG13
46128	62	26	0.00519	1: purine ribonucleoside metabolic process (7:9)	GPHN,AHCYL1,DGUOK,DLG1,DLG2,DLG4,AK4,ENPP4,RHOQ,GNAI3,NME7,HPRT1,IMPDH2,MOCS2,MPP1,MTAP,NME1,NME3,NME4,RAN,EFTUD1,CASK,GMPS,NFS1,TJP2,GTPBP1
1903747	99	38	0.00521	1: regulation of establishment of protein localization to mitochondrion (6:9)	SAE1,SLMO1,YWHAQ,U2AF2,E2F1,ABLIM3,PPP1R13B,GLS2,HTRA2,HNMT,MAPT,PARK2,SH3GLB1,WBP11,PLAGL2,LEPROT,FBXW7,PPP3CC,PPP3R1,VPS11,PSMB7,UBL5,RPL28,PINK1,SREBF2,TP53,TP53BP2,U2AF1,UBE2D3,YWHAB,YWHAH,ZBTB17,ACTL6A,RUVBL1,CDKL2,WDR46,ATPIF1,ATG13
10766	8	6	0.00526	1: negative regulation of sodium ion transport (5:10)	NEDD4L,STK39,ATP1A2,SERPINE2,PRKCE,SLC9A3R1
10960	8	6	0.00526	1: magnesium ion homeostasis (9:9)	CNNM4,ANK3,KCNA1,CNNM2,TFAP2B,XK
2000574	8	6	0.00526	1: regulation of microtubule motor activity (6:6)	DNAL4,DYNC1I2,MTCL1,PAFAH1B1,NDE1,NDEL1
2328	8	6	0.00526	1: pro-B cell differentiation (7:11)	FLCN,FLT3,LIG4,PRKDC,SOS1,SOX4
45005	25	13	0.00529	1: DNA-dependent DNA replication maintenance of fidelity (6:10)	DDX11,ZNF365,DONSON,APITD1,SMARCAL1,PCNA,POLD1,ATRX,TIPIN,RFWD3,RAD51,SETMAR,THOC1
51955	25	13	0.00529	1: regulation of amino acid transport (6:10)	HRH3,ADORA1,ABAT,AGT,RAB3GAP1,STK39,SEPT2,ATP1A2,P2RX7,SLC6A1,SNCA,STXBP1,SV2A
9394	25	13	0.00529	1: 2'-deoxyribonucleotide metabolic process (6:10)	DCTD,DGUOK,DTYMK,DUT,SAMHD1,NUDT1,NUDT15,TDG,TYMS,UNG,DCTPP1,NEIL1,MBD4
51235	258	86	0.00547	1: maintenance of location (3:4)	CHERP,EHD1,OS9,KDELR2,FAF1,CORO1A,PARK7,PLIN2,DBN1,ABCA1,F2R,PTK2B,FKBP1B,EPB41L3,FLNB,SYNE1,ABL1,FTL,GAA,B4GALNT1,ASPM,BSCL2,ANK2,ANK3,HILPDA,HK1,APOC4,APOE,ITGAV,ITPR1,JUP,LPL,LYN,MXI1,MYO5A,ATP1A2,NFKBIA,P2RX7,PAFAH1B1,PDPK1,PKD1,PLCG1,TPCN1,PML,PPARG,TBCCD1,FBXW7,CHD7,PRKACA,PRKCE,SLC17A7,JPH3,TWF1,SPTBN4,BARD1,BBS4,RIT2,LDAH,RYR1,RYR2,GOLPH3,PDIA2,SLC30A5,SKP1,PINK1,SNCA,SOAT1,SORL1,SOX4,SRE…
72350	36	17	0.00553	1: tricarboxylic acid metabolic process (7:7)	GLUD1,IDH1,IDH2,IDH3A,IDH3B,MDH1,MDH2,ACLY,ACO1,OGDH,ACO2,PDHB,OGDHL,SDHA,SDHB,SDHC,SUCLA2
1901215	164	58	0.00555	1: negative regulation of neuron death (5:7)	GNB2L1,CHGA,CORO1A,PARK7,AGAP2,CTNNB1,AARS,F2R,PTK2B,FAIM2,ADNP,FYN,GABRB2,GCLC,TOX3,HTRA2,GPI,ANGPT1,GRIK2,GRIN1,HDAC1,HRAS,APOE,KRAS,LIG4,LRP1,MAG,MDK,MECP2,MSH2,MT3,NONO,NTRK2,NR4A2,PARK2,PDPK1,FAM134B,OXR1,PPT1,LGMN,RASA1,REL,ROCK1,BDNF,MAP2K4,SET,ITSN1,PINK1,SNCB,SNCA,SORL1,STXBP1,TFAP2B,TYRO3,MAP3K12,CBL,ZPR1,KIF14
10977	112	42	0.00557	1: negative regulation of neuron projection development (6:13)	SEMA4F,DGUOK,DPYSL3,LPAR1,EFNB2,EFNB3,EPHB2,NLGN1,INPP5F,FKBP4,ZNF365,RAP1GAP2,DENND5A,DNM3,GDI1,INPP5J,HDAC2,IFRD1,APOE,ARF6,ARHGDIA,LRP1,MAG,MT3,OMG,PAFAH1B1,CDKL3,BCL11A,NLGN3,PPP3CA,SEMA3G,RTN4,PTPRO,RIT2,RNF6,GORASP1,SPOCK1,THY1,YWHAH,CBFA2T2,MAP4K4,KIAA0319
16081	6	5	0.00565	1: synaptic vesicle docking (5:11)	UNC13B,UNC13A,SNAP25,STX1A,SNPH
1903423	6	5	0.00565	1: positive regulation of synaptic vesicle recycling (4:8)	DNM1L,DNM1,NLGN1,DNM3,PLAA
1904528	6	5	0.00565	1: positive regulation of microtubule binding (7:7)	MAPRE1,MAPRE3,ABL1,PPP2CA,PPP2CB
32241	6	5	0.00565	1: positive regulation of nucleobase-containing compound transport (4:8)	KHDRBS1,CPSF6,ADORA1,NCBP2,RIOK2
34091	6	5	0.00565	1: regulation of maintenance of sister chromatid cohesion (5:10)	SMC5,ATRX,FAM178A,TNKS,H2AFY
34182	6	5	0.00565	1: regulation of maintenance of mitotic sister chromatid cohesion (6:11)	SMC5,ATRX,FAM178A,TNKS,H2AFY
45876	6	5	0.00565	1: positive regulation of sister chromatid cohesion (5:10)	DDX11,FEN1,SMC5,FAM178A,H2AFY
61983	6	5	0.00565	1: meiosis II cell cycle process (4:6)	PPP2R1A,RAD51C,BUB1,BUB1B,DSN1
7135	6	5	0.00565	1: meiosis II (5:8)	PPP2R1A,RAD51C,BUB1,BUB1B,DSN1
7144	6	5	0.00565	1: female meiosis I (5:9)	FBXO5,MLH3,AURKA,TRIP13,CDC25B
9204	6	5	0.00565	1: deoxyribonucleoside triphosphate catabolic process (8:10)	DUT,SAMHD1,NUDT1,NUDT15,DCTPP1
1902903	255	85	0.00577	1: regulation of supramolecular fiber organization (5:6)	ARPC3,ARPC1B,ACTR2,SORBS3,TENM1,KATNB1,CDC42EP3,AVIL,CFL1,DSTN,TRIOBP,CIT,CORO1A,AKAP13,PARK7,CLU,CRYAB,TTBK2,CTGF,DCTN1,DLG1,S1PR1,LPAR1,DMTN,EPHA1,PTK2B,FKBP4,MAPRE1,SWAP70,CYFIP1,CAMSAP2,EML2,ABL1,CLIP3,CKAP2,INPP5J,ARFIP1,GMFB,GPX1,RGCC,HSPA8,APOE,ARF6,STMN1,TACSTD2,MAPT,MECP2,PAK1,PAK3,PARK2,LIMA1,PFN2,SSH1,SSH3,ASAP3,CDK5RAP2,PRKCD,PRKCE,TWF1,SPTBN4,PXN,PRUNE,BBS4,RASA1,RDX,TRIM27,ROCK1,CLI…
9205	255	85	0.00577	1: purine ribonucleoside triphosphate metabolic process (8:10)	DNM1L,SLC25A13,GPHN,PARK7,COX4I1,PARP1,FLCN,ENO2,AK4,FBP1,ALDOA,ALDOC,NUP205,NUP210,NUP160,RHOQ,ATP6V0A2,NUP62,GAPDH,GBAS,GNAI3,GPI,NME7,HK1,HSPA8,NUP43,IMPDH2,ITPA,MECP2,MOCS2,MSH2,NDUFA1,NDUFA6,NDUFA10,NDUFB4,NDUFB8,NDUFC1,NDUFS2,NDUFV1,ATP1A2,ATP1B1,NME1,NME3,NME4,NUP88,OGDH,ATP5A1,P2RX7,ATP5B,MLXIPL,PFKM,PFKP,PGAM1,PGAM2,ATP6V1A,ATP6V1B2,NUP54,ATP6V0A1,ATP7A,CYCS,NDUFB11,OGDHL,NUP107,RAN,RANB…
9161	279	92	0.00581	1: ribonucleoside monophosphate metabolic process (7:9)	DNM1L,SLC25A13,PAICS,PARK7,COX4I1,PARP1,ADSL,DLG1,DLG2,DLG4,FLCN,ENO2,AK2,AK4,FBP1,ALDOA,ALDOC,NUP205,NUP210,NUP160,ATP6V0A2,NUP62,GAPDH,GART,GBAS,AMPD2,GPI,HK1,HPRT1,HSPA8,NUP43,IMPDH2,MECP2,MPP1,MSH2,NDUFA1,NDUFA6,NDUFA10,NDUFB4,NDUFB8,NDUFC1,NDUFS2,NDUFV1,ATP1A2,ATP1B1,NUP88,OGDH,ATP5A1,P2RX7,ATP5B,MLXIPL,PFAS,PFKM,PFKP,PGAM1,PGAM2,ATP6V1A,ATP6V1B2,NUP54,ATP6V0A1,ATP7A,CYCS,NDUFB11,PPAT,NUDT11…
50657	161	57	0.00583	1: nucleic acid transport (7:7)	SNUPN,LRPPRC,DDX39A,KHDRBS1,SRSF10,CPSF4,CPSF6,U2AF2,EIF4E,CASC3,NCBP2,SMG1,NUP205,NUP210,NUP160,BICD2,NUP62,NXT1,NUP43,KIF5C,RPSA,NUP88,SIDT2,RBMX2,C14ORF166,NUP54,SIDT1,SDAD1,RIOK2,ENY2,NUP107,RAN,RANBP1,RANBP2,UPF1,ABCE1,SEC13,SRSF1,SRSF2,SRSF3,SRSF6,SRSF7,U2AF1,NUP37,NUP85,THOC7,NUP214,RAE1,THOC5,KHSRP,TNKS,SRSF9,QKI,EIF4A3,NUPL1,RBM8A,THOC1
50658	161	57	0.00583	1: RNA transport (5:8)	SNUPN,LRPPRC,DDX39A,KHDRBS1,SRSF10,CPSF4,CPSF6,U2AF2,EIF4E,CASC3,NCBP2,SMG1,NUP205,NUP210,NUP160,BICD2,NUP62,NXT1,NUP43,KIF5C,RPSA,NUP88,SIDT2,RBMX2,C14ORF166,NUP54,SIDT1,SDAD1,RIOK2,ENY2,NUP107,RAN,RANBP1,RANBP2,UPF1,ABCE1,SEC13,SRSF1,SRSF2,SRSF3,SRSF6,SRSF7,U2AF1,NUP37,NUP85,THOC7,NUP214,RAE1,THOC5,KHSRP,TNKS,SRSF9,QKI,EIF4A3,NUPL1,RBM8A,THOC1
90329	39	18	0.00595	1: regulation of DNA-dependent DNA replication (7:10)	CDK2,CHEK2,DACH1,FGFR1,ZNF365,DONSON,LIG3,MRE11A,GMNN,ATRX,TIPIN,FBXW7,WIZ,RFC3,RFC4,RFC5,BCL6,SMC1A
6607	20	11	0.00596	1: NLS-bearing protein import into nucleus (7:11)	KPNA6,KPNA1,KPNB1,KPNA2,KPNA3,TNPO1,IPO5,NCKIPSD,NUP54,RANBP2,CBLB
9259	443	139	0.00599	1: ribonucleotide metabolic process (6:9)	DNM1L,SLC25A13,GPHN,PAICS,ADCY2,PDE10A,PARK7,ACOT7,COX4I1,PARP1,CTPS1,ADSL,DLG1,DLG2,DLG4,SLC26A2,FLCN,HACD2,ENO2,AK2,AK4,ACSL3,FBP1,ALDOA,ALDOC,NUP205,NUP210,NUP160,ACSL6,RHOQ,ATP6V0A2,NUP62,SULT4A1,GAPDH,GART,GBAS,AMPD2,GNAI3,GPI,GUCY1B3,NME7,HK1,ACACA,HPRT1,HSPA8,NUP43,IMPDH2,ITPA,MECP2,MOCS2,MPP1,MSH2,NDUFA1,ACLY,NDUFA6,NDUFA10,NDUFB4,NDUFB8,NDUFC1,NDUFS2,NDUFV1,ATP1A2,ATP1B1,NME1,NME3,NME4,N…
61337	122	45	0.00601	1: cardiac conduction (4:8)	CACNG2,AHCYL1,CXADR,AGT,FKBP1B,GJA1,ANK2,CTNNA3,EHD3,ITPR1,JUP,KCND1,KCND2,KCND3,KCNJ3,KCNJ12,KCNK1,KCNN2,MEF2A,ASPH,ATP1A1,ATP1A2,ATP1B1,ATP1B2,ATP2A2,ATP2B2,ATP2B3,FXYD1,FXYD7,FXYD6,PRKACA,SPTBN4,RYR1,RYR2,SCN1B,SCN2B,SLC8A2,SLC9A1,STIM1,CACNB2,CACNB4,CALM1,CALM2,CALM3,CASQ1
7612	122	45	0.00601	1: learning (4:7)	ACTR2,DEAF1,RGS14,DLG4,EPHB2,SHANK2,DDHD2,MAPK8IP2,FYN,NPTN,GMFB,GRIN1,GRIN2A,ITGB1,ARF4,KIT,KRAS,MECP2,ATP1A2,NPTX2,NTRK2,PARK2,NLGN3,PPP3CB,PRKAR2B,RELN,PAK7,JPH3,SLC12A5,PTN,RIC8A,ATXN1,NDRG4,SLC6A1,SLC8A2,SNAP25,ABCC8,CNTN2,VDAC3,B4GALT2,SYNJ1,NRXN3,NRXN1,NRXN2,EIF4A3
9126	269	89	0.00602	1: purine nucleoside monophosphate metabolic process (7:9)	DNM1L,SLC25A13,PAICS,PARK7,COX4I1,PARP1,ADSL,DLG1,DLG2,DLG4,FLCN,ENO2,AK2,AK4,FBP1,ALDOA,ALDOC,NUP205,NUP210,NUP160,ATP6V0A2,NUP62,GAPDH,GART,GBAS,AMPD2,GPI,HK1,HPRT1,HSPA8,NUP43,IMPDH2,MECP2,MPP1,MSH2,NDUFA1,NDUFA6,NDUFA10,NDUFB4,NDUFB8,NDUFC1,NDUFS2,NDUFV1,ATP1A2,ATP1B1,NUP88,OGDH,ATP5A1,P2RX7,ATP5B,MLXIPL,PFAS,PFKM,PFKP,PGAM1,PGAM2,ATP6V1A,ATP6V1B2,NUP54,ATP6V0A1,ATP7A,CYCS,NDUFB11,PPAT,NUDT11…
9167	269	89	0.00602	1: purine ribonucleoside monophosphate metabolic process (8:10)	DNM1L,SLC25A13,PAICS,PARK7,COX4I1,PARP1,ADSL,DLG1,DLG2,DLG4,FLCN,ENO2,AK2,AK4,FBP1,ALDOA,ALDOC,NUP205,NUP210,NUP160,ATP6V0A2,NUP62,GAPDH,GART,GBAS,AMPD2,GPI,HK1,HPRT1,HSPA8,NUP43,IMPDH2,MECP2,MPP1,MSH2,NDUFA1,NDUFA6,NDUFA10,NDUFB4,NDUFB8,NDUFC1,NDUFS2,NDUFV1,ATP1A2,ATP1B1,NUP88,OGDH,ATP5A1,P2RX7,ATP5B,MLXIPL,PFAS,PFKM,PFKP,PGAM1,PGAM2,ATP6V1A,ATP6V1B2,NUP54,ATP6V0A1,ATP7A,CYCS,NDUFB11,PPAT,NUDT11…
31109	84	33	0.0061	1: microtubule polymerization or depolymerization (5:7)	KATNB1,KIF2C,TPPP,CRYAB,TTBK2,KIF18B,DCTN1,FKBP4,MAPRE1,CAMSAP2,EML2,ABL1,CLIP3,FBXO5,CKAP2,INPP5J,TUBG2,KIF2A,STMN1,MAPT,MECP2,PAK1,NDE1,CEP192,CDK5RAP2,PRUNE,CLIP1,SNCA,ZNF207,MAP6D1,NDEL1,NAV3,KIF14
9124	168	59	0.00622	1: nucleoside monophosphate biosynthetic process (7:9)	SLC25A13,PAICS,PARP1,ADSL,DCTD,DGUOK,DUT,FLCN,ENO2,AK2,FBP1,ALDOA,ALDOC,NUP205,NUP210,NUP160,ATP6V0A2,NUP62,GAPDH,GART,GBAS,AMPD2,GPI,HK1,HPRT1,NUP43,IMPDH2,NUP88,OGDH,ATP5A1,P2RX7,ATP5B,MLXIPL,PFAS,PFKM,PFKP,PGAM1,PGAM2,NUP54,ATP6V0A1,PPAT,OGDHL,NUP107,RANBP2,LHPP,PINK1,SURF1,TK1,TYMS,UMPS,UPP1,CAD,NUP37,NUP85,NUP214,ADPGK,RAE1,GMPS,NUPL1
47496	28	14	0.00624	1: vesicle transport along microtubule (6:9)	RASGRP1,AP3S2,KIF3A,DYNC1H1,PAFAH1B1,NDE1,SYBU,PRKCZ,KIF13A,TRIM46,AP3B2,NDEL1,KIF3B,KIF23
6333	145	52	0.00629	1: chromatin assembly or disassembly (5:7)	CHAF1A,ANP32B,CENPA,CENPC,TLK2,OIP5,TSPYL4,ITGB3BP,KAT6B,CABIN1,CENPI,ASF1A,H2AFX,HMGB2,APITD1,MCM2,NAP1L1,NAP1L2,NAP1L3,NAP1L4,NASP,NPM1,ATRX,CENPQ,MIS18BP1,HJURP,H2AFY2,ASF1B,CASC5,RBBP4,RBBP7,TSPYL2,SET,SMARCA4,SMARCB1,SMARCC1,SMARCD1,SMARCE1,TP53,TSPYL1,CENPM,CENPU,CENPT,ANP32E,ARID1A,HIST1H2BO,HIST1H4J,SMARCA5,HAT1,RUVBL1,BAZ1B,H2AFY
34248	297	97	0.0064	1: regulation of cellular amide metabolic process (5:6)	LRPPRC,CDK4,HNRNPR,GNB2L1,SYNCRIP,KHDRBS1,TMED10,GCN1L1,RNF139,CLU,DAPK1,DHFR,DPH2,EEF1A2,EIF4A2,EIF4E,EIF4EBP2,EIF4G2,EIF5,ELAVL1,ETF1,PTK2B,CASC3,NCBP2,HABP4,SAMD4A,FOXO3,TNRC6B,CYFIP1,GAPDH,AGO2,MKNK2,GRB7,HNRNPD,APOE,ITGA2,PAIP2B,MTIF2,ACO1,CNOT2,NPM1,RPS27L,YTHDF2,DPH5,PDHB,PDK2,PGAM1,PGAM2,POLR2G,PDP1,CTSA,YTHDF1,BANK1,LARP6,IMPACT,PRKCD,MAPK1,PRNP,PURA,RBM3,UPF1,ROCK1,RPL10,RPL38,RPS4X,RPS…
1903320	165	58	0.00655	1: regulation of protein modification by small protein conjugation or removal (7:9)	STUB1,HMG20B,ZER1,MALT1,UBE2C,RNF139,PARK7,U2AF2,CTNNB1,PAXIP1,KDM1A,GTPBP4,ABL1,FYN,FBXO2,FBXO5,GNL3,GCLC,ANGPT1,DNAJB2,HSP90AA1,APITD1,ARRB1,MAD2L1,PARK2,UBXN1,PIAS4,SEPT4,TRIM44,FANCI,FBXW7,PEF1,OTUB1,PRKCE,RPS2,NXN,GORASP1,BMI1,PINK1,SKP2,SOX4,BRCA1,UBE2D1,UBE2I,UBE2N,UBE3A,PTTG1IP,AIMP2,CDK5RAP3,RIPK2,BCL10,MTA1,TRIP12,RPL23,PLAA,ATG5,CTR9,CDC20
80135	554	170	0.00655	1: regulation of cellular response to stress (4:6)	RASGRP1,TRIM28,NOD1,GNB2L1,RAD51AP1,ZMYND11,SERINC3,OS9,CHEK1,FICD,CHEK2,PARK7,CLU,NACC2,CREBBP,CRYAB,PARP1,CTGF,CTNNB1,DDX11,DHFR,DLG1,DUSP3,DVL2,DVL3,EPHB1,ERCC1,PTK2B,FKBP1B,VASH1,INPP5F,FKBP4,ZNF365,TRIM32,PAXIP1,KDM1A,SMG1,FOXM1,FOXO3,MAPK8IP3,NUP205,FAM168A,NUP210,NUP160,MAPK8IP2,DDAH1,NUP62,TFIP11,ABL1,FUT8,DNAJC2,HTRA2,GPX1,GRIK2,GSTP1,UBQLN2,H2AFX,APBB1,HRAS,HSBP1,HSPA8,HSP90AA1,NUP43,KA…
31646	45	20	0.00656	1: positive regulation of neurological system process (4:7)	UNC13B,WASF3,DLG4,ABAT,PTK2B,NLGN1,IGSF9B,RIMS1,CUX2,GRIN1,ITGA2,MAG,NLGN3,SSH1,PRKCZ,PARD3,RELN,S100B,STX1A,NRXN1
43543	175	61	0.00659	1: protein acylation (7:8)	MCRS1,RUVBL2,BRD8,MORF4L1,CHEK1,PARK7,CREBBP,CTBP1,FLCN,PAXIP1,JADE2,ZDHHC17,KAT6B,EID1,CLIP3,AUTS2,HDAC1,HDAC2,APBB1,ARNTL,ARRB1,MAPT,MDH2,MECP2,NAP1L2,OGDH,ING4,ZDHHC3,NAT8B,TAF9B,ING3,PPM1B,MRGBP,SET,ZDHHC6,PORCN,SMARCB1,SNCA,SOX4,BRCA1,TAF7,PCGF2,BAG6,ZDHHC14,MAP6D1,ATAT1,YEATS4,ABHD17A,TRRAP,HAT1,ACTL6A,RUVBL1,NCOA1,KAT2B,RPS6KA4,RPS6KA5,CDYL,ATG5,CLOCK,JADE3,SUPT7L
120032	142	51	0.0066	1: regulation of plasma membrane bounded cell projection assembly (5:8)	TENM1,CDC42EP3,CYLD,DPYSL3,DMTN,NLGN1,CYFIP1,TBC1D1,COBL,RHOQ,CORO1C,TBC1D22A,GAP43,PPP1R16B,DNM3,AUTS2,GPM6A,HRAS,KIT,ARF6,TACSTD2,P2RX7,PALM,DYNC2LI1,PFN2,PLXNB3,ATP7A,PODXL,SSH1,FNBP1L,SSH3,TBC1D19,PRKCD,BBS4,RAB5A,RALA,RAP1GAP,RDX,EPS8L2,FSCN1,TRPM2,VDAC3,TBC1D17,IFT88,NDEL1,WASL,ATG5,CEP135,PLEKHM1,SEPT7,CDC42
8344	69	28	0.00681	1: adult locomotory behavior (4:4)	PARK7,DNM1,EFNB3,FGF12,INPP5F,SEZ6L,HTRA2,GRIN1,ID2,ARCN1,KCNJ10,MECP2,ATP1A2,NR4A2,PAFAH1B1,PARK2,CEND1,ADAM22,OXR1,CHD7,SPTBN4,SCN1A,SNCA,SNCG,CNTN2,TMOD1,ZIC1,CCND2
51784	51	22	0.00689	1: negative regulation of nuclear division (6:8)	NDC80,CENPF,CHEK1,TOM1L2,ANAPC15,FBXO5,RGCC,MAD2L1,MSH2,LCMT1,ATRX,PRKAR1A,CDK5RAP2,BUB1,BUB1B,TTK,ZNF207,TNKS,CCNB1,BUB3,PTTG1,TRIP13
30521	63	26	0.00697	1: androgen receptor signaling pathway (6:10)	MED16,PARK7,CTNNB1,FKBP4,MED4,HDAC1,PRMT2,MED1,TRIM68,KDM3A,PMEPA1,RAN,RB1,RNF6,SMARCA4,BRCA1,UBE3A,ARID1A,PPAP2A,NCOA1,BUD31,PIAS2,MED14,MED17,RNF14,MED12
9132	126	46	0.00697	1: nucleoside diphosphate metabolic process (6:8)	DLG1,DLG2,DLG4,DTYMK,ENO2,AK2,AK4,FBP1,ALDOA,ALDOC,NUP205,NUP210,NUP160,NUP62,GAPDH,GPI,NME7,HK1,NUP43,MPP1,NME1,NME3,NME4,NUP88,OGDH,P2RX7,MLXIPL,NME8,PFKM,PFKP,PGAM1,PGAM2,NUP54,OGDHL,NUP107,RANBP2,NUP37,NUP85,NUP214,ADPGK,RAE1,CASK,TJP2,ENTPD3,ENTPD4,NUPL1
16050	284	93	0.00702	1: vesicle organization (5:5)	PDCD6IP,STAM2,VAV3,SEC23B,ARFGEF2,TMED2,TMED10,CORO1A,SNF8,TRIM9,AP2M1,SYT2,DLG4,DNM1,ABCA1,EPS15,F2R,SEC31A,UNC13A,SYT11,TBC1D1,ANKRD28,TBC1D22A,DNM3,FBXO5,SEC22A,VPS41,VPS4A,GNAI3,GRIA1,SNX10,HOOK2,SNX11,NSF,P2RX7,PAFAH1B1,PARK2,HOOK1,CHMP3,SERPINE2,PIK3C3,TMED9,SYTL2,FNBP1L,PLEKHJ1,GOLPH3L,PEF1,PI4K2A,PPP6C,VPS11,SAR1A,SLC17A7,CASC5,SYT13,PTPRN,SNX6,RAB3A,RAB5B,SEC13,KIF13A,GOLPH3,AKTIP,GORASP…
31577	31	15	0.00706	1: spindle checkpoint (4:8)	NDC80,CENPF,ANAPC15,MAD2L1,LCMT1,SPDL1,CDK5RAP2,BUB1,BUB1B,TTK,ZNF207,CCNB1,BUB3,AURKB,TRIP13
6298	31	15	0.00706	1: mismatch repair (7:9)	RNASEH2A,POLD3,ERCC1,ABL1,MLH3,MSH6,LIG1,MSH2,PCNA,POLD1,POLD2,RPA2,RPA3,TDG,XPC
6409	31	15	0.00706	1: tRNA export from nucleus (6:13)	NUP205,NUP210,NUP160,NUP62,NUP43,NUP88,NUP54,NUP107,RAN,RANBP2,NUP37,NUP85,NUP214,RAE1,NUPL1
71431	31	15	0.00706	1: tRNA-containing ribonucleoprotein complex export from nucleus (5:12)	NUP205,NUP210,NUP160,NUP62,NUP43,NUP88,NUP54,NUP107,RAN,RANBP2,NUP37,NUP85,NUP214,RAE1,NUPL1
72583	31	15	0.00706	1: clathrin-dependent endocytosis (8:8)	TNK2,AP2M1,CLTB,CLTC,DNM1,AAK1,INPP5F,SYT11,PIP5K1C,UBQLN2,PIK3CB,FNBP1L,WASL,DNAJC6,SNAP91
2000134	88	34	0.00751	1: negative regulation of G1/S transition of mitotic cell cycle (7:10)	CTDSP2,CDK2,CTDSPL,CHEK2,NACC2,ARID3A,E2F1,EZH2,RGCC,CNOT7,PRMT2,CNOT2,NPM1,RPS27L,PCNA,TRIAP1,PML,RFWD3,PRKDC,CNOT6,RB1,RPA2,RPS27A,SOX4,AURKA,TP53,UBA52,UBC,CRADD,CCNB1,RQCD1,CNOT8,CDK1,CDC25C
6163	456	142	0.00751	1: purine nucleotide metabolic process (6:9)	DNM1L,SLC25A13,GPHN,PAICS,ADCY2,PDE10A,RUNDC3A,PARK7,ACOT7,COX4I1,PARP1,ADSL,DGUOK,DLG1,DLG2,DLG4,SLC26A2,FLCN,HACD2,ENO2,AK2,AK4,ACSL3,FBP1,ALDOA,ALDOC,NUP205,NUP210,NUP160,ACSL6,RHOQ,ATP6V0A2,NUP62,SULT4A1,SAMHD1,GAPDH,GART,GBAS,AMPD2,GNAI3,GPI,GPX1,GUCY1B3,NME7,HK1,ACACA,HPRT1,HSPA8,NUP43,IMPDH2,ITPA,MECP2,MOCS2,MPP1,MSH2,NUDT1,MTHFD1,NDUFA1,ACLY,NDUFA6,NDUFA10,NDUFB4,NDUFB8,NDUFC1,NDUFS2,NDUF…
16572	34	16	0.00774	1: histone phosphorylation (7:9)	CDK2,CHEK1,PRKCA,PRKCB,PRKCD,AURKA,VRK1,MAP3K12,CCNA2,CCNB1,RPS6KA4,BAZ1B,AURKB,RPS6KA5,H2AFY,CDK1
31057	34	16	0.00774	1: negative regulation of histone modification (6:10)	CTBP1,KDM4C,JARID2,MECP2,BCOR,OTUB1,KDM3A,SET,SKI,SMARCB1,SNCA,BRCA1,TAF7,TRIP12,ATG5,H2AFY
6904	34	16	0.00774	1: vesicle docking involved in exocytosis (4:9)	RABEPK,UNC13B,CPLX2,RAB40B,VPS45,UNC13A,EXOC6B,RAB26,RAB15,SYTL2,VPS11,SNAP25,STX1A,STXBP1,STXBP3,SNPH
43666	85	33	0.00776	1: regulation of phosphoprotein phosphatase activity (7:10)	RCAN2,CRY2,CSNK2A1,RCAN1,FKBP1B,CABIN1,PPP1R16B,B3GAT3,PPP1R14B,PPP2R3B,PPME1,PPP1R1A,PPP1R7,PPP1R8,PPP1R10,PPP2R1A,PPP2R3A,PPP2R4,PPP2R5A,PPP2R5B,PPP2R5D,PPP2R2D,NSFL1C,PTN,ROCK1,SET,HSP90B1,CALM1,CALM2,CALM3,ROCK2,PPP1R26,PPP4R1
9116	104	39	0.00776	1: nucleoside metabolic process (5:7)	TXNDC9,GPHN,AHCYL1,CTPS1,DGUOK,DLG1,DLG2,DLG4,AK4,ERH,OARD1,ENPP4,RHOQ,GNAI3,NME7,HPRT1,IMPDH2,MOCS2,MPP1,MTAP,NME1,NME3,NME4,PDCL,DERA,PPAT,RAN,TK1,UMPS,UPP1,CAD,EFTUD1,CDADC1,CASK,GMPS,NFS1,TJP2,GTPBP1,ENTPD4
60491	143	51	0.00787	1: regulation of cell projection assembly (4:7)	TENM1,CDC42EP3,CYLD,DPYSL3,DMTN,NLGN1,CYFIP1,TBC1D1,COBL,RHOQ,CORO1C,TBC1D22A,GAP43,PPP1R16B,DNM3,AUTS2,GPM6A,HRAS,KIT,ARF6,TACSTD2,P2RX7,PALM,DYNC2LI1,PFN2,PLXNB3,ATP7A,PODXL,SSH1,FNBP1L,SSH3,TBC1D19,PRKCD,BBS4,RAB5A,RALA,RAP1GAP,RDX,EPS8L2,FSCN1,TRPM2,VDAC3,TBC1D17,IFT88,NDEL1,WASL,ATG5,CEP135,PLEKHM1,SEPT7,CDC42
7005	432	135	0.00806	1: mitochondrion organization (5:5)	SAE1,DNM1L,COL4A3BP,OPTN,RNF41,ACAA2,VAT1,CAMKK2,SLMO1,MTX2,YME1L1,YWHAQ,PIM2,CDC37,POLG2,PARK7,PHB2,U2AF2,GABARAPL2,CLU,MTERF4,PARP1,CXADR,DNM1,E2F1,MARK2,FLCN,ALAS1,FANCG,ABLIM3,DDHD2,PPP1R13B,GABARAPL1,GABPB1,SAMM50,DNM3,POLDIP2,TIMM9,TIMM8B,CIDEB,GLS2,GCLC,HTRA2,GLUD1,GPX1,SLC25A4,TIMM22,HSD17B10,HNMT,HSPA4,HSP90AA1,IDH2,IFIT2,LIG3,MAPT,MCL1,MEF2A,MTX1,NDUFA1,NDUFA6,NDUFA10,NDUFB4,NDUFB8,NDUF…
35518	13	8	0.00816	1: histone H2A monoubiquitination (9:13)	PCGF3,DDB2,TRIM37,BCOR,BMI1,SKP1,PCGF2,PCGF1
43968	13	8	0.00816	1: histone H2A acetylation (8:13)	RUVBL2,BRD8,MORF4L1,ING3,YEATS4,TRRAP,ACTL6A,RUVBL1
19693	457	142	0.00823	1: ribose phosphate metabolic process (5:6)	DNM1L,SLC25A13,GPHN,PAICS,ADCY2,PDE10A,PARK7,ACOT7,COX4I1,PARP1,CTPS1,ADSL,DLG1,DLG2,DLG4,SLC26A2,FLCN,HACD2,ENO2,AK2,AK4,ACSL3,FBP1,ALDOA,RPIA,ALDOC,NUP205,NUP210,NUP160,ACSL6,RHOQ,ATP6V0A2,NUP62,PGLS,SULT4A1,GAPDH,GART,GBAS,AMPD2,GNAI3,GPI,GUCY1B3,NME7,HK1,ACACA,HPRT1,HSPA8,NUP43,IMPDH2,ITPA,MECP2,MOCS2,MPP1,MSH2,NDUFA1,ACLY,NDUFA6,NDUFA10,NDUFB4,NDUFB8,NDUFC1,NDUFS2,NDUFV1,ATP1A2,ATP1B1,NME1,N…
7169	607	184	0.00825	1: transmembrane receptor protein tyrosine kinase signaling pathway (6:8)	ABI1,ARPC3,ARPC1B,ACTR2,TNK2,CDK4,SPRY2,STAM2,STUB1,VAV3,SLC9A6,SORBS1,MYL12A,TXNIP,RGS14,CDC37,CHN1,AP2M1,COL4A1,ADORA1,SOGA1,CSF1,CSK,CTGF,CTNNB1,ATP6V0E2,DNM1,AGT,EFNB2,EFNB3,EIF4EBP2,EPHA1,EPHB1,EPHB2,EPHB3,EPS15,PTK2B,FGF1,FGF3,FGF9,FGF12,FGFR1,FGFR2,FIGF,EPN2,NCBP2,SIRT2,CYFIP1,FLT3,NCSTN,RHOQ,ATP6V0A2,NUP62,ABL1,FYN,DSTYK,PRKD2,SIPA1L1,CYFIP2,NPTN,RNF115,GPLD1,ANGPT1,GRB7,GRB10,GRIN1,SLC2A…
33046	37	17	0.00829	1: negative regulation of sister chromatid segregation (5:9)	NDC80,CENPF,ANAPC15,MAD2L1,LCMT1,ATRX,CDK5RAP2,BUB1,BUB1B,TTK,ZNF207,TNKS,CCNB1,BUB3,PTTG1,TRIP13,ESPL1
33683	37	17	0.00829	1: nucleotide-excision repair, DNA incision (7:10)	POLD3,PARP1,DDB2,ERCC1,GTF2H5,PCNA,POLD1,POLD2,RFC3,RFC4,RFC5,RPA2,RPA3,RPS27A,UBA52,UBC,CHD1L
6893	37	17	0.00829	1: Golgi to plasma membrane transport (7:8)	OPTN,GNB2L1,ARFGEF2,CSK,ACSL3,RAB26,CHIC2,ANK3,CCDC93,GOLPH3L,EXOC1,KIF13A,GOLPH3,SPTBN1,VAMP2,VAMP4,GCC2
72698	37	17	0.00829	1: protein localization to microtubule cytoskeleton (8:8)	PIBF1,SPAG5,TTBK2,MAPRE1,CEP131,NUDCD3,NUP62,SNX10,PARD6A,CEP192,CEP72,BBS4,STIL,AURKA,TTK,ABHD17A,KIF20B
43269	482	149	0.00834	1: regulation of ion transport (5:6)	CACNG2,GNB5,AHCYL1,YWHAQ,CORO1A,HRH3,PARK7,CLIC1,CNTN1,SLC31A2,ADORA1,CRHR1,CRY2,CTNNB1,DAPK1,DLG1,DLG4,ABAT,DPP6,AGT,EPHB2,F2R,PTK2B,FGF12,FGF14,FGFR1,FKBP1B,NLGN1,RAB3GAP1,GPD1L,NEDD4L,MAPK8IP2,ABL1,FYN,CLIC4,GBAS,GJA1,STK39,GLRX,GNAO1,GPM6B,ANK2,ANK3,GRIN1,EHD3,APOE,IL16,KCNA1,KCNA3,KCNC1,KCND1,KCND2,KCND3,KCNH1,KCNJ3,KCNJ6,KCNJ9,KCNJ10,KCNJ12,KCNJ16,KCNN2,KCNQ2,ASIC2,LYN,MYO5A,SEPT2,ATP1A1,AT…
31056	114	42	0.00836	1: regulation of histone modification (6:9)	ZNHIT1,RUVBL2,CHEK1,CTBP1,CTNNB1,FLCN,SNW1,PAXIP1,KDM1A,KDM4C,EID1,NIPBL,PRKD2,AUTS2,JARID2,ARRB1,MECP2,NAP1L2,ATRX,BCOR,RIF1,OTUB1,KDM3A,BCL6,ZNF335,SET,SKI,PINK1,SMARCB1,SNCA,BRCA1,TAF7,TP53,UBE2N,NELFE,CCNB1,RPS6KA4,RPS6KA5,TRIP12,ATG5,H2AFY,CTR9
132	18	10	0.0084	1: establishment of mitotic spindle orientation (6:9)	SPRY2,NDC80,CENPA,DCTN1,PAFAH1B1,NDE1,SPDL1,CDK5RAP2,DYNLT1,NDEL1
1901984	18	10	0.0084	1: negative regulation of protein acetylation (7:11)	PARK7,CTBP1,HDAC1,HDAC2,MECP2,SET,SNCA,BRCA1,TAF7,ATG5
1903649	18	10	0.0084	1: regulation of cytoplasmic transport (6:7)	PARK2,CHMP3,VPS11,MAPK1,MAP2K1,RDX,SORL1,EZR,SNX3,MTMR2
2000045	127	46	0.0084	1: regulation of G1/S transition of mitotic cell cycle (7:9)	CTDSP2,CDK2,CDK4,CTDSPL,CDKN2C,CHEK2,NACC2,ARID3A,E2F1,EZH2,RGCC,CNOT7,PRMT2,APEX1,ID2,CNOT2,NPM1,RPS27L,PCNA,TRIAP1,PKD1,PML,RFWD3,PRKDC,PSME1,PSME2,CNOT6,RB1,RDX,RPA2,RPS27A,SOX4,AURKA,ADAM17,TP53,UBA52,UBC,CDC45,CRADD,CCNB1,CCND2,RQCD1,CNOT8,CDK1,KIF14,CDC25C
43090	18	10	0.0084	1: amino acid import (7:10)	AGT,SH3BP4,KCNJ10,SEPT2,ATP1A2,SLC17A7,SLC1A1,SLC1A3,SLC1A6,SLC6A1
51984	18	10	0.0084	1: positive regulation of chromosome segregation (4:6)	DDX11,FEN1,SIRT2,SMC5,FAM178A,RB1,CCNB1,H2AFY,ESPL1,DLGAP5
31123	98	37	0.00841	1: RNA 3'-end processing (7:9)	DDX39A,AHCYL1,CPSF4,PAPOLA,CPSF6,U2AF2,EXOSC8,CSTF3,DKC1,FBL,CASC3,NCBP2,INTS7,PTCD1,HSD17B10,RPSA,EXOSC9,BARD1,RPS21,SRSF1,SRSF2,SRSF3,SRSF6,SRSF7,SNRPA,U2AF1,NELFE,USB1,THOC7,THOC5,SRSF9,CCNB1,CCNT1,CTR9,EIF4A3,RBM8A,THOC1
70585	150	53	0.00845	1: protein localization to mitochondrion (7:7)	SAE1,DNM1L,SLMO1,MTX2,YWHAQ,U2AF2,MTERF4,E2F1,ABLIM3,PPP1R13B,SAMM50,TIMM9,TIMM8B,GLS2,HTRA2,TIMM22,HK1,HNMT,HSPA4,HSP90AA1,MAPT,MTX1,NDUFB8,PARK2,SH3GLB1,WBP11,PLAGL2,MARCH5,LEPROT,FBXW7,PPP3CC,PPP3R1,VPS11,PSMB7,UBL5,RPL28,MOAP1,PINK1,SREBF2,TP53,TP53BP2,U2AF1,UBE2D3,YWHAB,YWHAH,ZBTB17,ACTL6A,RUVBL1,CDKL2,WDR46,ATPIF1,PMPCB,ATG13
1902806	137	49	0.0087	1: regulation of cell cycle G1/S phase transition (6:8)	CTDSP2,CDK2,CDK4,CTDSPL,CDKN2C,CHEK2,PHB2,NACC2,ARID3A,E2F1,EZH2,RGCC,CNOT7,PRMT2,APEX1,ID2,CNOT2,NPM1,RPS27L,PCNA,TRIAP1,PKD1,PML,RFWD3,FBXW7,PRKDC,PSME1,PSME2,CNOT6,RB1,RDX,RPA2,RPS27A,DDRGK1,SOX4,AURKA,ADAM17,TP53,UBA52,UBC,CDC45,CRADD,CCNB1,CCND2,RQCD1,CNOT8,CDK1,KIF14,CDC25C
7080	40	18	0.00872	1: mitotic metaphase plate congression (5:9)	PDCD6IP,NDC80,PIBF1,CENPC,CENPE,KIF2C,NUP62,VPS4A,KIFC1,KIF22,KPNB1,CHMP3,SPDL1,CDCA8,MIS12,CDC23,CCNB1,KIF14
16570	366	116	0.00879	1: histone modification (6:8)	CDK2,PCGF3,HMG20B,MCRS1,ZNHIT1,KDM5B,RUVBL2,BRD8,MORF4L1,CHD4,CHEK1,NACC2,CREBBP,CTBP1,CTNNB1,DDB2,ASXL1,FLCN,FBL,EZH1,EZH2,SIRT2,SNW1,PAXIP1,KDM1A,KDM4C,JMJD6,JADE2,SUZ12,KAT6B,EID1,NIPBL,PRKD2,AUTS2,HDAC1,HDAC2,APBB1,PRMT2,HSF4,JARID2,ARRB1,MECP2,MT3,TRIM37,NAP1L2,ING4,WAC,SIRT7,TAF9B,ING3,ATRX,BCOR,RIF1,MRGBP,OTUB1,PRKCA,PRKCB,PRKCD,HR,KDM3A,ASH1L,ENY2,SMYD2,CBX8,RBBP4,RBBP7,BCL6,ZNF335,SET,SE…
43001	26	13	0.00882	1: Golgi to plasma membrane protein transport (6:9)	OPTN,GNB2L1,CSK,ACSL3,RAB26,ANK3,GOLPH3L,KIF13A,GOLPH3,SPTBN1,VAMP2,VAMP4,GCC2
61842	26	13	0.00882	1: microtubule organizing center localization (3:3)	DLG1,DYNC1LI2,BICD2,ASPM,NUBP1,PAFAH1B1,NDE1,TBCCD1,ASUN,RANBP2,AURKA,EZR,NDEL1
1903214	70	28	0.00888	1: regulation of protein targeting to mitochondrion (7:12)	SAE1,SLMO1,U2AF2,ABLIM3,GLS2,HTRA2,HNMT,PARK2,SH3GLB1,WBP11,PLAGL2,LEPROT,FBXW7,VPS11,PSMB7,UBL5,RPL28,PINK1,SREBF2,U2AF1,UBE2D3,ZBTB17,ACTL6A,RUVBL1,CDKL2,WDR46,ATPIF1,ATG13
35305	70	28	0.00888	1: negative regulation of dephosphorylation (7:9)	CRY2,DLG2,FKBP1B,SWAP70,RRP1B,FKBP15,CABIN1,PPP1R16B,PPP1R14B,PPME1,SYTL2,PPP1R1A,GPATCH2,PPP1R8,CEP192,PPP1R10,PPP2R4,CASC5,PTN,ROCK1,SET,YWHAB,IQGAP1,PKMYT1,ROCK2,KIAA0430,SFI1,PPP1R26
48814	70	28	0.00888	1: regulation of dendrite morphogenesis (6:14)	DNM1L,ACTR2,CFL1,IL1RAPL1,CUX1,NLGN1,SARM1,CUX2,SIPA1L1,DNM3,GRIN1,ITPKA,PAFAH1B1,PAK3,CDKL3,NLGN3,PPP3CA,RELN,PTPRD,GORASP1,CAPRIN2,STK11,TIAM1,YWHAH,CAMK2B,TAOK2,LZTS3,ARHGAP44
2001259	43	19	0.00904	1: positive regulation of cation channel activity (6:10)	EPHB2,FGF14,GBAS,ANK2,ANK3,EHD3,KCNA1,KCNC1,NLGN3,RELN,PINK1,STAC,STIM1,ABCC8,CACNB2,CALM1,CALM2,CALM3,CASQ1
32206	43	19	0.00904	1: positive regulation of telomere maintenance (5:10)	RAD50,PNKP,CTNNB1,DKC1,ERCC1,CCT5,POT1,GNL3,HNRNPD,MRE11A,NEK2,PML,ATRX,MAPK1,TCP1,MAPKAPK5,TNKS,CCT6A,AURKB
1900006	61	25	0.00935	1: positive regulation of dendrite development (5:14)	DNM1L,ACTR2,IL1RAPL1,CUX1,LPAR1,EZH2,NLGN1,CYFIP1,COBL,CUX2,CRTC1,APOE,ITPKA,PAFAH1B1,PAK3,CDKL3,RELN,PTPRD,CAPRIN2,TIAM1,VLDLR,CAMK2B,IQGAP1,DLG5,TAOK2
72384	58	24	0.00944	1: organelle transport along microtubule (5:8)	RASGRP1,LRPPRC,AP3S2,KIF3A,DYNC1H1,BICD2,MAP1B,MAPT,NEFH,PAFAH1B1,NDE1,SYBU,PRKCZ,RAB6A,KIF13A,SPAST,TRIM46,AP3B2,NDEL1,UXT,KIF3B,KIF23,FEZ1,CDC42
43624	154	54	0.00947	1: cellular protein complex disassembly (6:6)	KATNB1,AVIL,CFL1,KIF2C,DSTN,TRIOBP,MRPL3,TTBK2,KIF18B,DMTN,ETF1,SWAP70,ERAL1,CKAP2,VPS4A,MRPS18B,MRPL42,MRPL22,GSPT1,HSPA8,KIF2A,STMN1,ASPH,NSF,LIMA1,TRMT112,MRPS33,MICAL3,TWF1,SPTBN4,RDX,UPF1,ABCE1,MRPS14,SH3GL2,MRPL9,MRPL44,SPTB,SPTBN1,SPTBN2,TMOD1,MRPL49,DAP3,MRPL24,MAP6D1,CAPZA1,NAPA,SYNJ1,NAV3,GADD45GIP1,MICAL2,DNAJC6,KIF14,WDR1
51236	164	57	0.0095	1: establishment of RNA localization (4:5)	SNUPN,LRPPRC,DDX39A,KHDRBS1,SRSF10,CPSF4,CPSF6,U2AF2,EIF4E,CASC3,NCBP2,SMG1,NUP205,NUP210,NUP160,BICD2,NUP62,NXT1,NUP43,KIF5C,RPSA,NUP88,SIDT2,RBMX2,C14ORF166,NUP54,SIDT1,SDAD1,RIOK2,ENY2,NUP107,RAN,RANBP1,RANBP2,UPF1,ABCE1,SEC13,SRSF1,SRSF2,SRSF3,SRSF6,SRSF7,U2AF1,NUP37,NUP85,THOC7,NUP214,RAE1,THOC5,KHSRP,TNKS,SRSF9,QKI,EIF4A3,NUPL1,RBM8A,THOC1
34605	105	39	0.00954	1: cellular response to heat (5:6)	ARPP21,CREBBP,CRYAB,FGF1,FKBP4,NUP205,NUP210,NUP160,NUP62,DNAJC2,HTRA2,HDAC2,HSBP1,HSPA8,HSP90AA1,NUP43,LYN,MAPT,NUP88,IER5,NUP54,PRKACA,MAPK1,NUP107,RANBP2,RBBP7,RPA2,RPA3,STAC,TP53,NUP37,NUP85,NUP214,CAMK2A,CAMK2B,CAMK2G,RAE1,BAG3,NUPL1
31399	1405	401	0.00959	1: regulation of protein modification process (6:8)	CDH2,ABI1,CD24,CTDSP2,RAD50,RASGRP1,FRY,ATP6AP2,SORBS3,TENM1,TNK2,CDK4,RNF41,CTDSPL,RCAN2,SPRY2,STUB1,PAK4,CDKN2C,CDKN3,HMG20B,NOD1,GNB2L1,ADARB1,ZER1,PIBF1,ZNHIT1,HEXIM1,CENPE,RGS14,CAMKK2,ZMYND11,ADCY2,RUVBL2,MALT1,GCN1L1,CHAD,UBE2C,CHEK1,FAF1,CDC37,CHEK2,AKAP13,RNF139,SNF8,PNKP,PARK7,PHB2,U2AF2,CKS1B,CKS2,CLU,CNTN1,ADORA1,CRY2,CSF1,CSK,CSNK2A1,ADRA1A,CTBP1,CTGF,CTNNB1,DLG1,DLG4,RCAN1,AGT,DUSP3…
51225	86	33	0.00978	1: spindle assembly (5:8)	PDCD6IP,PIBF1,SPAG5,CHEK2,SPICE1,DYNC1H1,TUBB,TPX2,HAUS5,KIF4A,ASPM,CCDC69,FBXO5,RACGAP1,BIRC5,KIF2A,KIF11,KIFC1,KPNB1,NEK2,CHMP3,HAUS6,HAUS4,CEP192,AURKA,ZNF207,MAP9,SMC1A,TNKS,AURKB,KIF3B,KIF23,CDC20
32467	29	14	0.00993	1: positive regulation of cytokinesis (5:8)	CIT,ECT2,NUP62,RACGAP1,PRKCE,SPAST,PKP4,AURKB,KIF3B,KIF23,KIF20B,KIF14,CDC25B,CDC42
7616	29	14	0.00993	1: long-term memory (5:8)	RGS14,GRIA1,GRIN1,APOE,MECP2,PRKCZ,PRNP,RELN,SLC17A7,RASGRF1,CALB1,CAMK4,CCND2,PJA2
60078	102	38	0.00996	1: regulation of postsynaptic membrane potential (5:5)	UNC13B,CHRNB3,ADORA1,DLG4,ABAT,PTK2B,FGF14,NLGN1,RAB3GAP1,IGSF9B,RIMS1,CUX2,MAPK8IP2,GABRA1,GRIA1,GRIA3,GRIA4,GRID2,GRIK2,GRIN1,GRIN2A,GRIN2C,MECP2,P2RX4,P2RX7,NLGN3,SSH1,PPP3CA,PRKCZ,RELN,SLC17A7,SNCA,STX1A,NPFF,CBLN1,MTMR2,NRXN1,EIF4A3
32271	151	53	0.00997	1: regulation of protein polymerization (5:8)	ARPC3,ARPC1B,ACTR2,TENM1,CDC42EP3,AVIL,TPPP,TRIOBP,CORO1A,DCTN1,DLG1,DMTN,PTK2B,FKBP4,MAPRE1,CYFIP1,CAMSAP2,EML2,ABL1,CLIP3,INPP5J,ARFIP1,GMFB,ARF6,STMN1,MAPT,MECP2,PAK1,PAK3,PFN2,CDK5RAP2,PRKCD,PRKCE,TWF1,SPTBN4,PRUNE,BBS4,RASA1,RDX,TRIM27,CLIP1,PINK1,SNCA,SPTB,SPTBN1,SPTBN2,TMOD1,FHOD3,ARPC5L,MKKS,CAPZA1,WASL,NAV3
6611	151	53	0.00997	1: protein export from nucleus (6:10)	DDX39A,ANP32B,AHCYL1,SRSF10,CPSF4,PARK7,U2AF2,EIF4E,CASC3,NCBP2,SMG1,NUP205,NUP210,NUP160,NUP62,NXT1,NUP43,RPSA,NUP88,RBMX2,PKD1,NUP54,SDAD1,RIOK2,ENY2,NUP107,BARD1,RAN,RANBP2,UPF1,ABCE1,SRSF1,SRSF2,SRSF3,SRSF6,SRSF7,SOX4,TP53,U2AF1,NUP37,NUP85,THOC7,NUP214,CALR,RAE1,THOC5,SRSF9,STRADA,BAG3,EIF4A3,NUPL1,RBM8A,THOC1
1901184	80	31	0.01	1: regulation of ERBB signaling pathway (5:10)	SPRY2,STAM2,ADORA1,AGT,EPS15,NUP62,RNF115,RBPJ,FBXW7,LGMN,RTN4,PTPN3,PTPN12,EPS15L1,SNX6,RPS27A,SH3GL2,SOS1,BTC,ADAM17,TSG101,UBA52,UBC,RAB7A,CBL,CBLB,MVB12B,RQCD1,NRG2,SOCS5,CDC42
1903533	99	37	0.01	1: regulation of protein targeting (7:11)	SAE1,SLMO1,U2AF2,DMTN,ABLIM3,MTCL1,FYN,GDI1,GLS2,HTRA2,ANK3,HNMT,PAK1,PARK2,SH3GLB1,WBP11,PDZK1,PLAGL2,LEPROT,FBXW7,VPS11,PRNP,PSMB7,UBL5,RPL28,PINK1,SREBF2,U2AF1,UBE2D3,ZBTB17,ACTL6A,RUVBL1,CDKL2,WDR46,ATPIF1,ATG13,C2CD5
42592	1365	390	0.01	1: homeostatic process (4:4)	CDH2,CD24,PARP3,COL4A3BP,RAD50,PDIA6,TXNDC9,MICU1,GNB2L1,SLC9A6,UNC13B,CIB2,CHERP,PRDX4,TXNRD2,POLD3,ADCY2,EHD1,PDIA5,UBE2C,CORO1A,PNKP,PARK7,TXNRD3,C1QTNF3,CKB,CLN5,CLNS1A,SLC31A1,SLC31A2,ADORA1,CREBBP,CRY2,PARP1,CSF1,CSK,ADRA1A,CTGF,CTNNB1,CXADR,CYLD,ATP6V0E2,ASXL1,DKC1,DLG4,ABAT,AGT,TSC22D3,SLC26A2,ABCA1,S1PR1,LPAR1,ABCA2,DMTN,ERCC1,EZH2,F2R,PTK2B,FEN1,FGF12,ALDOA,FKBP1B,ZNF365,CCT5,TRIM32,SMG…
50821	138	49	0.01	1: protein stabilization (5:5)	TSPAN1,PIM2,CDC37,CHEK2,PARK7,PHB2,CLU,CRYAB,DVL3,AAK1,CCT5,USP33,GTPBP4,GAPDH,GNAQ,ANK2,HSP90AA1,USP27X,LAMP2,MT3,ATP1B1,ATP1B2,PARK2,TAF9B,PFN2,TRIM44,PPIB,FBXW7,PRKCD,RTN4,PEX19,WIZ,FKBPL,PINK1,MTMR9,SOX4,STK4,STXBP1,TCP1,ZNF207,TNIP2,BAG6,CALR,PPAP2B,PER3,CCT6A,RPL23,BAG3,RASSF2
51246	2114	590	0.01	1: regulation of protein metabolic process (5:6)	CDH2,ABI1,CD24,CTDSP2,RAD50,RASGRP1,LRPPRC,FRY,ATP6AP2,SORBS3,TENM1,TNK2,CDK4,RNF41,CTDSPL,RCAN2,HNRNPR,SPRY2,STUB1,PAK4,CDKN2C,CDKN3,CNPY2,HMG20B,NOD1,GNB2L1,ADARB1,ZER1,PIBF1,ZNHIT1,SYNCRIP,ANP32B,LAMTOR5,HEXIM1,CENPE,RGS14,CAMKK2,SPINT2,KHDRBS1,ZMYND11,ADCY2,RUVBL2,MALT1,OS9,TMED10,GCN1L1,CHAD,TLK2,ADRM1,UBE2C,CHEK1,FAF1,CDC37,CHEK2,AKAP13,RNF139,SNF8,PNKP,PARK7,PHB2,U2AF2,GABARAPL2,CKS1B,CKS2…
7043	83	32	0.01	1: cell-cell junction assembly (6:6)	PDCD6IP,INADL,RAMP2,CLDN3,CTNNA1,DLG1,AGT,ECT2,FLCN,NFASC,EPB41L3,GJA1,GJB1,ANK2,JUP,PARD6A,PRKACA,PRKCA,PARD3,PTPRO,ROCK1,FSCN1,TJP1,UGT8,TLN2,GNPAT,PKP4,CNTNAP1,CBFB,DLG5,ROCK2,WDR1
9150	431	134	0.01	1: purine ribonucleotide metabolic process (7:10)	DNM1L,SLC25A13,GPHN,PAICS,ADCY2,PDE10A,PARK7,ACOT7,COX4I1,PARP1,ADSL,DLG1,DLG2,DLG4,SLC26A2,FLCN,HACD2,ENO2,AK2,AK4,ACSL3,FBP1,ALDOA,ALDOC,NUP205,NUP210,NUP160,ACSL6,RHOQ,ATP6V0A2,NUP62,SULT4A1,GAPDH,GART,GBAS,AMPD2,GNAI3,GPI,GUCY1B3,NME7,HK1,ACACA,HPRT1,HSPA8,NUP43,IMPDH2,ITPA,MECP2,MOCS2,MPP1,MSH2,NDUFA1,ACLY,NDUFA6,NDUFA10,NDUFB4,NDUFB8,NDUFC1,NDUFS2,NDUFV1,ATP1A2,ATP1B1,NME1,NME3,NME4,NUP88,O…
9166	148	52	0.01	1: nucleotide catabolic process (7:9)	PDE10A,ACOT7,DUT,ENO2,FBP1,ALDOA,ALDOC,NUP205,NUP210,NUP160,NUP62,SAMHD1,GAPDH,GPI,GPX1,HK1,HPRT1,NUP43,ITPA,NUDT1,NUP88,OGDH,P2RX7,DERA,MLXIPL,PDE1A,PDE3B,PDE4A,PFKM,PFKP,PGAM1,PGAM2,NUP54,NUDT11,NUDT15,OGDHL,NUP107,RANBP2,TDG,UNG,UPP1,XDH,NUP37,DCTPP1,NEIL1,NUP85,NUP214,ADPGK,RAE1,MBD4,ENTPD4,NUPL1
98655	628	189	0.01	1: cation transmembrane transport (7:7)	SLC25A15,MICU1,CACNG2,SLC9A6,CHERP,GNB5,YME1L1,IL1RAPL1,CORO1A,SLC2A6,PARK7,PHB2,CHRNB3,SLC31A1,SLC31A2,COX4I1,COX7A1,CRHR1,ATP6V0E2,DAPK1,DLG1,DLG4,DPP6,AGT,EPHB2,SLC36A1,F2R,PTK2B,FGF12,FGF14,FKBP1B,NLGN1,GPD1L,DENND5A,NEDD4L,ZDHHC17,NCS1,MAPK8IP2,ATP6V0A2,PANX1,ABL1,FYN,SLC39A6,GBAS,SLC17A5,CNNM4,TIMM8B,PKD2L2,SLC39A1,KCNMB4,STK39,GLRX,GPM6A,ANK2,ANK3,GRIN1,GRIN2A,GRIN2C,SLC2A8,EHD3,ITGAV,ITPR…
1843	71	28	0.011	1: neural tube closure (6:12)	DEAF1,SPINT2,TMED2,DVL2,DVL3,COBL,ABL1,FZD2,APAF1,MTHFD1,PAX2,MKS1,PRKACB,PTK7,BBS4,RALA,RARG,STIL,SKI,SPINT1,ST14,TSC2,ARID1A,BCL10,LHX2,KIF20B,ZEB2,MED12
1900029	11	7	0.011	1: positive regulation of ruffle assembly (5:10)	NLGN1,CYFIP1,COBL,HRAS,EPS8L2,NDEL1,PLEKHM1
22038	11	7	0.011	1: corpus callosum development (4:11)	LPAR1,EPHB2,EPHB3,TSKU,PAFAH1B1,RYK,ZEB2
31497	122	44	0.011	1: chromatin assembly (5:8)	CHAF1A,ANP32B,CENPA,CENPC,OIP5,TSPYL4,ITGB3BP,KAT6B,CABIN1,CENPI,ASF1A,H2AFX,HMGB2,APITD1,MCM2,NAP1L1,NAP1L2,NAP1L3,NAP1L4,NASP,NPM1,ATRX,CENPQ,MIS18BP1,HJURP,H2AFY2,ASF1B,CASC5,RBBP4,RBBP7,TSPYL2,SET,TP53,TSPYL1,CENPM,CENPU,CENPT,ANP32E,HIST1H2BO,HIST1H4J,SMARCA5,HAT1,RUVBL1,H2AFY
31573	11	7	0.011	1: intra-S DNA damage checkpoint (7:11)	CHEK2,HUS1,MRE11A,MSH2,TIPIN,XPC,MDC1
33674	471	145	0.011	1: positive regulation of kinase activity (7:10)	ABI1,CD24,RAD50,RASGRP1,TENM1,SPRY2,PAK4,NOD1,VAV3,PIBF1,CENPE,CAMKK2,ADCY2,MALT1,GCN1L1,AKAP13,PARK7,CKS1B,CKS2,CLU,ADORA1,CSF1,CSK,ADRA1A,DLG1,DLG4,AGT,DVL2,DVL3,ECT2,LPAR1,EEF1A2,MARK2,EZH2,F2R,PTK2B,FGF1,FGFR1,MAPRE3,TPX2,TAB2,MAPK8IP3,FLT3,ADNP,MMD,CDK20,ABL1,XRCC6,DSTYK,STK39,GNG3,ANGPT1,LAMTOR2,RGCC,GRM1,GRM4,PILRB,HRAS,KARS,KIT,KRAS,LYN,ARRB1,MAPT,MAP3K5,MAP3K9,MAP3K10,MRE11A,MT3,NAB2,P2R…
43254	344	109	0.011	1: regulation of protein complex assembly (4:6)	DNM1L,ARPC3,ARPC1B,ACTR2,TENM1,STUB1,GNB2L1,UNC13B,CDC42EP3,AVIL,SUB1,TPPP,TRIOBP,FAF1,CORO1A,PARK7,TRIM9,CLU,CRYAB,PARP1,CTNNB1,DCTN1,DDB2,DLG1,ABCA1,DMTN,ERCC1,PTK2B,FKBP4,MAPRE1,SIRT2,PAXIP1,CYFIP1,CAMSAP2,EML2,TFIP11,ABL1,CLIP3,VPS41,INPP5J,ARFIP1,GMFB,HSPA8,HSP90AA1,APOE,INSM1,ARF6,STMN1,LCAT,GTF2H5,MAPT,MECP2,CNOT2,PAK1,PAK3,SH3GLB1,CRBN,LCMT1,PFN2,PPP2R5B,HJURP,IMPACT,FAM178A,CDK5RAP2,PRKC…
43650	11	7	0.011	1: dicarboxylic acid biosynthetic process (7:8)	GLS2,GLS,GLUD1,GOT1,GOT2,MTHFD1,SLC1A3
45936	450	139	0.011	1: negative regulation of phosphate metabolic process (6:8)	CTDSP2,CDK4,CTDSPL,SPRY2,CDKN2C,GNB2L1,ADARB1,PIBF1,HEXIM1,RGS14,NPRL2,ZMYND11,CHAD,PARK7,PIK3IP1,CRY2,PARP1,CSK,DLG1,DLG2,DUSP3,DUSP8,FLCN,DMTN,EPHA1,EPHB2,FBLN1,FBP1,FKBP1B,INPP5F,SIRT2,FOXM1,SWAP70,RRP1B,GPD1L,FKBP15,TARDBP,CABIN1,CORO1C,NUP62,ABL1,PPP1R16B,PPP1R14B,INPP5J,STK39,GMFB,GNAQ,GP1BA,ANGPT1,GRB10,GSTP1,SOCS7,APOE,INSM1,IPO5,LYN,ARRB1,MAPT,NPM1,P2RX7,PAFAH1B1,PAK2,PARK2,PARD6A,MLXIPL…
50775	32	15	0.011	1: positive regulation of dendrite morphogenesis (6:15)	DNM1L,ACTR2,IL1RAPL1,CUX1,CUX2,ITPKA,PAFAH1B1,PAK3,CDKL3,RELN,PTPRD,CAPRIN2,TIAM1,CAMK2B,TAOK2
51028	125	45	0.011	1: mRNA transport (6:9)	LRPPRC,DDX39A,SRSF10,CPSF4,U2AF2,EIF4E,CASC3,NCBP2,SMG1,NUP205,NUP210,NUP160,BICD2,NUP62,NXT1,NUP43,KIF5C,NUP88,RBMX2,NUP54,ENY2,NUP107,RANBP2,UPF1,SEC13,SRSF1,SRSF2,SRSF3,SRSF6,SRSF7,U2AF1,NUP37,NUP85,THOC7,NUP214,RAE1,THOC5,KHSRP,TNKS,SRSF9,QKI,EIF4A3,NUPL1,RBM8A,THOC1
51031	32	15	0.011	1: tRNA transport (6:9)	NUP205,NUP210,NUP160,NUP62,NUP43,NUP88,NUP54,NUP107,RAN,RANBP2,NUP37,NUP85,NUP214,RAE1,NUPL1
60606	71	28	0.011	1: tube closure (5:8)	DEAF1,SPINT2,TMED2,DVL2,DVL3,COBL,ABL1,FZD2,APAF1,MTHFD1,PAX2,MKS1,PRKACB,PTK7,BBS4,RALA,RARG,STIL,SKI,SPINT1,ST14,TSC2,ARID1A,BCL10,LHX2,KIF20B,ZEB2,MED12
60627	393	123	0.011	1: regulation of vesicle-mediated transport (4:6)	PDCD6IP,DNM1L,TSPAN1,TNK2,GNB2L1,UNC13B,CPLX2,EHD1,LMAN2,RAB40B,RAPGEF4,IL1RAPL1,CORO1A,RNF139,SNF8,TRIM9,CLU,SYT2,CSK,DLG4,SCAMP5,ACSL3,AAK1,NLGN1,INPP5F,RAB3GAP1,RIMS1,EXPH5,SYT11,TBC1D1,NEDD4L,NCS1,ABL1,TBC1D22A,RAB26,CLIP3,LDLRAP1,VPS41,VPS4A,BIN1,PCLO,ANGPT1,UBQLN2,APOE,ITGA2,ITGAV,RAB15,ARF6,ARHGAP1,LGALS9,LRP1,LYN,ARRB1,ATP2A2,NSF,CALY,PARK2,CHMP3,PDPK1,PFN2,PIK3CB,ATP6AP1,PPARG,SYTL2,PPP3…
10563	451	139	0.012	1: negative regulation of phosphorus metabolic process (5:7)	CTDSP2,CDK4,CTDSPL,SPRY2,CDKN2C,GNB2L1,ADARB1,PIBF1,HEXIM1,RGS14,NPRL2,ZMYND11,CHAD,PARK7,PIK3IP1,CRY2,PARP1,CSK,DLG1,DLG2,DUSP3,DUSP8,FLCN,DMTN,EPHA1,EPHB2,FBLN1,FBP1,FKBP1B,INPP5F,SIRT2,FOXM1,SWAP70,RRP1B,GPD1L,FKBP15,TARDBP,CABIN1,CORO1C,NUP62,ABL1,PPP1R16B,PPP1R14B,INPP5J,STK39,GMFB,GNAQ,GP1BA,ANGPT1,GRB10,GSTP1,SOCS7,APOE,INSM1,IPO5,LYN,ARRB1,MAPT,NPM1,P2RX7,PAFAH1B1,PAK2,PARK2,PARD6A,MLXIPL…
16574	35	16	0.012	1: histone ubiquitination (7:11)	PCGF3,DDB2,KDM1A,SUZ12,TRIM37,WAC,BCOR,OTUB1,CBX8,BMI1,SKP1,UBE2N,PCGF2,PCGF1,TRIP12,CTR9
1901292	152	53	0.012	1: nucleoside phosphate catabolic process (6:8)	PDE10A,ACOT7,DUT,ENO2,FBP1,ALDOA,ALDOC,NUP205,NUP210,NUP160,NUP62,SAMHD1,GAPDH,GPI,GPX1,HK1,HPRT1,NUP43,ITPA,NUDT1,NUP88,OGDH,P2RX7,DERA,MLXIPL,PDE1A,PDE3B,PDE4A,PFKM,PFKP,PGAM1,PGAM2,NUP54,NUDT11,NUDT15,OGDHL,NUP107,RANBP2,TDG,UNG,UPP1,XDH,NUP37,DCTPP1,NEIL1,NUP85,NUP214,ADPGK,RAE1,MBD4,ENTPD3,ENTPD4,NUPL1
1902807	90	34	0.012	1: negative regulation of cell cycle G1/S phase transition (6:9)	CTDSP2,CDK2,CTDSPL,CHEK2,NACC2,ARID3A,E2F1,EZH2,RGCC,CNOT7,PRMT2,CNOT2,NPM1,RPS27L,PCNA,TRIAP1,PML,RFWD3,PRKDC,CNOT6,RB1,RPA2,RPS27A,SOX4,AURKA,TP53,UBA52,UBC,CRADD,CCNB1,RQCD1,CNOT8,CDK1,CDC25C
21954	62	25	0.012	1: central nervous system neuron development (6:11)	CDH11,ADARB1,EPHB1,EPHB2,EPHB3,FGFR2,GABRB1,TSKU,GNAQ,HPRT1,MAPT,NFIB,NTRK2,NR4A2,OGDH,PAFAH1B1,ATP7A,SPTBN4,SCN1B,SLIT3,CNTN2,TCTN1,NDEL1,DCLK1,ZEB2
31113	38	17	0.012	1: regulation of microtubule polymerization (6:10)	DCTN1,FKBP4,MAPRE1,CAMSAP2,EML2,ABL1,CLIP3,INPP5J,STMN1,MAPT,MECP2,PAK1,CDK5RAP2,PRUNE,CLIP1,SNCA,NAV3
33048	35	16	0.012	1: negative regulation of mitotic sister chromatid segregation (6:10)	NDC80,CENPF,ANAPC15,MAD2L1,LCMT1,ATRX,CDK5RAP2,BUB1,BUB1B,TTK,ZNF207,TNKS,CCNB1,BUB3,PTTG1,TRIP13
35249	62	25	0.012	1: synaptic transmission, glutamatergic (8:9)	UNC13B,ADORA1,PTK2B,NLGN1,RAB3GAP1,UNC13A,MAPK8IP2,GRID2,GRIK2,GRIN1,GRM1,GRM3,GRM4,ATP1A2,PARK2,SERPINE2,NLGN3,RELN,SLC17A7,SLC1A4,STXBP1,SYT1,NAPA,NRXN1,CLSTN3
44782	254	83	0.012	1: cilium organization (5:6)	ACTR2,TUBB4B,PIBF1,AVIL,CETN2,PLK4,EHD1,KIF3A,SSX2IP,CSNK1E,TTBK2,CYLD,DCTN1,DYNC1H1,DYNC1I2,TUBB,CEP162,ABLIM3,MAPRE1,NINL,CEP131,TTLL5,TBC1D1,HAUS5,NUDCD3,TBC1D22A,IFT81,CFAP20,SNX10,EHD3,HSP90AA1,TNPO1,ABLIM1,SEPT2,NEK2,PAFAH1B1,IFT52,NME8,ATP6V1D,DYNC2LI1,HSPB11,WDR5B,HAUS6,NDE1,FNBP1L,MKS1,HAUS4,CEP192,DNAAF2,PPP2R1A,TBC1D19,PRKACA,CEP72,CDK5RAP2,TTC17,PRKAR2B,BBS4,SPAG1,TROVE2,TUBA4A,VDAC3,…
51985	38	17	0.012	1: negative regulation of chromosome segregation (4:6)	NDC80,CENPF,ANAPC15,MAD2L1,LCMT1,ATRX,CDK5RAP2,BUB1,BUB1B,TTK,ZNF207,TNKS,CCNB1,BUB3,PTTG1,TRIP13,ESPL1
60249	320	102	0.012	1: anatomical structure homeostasis (5:5)	PARP3,RAD50,CIB2,POLD3,CORO1A,PNKP,PARP1,CSF1,CSK,CTGF,CTNNB1,CXADR,DKC1,S1PR1,ERCC1,F2R,PTK2B,FEN1,ALDOA,ZNF365,CCT5,TRIM32,SMG1,SMC5,NCDN,POLA2,TFIP11,XRCC6,GAA,POT1,GNL3,STK39,GNAS,ANKRD11,ACACA,HNRNPC,HNRNPD,APEX1,HSP90AA1,KRAS,LAMP2,MRE11A,NEK2,NEUROD1,P2RX4,P2RX7,SMARCAL1,PARK2,PCNA,PFKM,ATP6AP1,PML,POLA1,POLD1,POLD2,POLE2,GAR1,ATRX,MKS1,WRAP53,RIF1,NOP10,PRIM1,PRIM2,NHP2,PRKCA,SPATA7,PRKDC…
61178	41	18	0.012	1: regulation of insulin secretion involved in cellular response to glucose stimulus (4:12)	FKBP1B,GPLD1,ARRB1,OXCT1,SIDT2,CDK16,PPP3CB,SYBU,PRKCE,ENY2,STX4,TIAM1,UCP2,VSNL1,BRSK2,NRXN1,MAP4K4,C2CD2L
70201	601	181	0.012	1: regulation of establishment of protein localization (5:6)	SAE1,DNM1L,RASGRP1,TENM1,GNB2L1,UNC13B,ANP32B,SLMO1,OS9,YWHAQ,RAPGEF4,PARK7,U2AF2,C1QTNF3,CSK,DKC1,ABAT,E2F1,ECT2,SCAMP5,DMTN,F2R,ACSL3,FKBP1B,ABLIM3,CCT5,CEP131,MAPKBP1,EXPH5,SYT11,MTCL1,FN1,PPP1R13B,NUP62,PANX1,ABL1,FYN,GAPDH,RAB11FIP5,B3GAT3,SERGEF,GDI1,GJA1,GLS2,ARFIP1,HTRA2,GLUD1,GPI,GPLD1,ANGPT1,ANK3,RGCC,SLC25A4,HADH,HDAC1,HK1,HNMT,APBB1,HSPA8,ICA1,IDH2,ITPR1,JUP,KARS,IPO5,LGALS9,LPL,LRP1,…
7626	162	56	0.012	1: locomotory behavior (3:3)	PARK7,DLG4,DNM1,ABAT,EFNB3,ETV5,FGF12,INPP5F,VPS13A,DDHD2,SEZ6L,GAA,HTRA2,GMFB,GNAO1,GRIN1,GRM1,HPRT1,ID2,APOE,ARCN1,KCND2,KCNJ10,LSAMP,MECP2,ASTN1,MYO5A,ATP1A2,NOVA1,NR4A2,PAFAH1B1,PARK2,CEND1,PENK,PEX13,ADAM22,ATP7A,OXR1,PPP3CB,CHD7,PRKCE,ANKH,PAK7,SPTBN4,SCN1A,SNAP25,SNCA,SNCG,CNTN2,TMOD1,ZIC1,CALB1,SPG11,B4GALT2,CCND2,MTA1
9219	16	9	0.012	1: pyrimidine deoxyribonucleotide metabolic process (7:11)	DCTD,DTYMK,DUT,TDG,TYMS,UNG,DCTPP1,NEIL1,MBD4
1902275	136	48	0.013	1: regulation of chromatin organization (5:8)	TRIM28,ZNHIT1,RUVBL2,TLK2,CHEK1,CTBP1,CTNNB1,FLCN,SNW1,PAXIP1,KDM1A,KDM4C,EID1,NIPBL,ASF1A,PRKD2,AUTS2,JARID2,ARRB1,MECP2,MKI67,NAP1L2,ATRX,BCOR,RIF1,OTUB1,KDM3A,BCL6,ZNF335,SET,SKI,PINK1,SMARCB1,SNCA,BRCA1,TAF7,TP53,UBE2N,NELFE,CDC45,CCNB1,RPS6KA4,RPS6KA5,TRIP12,ATG5,H2AFY,CTR9,SETDB1
1905475	136	48	0.013	1: regulation of protein localization to membrane (6:7)	CDH2,GNB2L1,SORBS1,YWHAQ,AP2M1,CLTC,CSK,CSNK2A1,DLG1,E2F1,DMTN,EPHB2,ACSL3,MTCL1,PPP1R13B,RHOQ,FYN,CLIP3,LDLRAP1,GDI1,VPS4A,ANK3,ITGA3,ITGB1,ARF6,LRP1,PAK1,PARK2,PDPK1,PDZK1,SSH1,PPP2R5A,PPP3CC,PPP3R1,PRKCE,PRNP,PTN,SPTBN1,STAC,STX4,TP53,TP53BP2,EZR,YWHAB,YWHAH,NUMB,SQSTM1,C2CD5
1905477	97	36	0.013	1: positive regulation of protein localization to membrane (4:8)	GNB2L1,SORBS1,YWHAQ,DLG1,E2F1,EPHB2,ACSL3,MTCL1,PPP1R13B,FYN,CLIP3,ANK3,ITGA3,ITGB1,ARF6,LRP1,PAK1,PARK2,PDPK1,PDZK1,SSH1,PPP3CC,PPP3R1,PRKCE,PRNP,PTN,SPTBN1,STAC,STX4,TP53,TP53BP2,EZR,YWHAB,YWHAH,SQSTM1,C2CD5
30518	123	44	0.013	1: intracellular steroid hormone receptor signaling pathway (5:9)	MED16,PARK7,PHB2,CRY2,PARP1,CTNNB1,FKBP4,MED4,NR3C1,HDAC1,PRMT2,ARNTL,CNOT2,PAK1,MED1,TRIM68,KDM3A,PMEPA1,CALCOCO1,RAN,RB1,RNF6,SKP2,SMARCA4,DDRGK1,BRCA1,TAF7,UBE3A,YWHAH,DDX54,CALR,ARID1A,PPAP2A,NCOA1,CBFB,BUD31,PIAS2,RQCD1,MED14,TRIP4,MED17,CLOCK,RNF14,MED12
43488	136	48	0.013	1: regulation of mRNA stability (5:11)	HNRNPR,SYNCRIP,EXOSC8,E2F1,ELAVL1,SAMD4A,PSME4,TARDBP,CARHSP1,SERBP1,CSDC2,HNRNPC,HNRNPD,APEX1,HSPA8,TNPO1,YBX1,YTHDF2,EXOSC9,PRKCA,PRKCD,PSMA2,PSMA3,PSMA4,PSMA5,PSMA6,PSMA7,PSMB1,PSMB2,PSMB3,PSMB4,PSMB5,PSMB7,PSMC3,PSME1,PSME2,UPF1,RPS27A,SET,UBA52,UBC,YWHAB,FASTKD3,NUP214,KHSRP,PABPC4,QKI,PSMF1
45839	44	19	0.013	1: negative regulation of mitotic nuclear division (5:9)	NDC80,CENPF,CHEK1,TOM1L2,ANAPC15,RGCC,MAD2L1,LCMT1,ATRX,CDK5RAP2,BUB1,BUB1B,TTK,ZNF207,TNKS,CCNB1,BUB3,PTTG1,TRIP13
46939	110	40	0.013	1: nucleotide phosphorylation (7:9)	RAD50,PNKP,DTYMK,ENO2,AK2,AK4,FBP1,ALDOA,ALDOC,NUP205,NUP210,NUP160,NUP62,GAPDH,GPI,NME7,HK1,NUP43,NME1,NME3,NME4,NUP88,OGDH,P2RX7,MLXIPL,NME8,PFKM,PFKP,PGAM1,PGAM2,NUP54,OGDHL,NUP107,RANBP2,NUP37,NUP85,NUP214,ADPGK,RAE1,NUPL1
60271	251	82	0.013	1: cilium assembly (6:7)	ACTR2,TUBB4B,PIBF1,AVIL,CETN2,PLK4,EHD1,KIF3A,SSX2IP,CSNK1E,TTBK2,CYLD,DCTN1,DYNC1H1,DYNC1I2,TUBB,CEP162,ABLIM3,MAPRE1,NINL,CEP131,TTLL5,TBC1D1,HAUS5,NUDCD3,TBC1D22A,IFT81,CFAP20,SNX10,EHD3,HSP90AA1,TNPO1,ABLIM1,SEPT2,NEK2,PAFAH1B1,IFT52,NME8,ATP6V1D,DYNC2LI1,HSPB11,WDR5B,HAUS6,NDE1,FNBP1L,MKS1,HAUS4,CEP192,DNAAF2,PPP2R1A,TBC1D19,PRKACA,CEP72,CDK5RAP2,PRKAR2B,BBS4,SPAG1,TROVE2,TUBA4A,VDAC3,TUBA1A…
6417	248	81	0.013	1: regulation of translation (6:9)	LRPPRC,CDK4,HNRNPR,GNB2L1,SYNCRIP,KHDRBS1,GCN1L1,RNF139,DAPK1,DHFR,DPH2,EIF4A2,EIF4E,EIF4EBP2,EIF4G2,EIF5,ELAVL1,ETF1,PTK2B,CASC3,NCBP2,HABP4,SAMD4A,FOXO3,TNRC6B,CYFIP1,GAPDH,AGO2,MKNK2,GRB7,HNRNPD,ITGA2,PAIP2B,MTIF2,ACO1,CNOT2,NPM1,RPS27L,YTHDF2,DPH5,POLR2G,YTHDF1,BANK1,LARP6,IMPACT,MAPK1,PURA,RBM3,UPF1,RPL10,RPL38,RPS4X,RPS6KA1,RPS6KA3,RPS9,RPS14,NSUN3,CPEB1,PINK1,CAPRIN2,SOX4,SRP9,TARBP2,TIA1,…
6826	50	21	0.013	1: iron ion transport (9:9)	CLTC,ATP6V0E2,ATP6V0A2,FTL,ARHGAP1,ATP6V1D,ATP6V1H,ATP6V1A,ATP6V1B2,ATP6V0C,ATP6V1C1,ATP6V1E1,ATP6V1G2,ATP6V0A1,ATP6AP1,ATP7A,TTYH1,TF,SLC25A28,ATP6V0E1,ATP6V1G1
7585	56	23	0.013	1: respiratory gaseous exchange (3:3)	MAN1A2,ADH5,ADORA1,DACH1,NLGN1,FUT8,GAA,GLS,GRIN1,TLX3,HNMT,MECP2,NDN,ATP1A2,NR4A2,NLGN3,RAB3A,SLC5A3,SFTPA2,ZFAND5,FTO,TRAF4,MAFB
9411	113	41	0.013	1: response to UV (6:6)	RUVBL2,CHEK1,ERCC8,CREBBP,PARP1,DDB2,ERCC1,FEN1,ZBTB1,TRIM32,KDM1A,GPX1,MSH6,HMGN1,HUS1,MSH2,NPM1,PCNA,SDF4,REV1,TRIAP1,DTL,PML,POLA1,POLD1,TIPIN,USP47,IMPACT,PBK,PTN,TROVE2,STK11,TP53,USP1,XPC,YY1,ACTR5,HYAL2,AURKB,KIAA0101,CDC25A
99565	97	36	0.013	1: chemical synaptic transmission, postsynaptic (5:9)	UNC13B,CHRNB3,ADORA1,DLG4,ABAT,PTK2B,NLGN1,RAB3GAP1,IGSF9B,RIMS1,CUX2,MAPK8IP2,GRIA1,GRIA3,GRIA4,GRID2,GRIK2,GRIN1,GRIN2A,GRIN2C,MECP2,P2RX4,P2RX7,NLGN3,SSH1,PPP3CA,PRKCZ,RELN,SLC17A7,SNCA,STX1A,NPFF,CBLN1,MTMR2,NRXN1,EIF4A3
10212	130	46	0.014	1: response to ionizing radiation (5:5)	TRIM13,RAD51AP1,TLK2,TOPBP1,CHEK2,ERCC8,CRYAB,PARP1,ECT2,ELK1,ERCC1,ALAD,PAXIP1,KDM1A,XRCC6,NIPBL,INTS7,GPX1,H2AFX,HRAS,HUS1,KARS,LIG4,GTF2H5,MGMT,MSH2,C5ORF45,PML,POLB,RFWD3,PRKDC,RAD51,RAD51C,RRM1,AEN,NABP1,BRCA1,STK11,TP53,TP53BP1,TMEM109,CBL,CCND2,MTA1,CLOCK,BRE
16197	140	49	0.014	1: endosomal transport (5:6)	STAM2,EHD1,SNF8,CLN5,CLTC,DCTN1,ABCA1,EPS15,RHOBTB3,INPP5F,ERC1,DENND5A,TMEM87A,DENND2A,VPS4A,EHD3,ARF6,ARHGAP1,ARL1,CALY,PARK2,RAB6B,CHMP3,TMED9,LEPROT,PLEKHJ1,VPS53,SNX6,RAB6A,TRIM27,RPS27A,NDRG4,SORL1,TSG101,UBA52,UBC,RAB7A,VPS37B,TBC1D17,SNX27,EEA1,SNX4,SQSTM1,MVB12B,DCLK1,VPS26A,GCC2,RAB11FIP3,ARHGAP44
32411	75	29	0.014	1: positive regulation of transporter activity (4:7)	PARK7,EPHB2,FGF14,GBAS,STK39,GLRX,ANK2,ANK3,EHD3,KCNA1,KCNC1,ATP1B1,ATP1B2,PDZK1,NLGN3,PRKCD,RELN,RYR2,PINK1,SLC9A1,STAC,STIM1,ABCC8,CACNB2,CALM1,CALM2,CALM3,CASQ1,SYNGR3
34762	399	124	0.014	1: regulation of transmembrane transport (5:6)	CACNG2,SORBS1,GNB5,AHCYL1,YWHAQ,CORO1A,PARK7,CLIC1,SLC31A2,CRHR1,DAPK1,DLG1,DLG4,DPP6,AGT,EPHB2,F2R,PTK2B,FGF12,FGF14,FKBP1B,NLGN1,GPD1L,NEDD4L,RHOQ,MAPK8IP2,ABL1,FYN,CLIC4,CLIP3,GBAS,GJA1,STK39,GLRX,ANK2,ANK3,GRB10,EHD3,KCNA1,KCNA3,KCNC1,KCND1,KCND2,KCND3,KCNH1,KCNJ3,KCNJ6,KCNJ9,KCNJ10,KCNJ12,KCNJ16,KCNN2,KCNQ2,ASIC2,LYN,MYO5A,SEPT2,ATP1A2,ATP1B1,ATP1B2,OAZ1,P2RX7,PAK1,CRBN,AZIN1,PDPK1,PDZK1,PLC…
60071	94	35	0.014	1: Wnt signaling pathway, planar cell polarity pathway (7:10)	AP2M1,CLTC,DVL2,DVL3,PSME4,ABL1,FZD2,MLLT3,PARD6A,MKS1,PSMA2,PSMA3,PSMA4,PSMA5,PSMA6,PSMA7,PSMB1,PSMB2,PSMB3,PSMB4,PSMB5,PSMB7,PSMC3,PSME1,PSME2,PTK7,RPS27A,RYK,TIAM1,UBA52,UBC,VANGL1,PSMF1,MED12,CDC42
9260	245	80	0.014	1: ribonucleotide biosynthetic process (7:10)	SLC25A13,PAICS,ADCY2,ACOT7,PARP1,CTPS1,ADSL,SLC26A2,FLCN,HACD2,ENO2,AK2,ACSL3,FBP1,ALDOA,ALDOC,NUP205,NUP210,NUP160,ACSL6,ATP6V0A2,NUP62,GAPDH,GART,GBAS,AMPD2,GPI,GUCY1B3,NME7,HK1,ACACA,HPRT1,NUP43,IMPDH2,ACLY,NME1,NME3,NME4,NUP88,OGDH,ATP5A1,P2RX7,ATP5B,MLXIPL,HSD17B12,PDHB,PDK2,PFAS,PFKM,PFKP,PGAM1,PGAM2,NUP54,ATP6V0A1,PDP1,PPAT,ELOVL2,PPT1,OGDHL,NUP107,RANBP2,SCD,PINK1,SNCA,SURF1,UMPS,UPP1,CAD…
10452	9	6	0.015	1: histone H3-K36 methylation (8:12)	PAXIP1,BCOR,ASH1L,SMYD2,SETMAR,WHSC1
1903651	9	6	0.015	1: positive regulation of cytoplasmic transport (5:8)	PARK2,VPS11,RDX,SORL1,EZR,MTMR2
1904526	9	6	0.015	1: regulation of microtubule binding (6:6)	TTBK2,MAPRE1,MAPRE3,ABL1,PPP2CA,PPP2CB
31915	9	6	0.015	1: positive regulation of synaptic plasticity (5:11)	CPLX2,EPHB2,UNC13A,SSH1,SNAP25,CDC20
34220	822	241	0.015	1: ion transmembrane transport (6:6)	SLC25A13,SLC25A15,SLC35B1,MICU1,CACNG2,SLC9A6,CHERP,GNB5,YME1L1,AHCYL1,YWHAQ,WWP1,IL1RAPL1,CORO1A,SLC2A6,PARK7,PHB2,CHRNB3,SLC16A10,CLIC1,SLC31A1,SLC31A2,COX4I1,COX7A1,CPT2,CRHR1,ATP6V0E2,DAPK1,DLG1,DLG4,DPP6,AGT,TSC22D3,SLC26A2,ABCA1,EPHB2,SLC36A1,F2R,PTK2B,FGF12,FGF14,FKBP1B,NLGN1,CLCC1,GPD1L,DENND5A,NEDD4L,ZDHHC17,NCS1,SLC7A8,MAPK8IP2,ATP6V0A2,PANX1,ABL1,FYN,SLC37A4,GABRA1,GABRA2,GABRA4,GABRA6…
35090	9	6	0.015	1: maintenance of apical/basal cell polarity (5:6)	PDCD6IP,ANK1,LIN7C,LIN7A,LHX2,WDR1
42455	30	14	0.015	1: ribonucleoside biosynthetic process (7:9)	TXNDC9,CTPS1,NME7,HPRT1,IMPDH2,MTAP,NME1,NME3,NME4,PDCL,UMPS,UPP1,CAD,GMPS
43628	19	10	0.015	1: ncRNA 3'-end processing (8:10)	EXOSC8,DKC1,FBL,INTS7,PTCD1,HSD17B10,RPSA,EXOSC9,RPS21,USB1
45199	9	6	0.015	1: maintenance of epithelial cell apical/basal polarity (6:7)	PDCD6IP,ANK1,LIN7C,LIN7A,LHX2,WDR1
46602	9	6	0.015	1: regulation of mitotic centrosome separation (6:11)	CHEK1,KIF11,NEK2,RANBP1,RANBP2,MAP9
51095	9	6	0.015	1: regulation of helicase activity (6:6)	POT1,MSH6,IFIT1,MSH2,SSBP1,TP53
61951	30	14	0.015	1: establishment of protein localization to plasma membrane (6:8)	OPTN,GNB2L1,CSK,ACSL3,RAB26,ANK3,GOLPH3L,KIF13A,GOLPH3,SPTBN1,VAMP2,VAMP4,GCC2,ARHGAP44
72655	147	51	0.015	1: establishment of protein localization to mitochondrion (6:8)	SAE1,SLMO1,MTX2,YWHAQ,U2AF2,MTERF4,E2F1,ABLIM3,PPP1R13B,SAMM50,TIMM9,TIMM8B,GLS2,HTRA2,TIMM22,HK1,HNMT,HSPA4,HSP90AA1,MAPT,MTX1,NDUFB8,PARK2,SH3GLB1,WBP11,PLAGL2,LEPROT,FBXW7,PPP3CC,PPP3R1,VPS11,PSMB7,UBL5,RPL28,MOAP1,PINK1,SREBF2,TP53,TP53BP2,U2AF1,UBE2D3,YWHAB,YWHAH,ZBTB17,ACTL6A,RUVBL1,CDKL2,WDR46,ATPIF1,PMPCB,ATG13
75522	9	6	0.015	1: IRES-dependent viral translational initiation (6:8)	MCTS1,PTBP1,DENR,EIF3B,EIF3D,EIF3F
7613	88	33	0.015	1: memory (4:7)	RGS14,EIF4EBP2,FEN1,CUX2,CRTC1,ADNP,GRIA1,GRIN1,GRIN2A,APOE,ITGA3,MAPT,MDK,MECP2,KCNK10,PPP3CB,PRKCZ,PRNP,RELN,SLC17A7,PAK7,JPH3,RASGRF1,S100B,ATXN1,SLC8A2,ABCC8,VLDLR,CALB1,CAMK4,B4GALT2,CCND2,PJA2
97120	19	10	0.015	1: receptor localization to synapse (4:5)	CACNG2,DLG1,DLG2,DLG4,NLGN1,NPTN,KIF5A,RELN,SNAP25,ARHGAP44
98662	554	167	0.015	1: inorganic cation transmembrane transport (8:8)	MICU1,CACNG2,SLC9A6,CHERP,GNB5,YME1L1,IL1RAPL1,CORO1A,SLC2A6,PARK7,PHB2,SLC31A1,SLC31A2,COX4I1,COX7A1,CRHR1,ATP6V0E2,DLG1,DPP6,SLC36A1,F2R,PTK2B,FGF12,FGF14,FKBP1B,GPD1L,DENND5A,NEDD4L,ZDHHC17,NCS1,ATP6V0A2,PANX1,ABL1,FYN,SLC39A6,GBAS,SLC17A5,CNNM4,PKD2L2,SLC39A1,KCNMB4,STK39,GLRX,GPM6A,ANK2,ANK3,GRIN1,GRIN2A,GRIN2C,SLC2A8,EHD3,ITGAV,ITPR1,KCNA1,KCNA3,KCNC1,KCND1,KCND2,KCND3,KCNH1,KCNJ3,KCNJ6,KCN…
98792	9	6	0.015	1: xenophagy (5:8)	OPTN,CALCOCO2,NOD1,TBK1,LGALS8,RIPK2
10507	60	24	0.016	1: negative regulation of autophagy (5:8)	RNF41,TLK2,WDR6,ADRA1A,DAP,EIF4E,EIF4G2,SIRT2,TAB2,POLDIP2,HTRA2,MCL1,MT3,CTSA,RNF5,PINK1,MTMR9,SNCA,TSC2,ZKSCAN3,EIF4G3,FEZ2,FEZ1,KIAA0226
32869	171	58	0.016	1: cellular response to insulin stimulus (7:9)	CDK4,SORBS1,SOGA1,PARP1,ATP6V0E2,AGT,EIF4EBP2,CYFIP1,RHOQ,ATP6V0A2,GCLC,GOT1,GPLD1,GRB10,GSTP1,SLC2A8,SOCS7,FOXO4,MYO5A,PAK1,ATP6V1D,PDE3B,ATP6V1H,PDK2,PDPK1,ATP6V1A,ATP6V1B2,ATP6V0C,ATP6V1C1,ATP6V1E1,ATP6V1G2,ATP6V0A1,ATP6AP1,PPARG,PPAT,LMBRD1,PRKCB,PRKCD,PRKCZ,PRKDC,PTPRA,PTPRE,CPEB1,SLC9A1,SMARCC1,SOS1,VAMP2,TSC2,UCP2,NDEL1,PIK3R3,SOCS2,CFLAR,KAT2B,CCND3,ATP6V0E1,ATP6V1G1,C2CD5
46578	171	58	0.016	1: regulation of Ras protein signal transduction (7:9)	RASGRP1,SPRY2,VAV3,ARFGEF2,AKAP13,SSX2IP,CSF1,ADRA1A,ECT2,ABCA1,LPAR1,FLCN,EPHB2,F2R,FBP1,FGD1,FOXM1,IQSEC2,MCF2L,PSD3,NUP62,ABL1,AUTS2,GPR17,HRAS,APOE,ITGA3,ITGB1,ARF6,KRAS,STMN1,ARHGDIA,ARHGDIB,ARRB1,IQSEC3,PPP2CB,ARHGEF10L,RASA1,RASA2,RASGRF1,RDX,RIT2,BCL6,ITSN1,EPS8L2,SOS1,DYNLT1,TIAM1,TIMP2,TRIO,MADD,TNK1,SQSTM1,ARHGEF17,FARP2,ARHGAP44,IQSEC1,KIF14
51716	5410	1447	0.016	1: cellular response to stimulus (3:3)	CDH2,ABI1,CD24,MED16,CHAF1A,PARP3,DNM1L,COL4A3BP,ARPC3,ARPC1B,ACTR2,TSPAN5,TSPAN1,CTDSP2,RAD50,RASGRP1,PDIA6,OPTN,FAM13A,G3BP1,TRIM28,ATP6AP2,CDK2,SORBS3,TENM1,TNK2,CDK4,RNF41,TRIM13,INADL,DDX39A,RCAN2,SPRY2,STAM2,RAMP2,STUB1,EFS,RGS19,TRAIP,PAK4,LANCL1,CNPY2,CACNG2,NOD1,GNB2L1,CDS1,ST3GAL6,OLFM1,MCRS1,FAM3C,ACAA2,VAV3,PIBF1,SLC9A6,CAP2,SYNCRIP,UNC13B,CIB2,RNASEH2A,LAMTOR5,PRDX4,ARFGEF2,SIVA1,SOR…
7050	215	71	0.016	1: cell cycle arrest (4:7)	CDK2,CDK4,CDKN2C,CDKN3,LAMTOR5,KHDRBS1,ZNF268,WDR6,CHEK2,DHCR24,ARID3A,E2F1,EIF4G2,VASH1,FOXM1,ABL1,BIN1,PPP2R3B,LAMTOR2,RGCC,CNOT7,APBB1,HRAS,ID2,INSM1,IRF6,FOXO4,MSH2,NEUROD1,CNOT2,NPM1,MLXIPL,PCNA,ING4,TRIAP1,PKD1,PML,PPM1G,PPP2R5B,PRKACA,MAP2K1,PRNP,CNOT6,BARD1,RRAGD,RB1,RPS27A,SETMAR,SOX4,BRCA1,AURKA,STK11,TP53,TSC2,TSG101,UBA52,UBC,ZBTB17,CALR,GAS7,CRADD,KAT2B,CCNB1,GADD45GIP1,RQCD1,STRADA,…
1510	48	20	0.017	1: RNA methylation (5:9)	WBSCR22,FTSJ3,MTERF4,FBL,FTSJ2,HSD17B10,METTL1,NOP2,RRNAD1,TRMT112,C9ORF156,TRMT1,TRMT5,KIAA1456,NSUN3,TFB2M,RNMT,WTAP,TGS1,LCMT2
1838	95	35	0.017	1: embryonic epithelial tube formation (6:9)	DEAF1,SPINT2,CFL1,TMED2,CTNNB1,DVL2,DVL3,COBL,ABL1,FZD2,APAF1,MTHFD1,PAX2,IFT52,MKS1,PRKACB,PTK7,BBS4,RALA,RARG,STIL,SKI,SOX4,SOX11,SPINT1,ST14,STK4,TSC2,TCTN1,ARID1A,BCL10,LHX2,KIF20B,ZEB2,MED12
1901983	57	23	0.017	1: regulation of protein acetylation (7:10)	RUVBL2,CHEK1,PARK7,CTBP1,FLCN,PAXIP1,EID1,AUTS2,HDAC1,HDAC2,ARNTL,ARRB1,MECP2,NAP1L2,SET,SMARCB1,SNCA,SOX4,BRCA1,TAF7,RPS6KA4,RPS6KA5,ATG5
1903078	42	18	0.017	1: positive regulation of protein localization to plasma membrane (5:9)	GNB2L1,SORBS1,DLG1,EPHB2,ACSL3,CLIP3,ITGA3,ITGB1,ARF6,LRP1,PDPK1,PRKCE,PRNP,SPTBN1,STAC,STX4,EZR,SQSTM1
1904874	14	8	0.017	1: positive regulation of telomerase RNA localization to Cajal body (3:9)	RUVBL2,DKC1,CCT5,NOP10,NHP2,TCP1,RUVBL1,CCT6A
2000369	14	8	0.017	1: regulation of clathrin-dependent endocytosis (7:9)	TNK2,AAK1,SYT11,UBQLN2,PIK3CB,WASL,DNAJC6,SNAP91
2082	14	8	0.017	1: regulation of oxidative phosphorylation (6:13)	PARK7,MLXIPL,ATP7A,PINK1,SNCA,SLC25A23,CCNB1,CDK1
30011	14	8	0.017	1: maintenance of cell polarity (4:4)	PDCD6IP,ANK1,LIN7C,SLC9A1,LIN7A,DLG5,LHX2,WDR1
30042	42	18	0.017	1: actin filament depolymerization (7:9)	AVIL,CFL1,DSTN,TRIOBP,DMTN,SWAP70,LIMA1,MICAL3,TWF1,SPTBN4,RDX,SPTB,SPTBN1,SPTBN2,TMOD1,CAPZA1,MICAL2,WDR1
30490	45	19	0.017	1: maturation of SSU-rRNA (6:11)	RCL1,TBL3,UTP14A,WDR3,KRR1,NOL11,DIEXF,RPSA,RIOK2,RPS8,RPS14,RPS16,RPS19,RPS21,RPS24,RPS28,BYSL,TSR2,WDR46
32506	14	8	0.017	1: cytokinetic process (4:6)	PDCD6IP,NUP62,VPS4A,RACGAP1,SPAST,AURKB,KIF23,KIF20B
35493	14	8	0.017	1: SNARE complex assembly (7:8)	TRIM9,VPS41,VPS11,STX1A,STX4,STXBP1,UVRAG,VAMP4
35773	48	20	0.017	1: insulin secretion involved in cellular response to glucose stimulus (5:11)	FKBP1B,RAB11FIP5,GPLD1,ARRB1,OXCT1,SIDT2,CDK16,PPP3CB,SYBU,PRKCE,ENY2,PTPRN,STX4,TIAM1,UCP2,VSNL1,BRSK2,NRXN1,MAP4K4,C2CD2L
44380	39	17	0.017	1: protein localization to cytoskeleton (7:7)	PIBF1,SPAG5,TTBK2,MAPRE1,CEP131,NUDCD3,NUP62,SNX10,PARD6A,CEP192,CEP72,BBS4,STIL,AURKA,TTK,ABHD17A,KIF20B
48468	1592	448	0.017	1: cell development (4:5)	CDH2,ABI1,DNM1L,CDH11,UST,ACTR2,FRY,TENM1,RAMP2,PAK4,KATNB1,HMG20B,ADARB1,OLFM1,SLC9A6,SEMA4F,DEAF1,NEBL,RGS14,SPINT2,AVIL,CFL1,WASF3,EHD1,FERMT2,ABHD2,TRIOBP,IL1RAPL1,AKAP13,CHN1,CLU,CLN5,CNTN1,SYT2,CLDN3,CSF1,CSNK1E,CST3,CTNNA1,CTNNB1,CTNND2,CUX1,CXADR,DGKG,DBN1,DGUOK,DHFR,DLG4,DPYSL2,DPYSL3,AGT,DVL2,DVL3,ECT2,LPAR1,EFNB2,EFNB3,EIF2B1,EIF4E,MARK2,DMTN,EPHA1,EPHB1,EPHB2,EPHB3,ERCC1,ETV1,ETV5,EZH…
71625	14	8	0.017	1: vocalization behavior (3:3)	DLG4,SHANK2,AUTS2,NLGN3,MYH14,NRXN3,NRXN1,NRXN2
8286	108	39	0.017	1: insulin receptor signaling pathway (7:10)	CDK4,SORBS1,SOGA1,ATP6V0E2,EIF4EBP2,RHOQ,ATP6V0A2,GPLD1,GRB10,SLC2A8,SOCS7,FOXO4,ATP6V1D,ATP6V1H,PDK2,ATP6V1A,ATP6V1B2,ATP6V0C,ATP6V1C1,ATP6V1E1,ATP6V1G2,ATP6V0A1,ATP6AP1,LMBRD1,PRKCB,PRKCD,PRKCZ,PTPRA,PTPRE,SMARCC1,SOS1,TSC2,NDEL1,PIK3R3,SOCS2,CCND3,ATP6V0E1,ATP6V1G1,C2CD5
90175	95	35	0.017	1: regulation of establishment of planar polarity (6:9)	AP2M1,CLTC,DVL2,DVL3,PSME4,ABL1,FZD2,MLLT3,PARD6A,MKS1,PSMA2,PSMA3,PSMA4,PSMA5,PSMA6,PSMA7,PSMB1,PSMB2,PSMB3,PSMB4,PSMB5,PSMB7,PSMC3,PSME1,PSME2,PTK7,RPS27A,RYK,TIAM1,UBA52,UBC,VANGL1,PSMF1,MED12,CDC42
9148	14	8	0.017	1: pyrimidine nucleoside triphosphate biosynthetic process (8:10)	CTPS1,DTYMK,NME7,NME1,NME3,NME4,TYMS,CAD
99132	48	20	0.017	1: ATP hydrolysis coupled cation transmembrane transport (7:7)	ATP6V0E2,ATP6V0A2,ATP1A2,ATP2A2,ATP2B2,ATP2B3,ATP4A,ATP5A1,ATP5B,ATP6V1H,ATP6V1A,ATP6V1B2,ATP6V0C,ATP6V1C1,ATP6V1E1,ATP6V0A1,ATP6AP1,ATP7A,ATP13A1,ATP6V0E1
10882	22	11	0.018	1: regulation of cardiac muscle contraction by calcium ion signaling (7:10)	FKBP1B,ANK2,ATP1A2,ATP1B1,ATP2A2,PRKACA,RYR2,SLC9A1,CALM1,CALM2,CALM3
1900027	22	11	0.018	1: regulation of ruffle assembly (6:9)	NLGN1,CYFIP1,COBL,CORO1C,HRAS,TACSTD2,PFN2,RDX,EPS8L2,NDEL1,PLEKHM1
45860	441	135	0.018	1: positive regulation of protein kinase activity (8:11)	ABI1,CD24,RASGRP1,TENM1,SPRY2,PAK4,NOD1,PIBF1,CENPE,CAMKK2,ADCY2,MALT1,AKAP13,PARK7,CKS1B,CKS2,CLU,ADORA1,CSF1,CSK,ADRA1A,DLG1,DLG4,AGT,DVL2,DVL3,ECT2,LPAR1,MARK2,EZH2,F2R,PTK2B,FGF1,FGFR1,MAPRE3,TPX2,TAB2,MAPK8IP3,FLT3,ADNP,MMD,CDK20,ABL1,XRCC6,STK39,GNG3,ANGPT1,LAMTOR2,RGCC,GRM1,GRM4,PILRB,HRAS,KARS,KIT,KRAS,ARRB1,MAP3K5,MAP3K9,MAP3K10,MT3,NAB2,P2RX7,PAK1,PAK2,PAK3,C5ORF45,TAOK3,PDPK1,GPRC5B,PI…
72521	484	147	0.018	1: purine-containing compound metabolic process (5:5)	DNM1L,SLC25A13,GPHN,PAICS,AHCYL1,ADCY2,PDE10A,RUNDC3A,PARK7,ACOT7,COX4I1,PARP1,ADSL,DGUOK,DLG1,DLG2,DLG4,SLC26A2,FLCN,HACD2,ENO2,AK2,AK4,ACSL3,FBP1,OARD1,ALDOA,ENPP4,ALDOC,KDM1A,NUP205,NUP210,NUP160,ACSL6,RHOQ,ATP6V0A2,NUP62,SULT4A1,SAMHD1,GAPDH,GART,GBAS,AMPD2,GNAI3,GPI,GPX1,GUCY1B3,NME7,HK1,ACACA,HPRT1,HSPA8,NUP43,IMPDH2,ITPA,MECP2,MOCS2,MPP1,MSH2,MTAP,NUDT1,MTHFD1,NDUFA1,ACLY,NDUFA6,NDUFA10,ND…
86064	22	11	0.018	1: cell communication by electrical coupling involved in cardiac conduction (5:10)	FKBP1B,GJA1,ATP1A1,ATP1A2,ATP1B1,ATP1B2,PRKACA,RYR2,CALM1,CALM2,CALM3
10822	135	47	0.019	1: positive regulation of mitochondrion organization (6:8)	SAE1,DNM1L,OPTN,CAMKK2,SLMO1,YWHAQ,CDC37,PARK7,U2AF2,E2F1,ABLIM3,DDHD2,PPP1R13B,CIDEB,GLS2,HTRA2,HNMT,PARK2,SH3GLB1,WBP11,PLAGL2,MARCH5,LEPROT,FBXW7,PPP3CC,PPP3R1,VPS11,PSMB7,UBL5,RPL28,MOAP1,PINK1,BNIP3,SREBF2,TP53,TP53BP2,U2AF1,UBE2D3,YWHAB,YWHAH,ZBTB17,ACTL6A,RUVBL1,CDKL2,WDR46,ATPIF1,ATG13
15825	7	5	0.019	1: L-serine transport (8:12)	SERINC3,SERINC5,SLC7A10,SERINC1,SLC1A4
1845	7	5	0.019	1: phagolysosome assembly (6:8)	CORO1A,P2RX7,RAB7A,SPG11,SRPX
1902306	7	5	0.019	1: negative regulation of sodium ion transmembrane transport (6:11)	NEDD4L,STK39,ATP1A2,PRKCE,SLC9A3R1
1902430	7	5	0.019	1: negative regulation of amyloid-beta formation (6:10)	CLU,APOE,PRNP,ROCK1,SORL1
1905666	7	5	0.019	1: regulation of protein localization to endosome (6:8)	RDX,SORL1,EZR,ABHD17A,ROCK2
1905668	7	5	0.019	1: positive regulation of protein localization to endosome (4:9)	RDX,SORL1,EZR,ABHD17A,ROCK2
2000650	7	5	0.019	1: negative regulation of sodium ion transmembrane transporter activity (6:12)	NEDD4L,STK39,ATP1A2,PRKCE,SLC9A3R1
32879	2081	577	0.019	1: regulation of localization (3:4)	CDH2,PDCD6IP,SAE1,DNM1L,TSPAN1,RASGRP1,TENM1,TNK2,RNF41,SPRY2,CACNG2,GNB2L1,ADARB1,NDC80,MCRS1,ACAA2,UNC13B,CHERP,ANP32B,SORBS1,SPAG5,SLMO1,SPINT2,KHDRBS1,GNB5,KDM5B,AHCYL1,ZNF268,CPLX2,RUVBL2,EHD1,OS9,LMAN2,RAB40B,YWHAQ,CPSF6,ABHD2,RAPGEF4,CHGA,IL1RAPL1,CORO1A,RNF139,HRH3,SNF8,PARK7,U2AF2,TRIM9,C1QTNF3,SSX2IP,AP2M1,CLU,CLIC1,CLTC,CNTN1,SYT2,SLC31A2,ADORA1,CRHR1,CRY2,CRYAB,PARP1,CSF1,CSK,CSNK1E,C…
45176	7	5	0.019	1: apical protein localization (5:5)	ARF4,MAL,RDX,NAPA,DLG5
46051	7	5	0.019	1: UTP metabolic process (8:11)	NME7,NME1,NME3,NME4,CAD
46185	7	5	0.019	1: aldehyde catabolic process (5:5)	AKR1A1,ADH5,ESD,GPI,HAGH
46607	7	5	0.019	1: positive regulation of centrosome cycle (5:10)	PLK4,NUP62,RANBP1,RANBP2,ROCK2
48675	89	33	0.019	1: axon extension (6:14)	OLFM1,SLC9A6,SEMA4F,DPYSL2,CYFIP1,FN1,ADNP,ABL1,AUTS2,GDI1,IFRD1,APOE,ITGB1,L1CAM,MAG,MAP1B,MAPT,MT3,NDN,PAFAH1B1,PAK1,CDKL3,PLXNB3,NLGN3,PPP3CB,SEMA3G,RTN4,RNF6,SLIT3,SPG11,NDEL1,DCLK1,LHX2
51597	7	5	0.019	1: response to methylmercury (5:5)	ALAD,FECH,ANK2,ARSB,S100B
60789	7	5	0.019	1: hair follicle placode formation (5:10)	CTNNB1,GNAS,HDAC1,HDAC2,CDC42
6228	7	5	0.019	1: UTP biosynthetic process (9:12)	NME7,NME1,NME3,NME4,CAD
72175	102	37	0.019	1: epithelial tube formation (5:8)	DEAF1,SPINT2,CFL1,TMED2,CTNNB1,DVL2,DVL3,FGFR2,COBL,ABL1,FZD2,APAF1,MTHFD1,PAX2,IFT52,PODXL,MKS1,PRKACB,PTK7,BBS4,RALA,RARG,STIL,SKI,SOX4,SOX11,SPINT1,ST14,STK4,TSC2,TCTN1,ARID1A,BCL10,LHX2,KIF20B,ZEB2,MED12
72319	7	5	0.019	1: vesicle uncoating (6:8)	VPS4A,HSPA8,SH3GL2,SYNJ1,DNAJC6
97119	7	5	0.019	1: postsynaptic density protein 95 clustering (6:8)	CDH2,NLGN1,RELN,NRXN1,NRXN2
1900271	25	12	0.02	1: regulation of long-term synaptic potentiation (5:12)	EPHB2,CRTC1,ABL1,NPTN,GRIN2A,APOE,NLGN3,PRNP,RELN,STAU1,CALB1,SQSTM1
1901657	122	43	0.02	1: glycosyl compound metabolic process (5:5)	TXNDC9,GPHN,AHCYL1,CTPS1,DGUOK,DLG1,DLG2,DLG4,AK4,ERH,OARD1,ENPP4,RHOQ,FUCA1,GLA,GNAI3,NME7,HPRT1,IMPDH2,MOCS2,MPP1,MTAP,NME1,NME3,NME4,PDCL,DERA,PPAT,RAN,TK1,UMPS,UPP1,CAD,EFTUD1,CDADC1,CASK,AKR7A2,GMPS,NFS1,TJP2,GTPBP1,ENTPD4,LCMT2
1905508	25	12	0.02	1: protein localization to microtubule organizing center (9:9)	PIBF1,SPAG5,CEP131,NUDCD3,NUP62,SNX10,PARD6A,CEP192,CEP72,BBS4,STIL,AURKA
31398	83	31	0.02	1: positive regulation of protein ubiquitination (8:12)	STUB1,MALT1,UBE2C,PAXIP1,KDM1A,FBXO5,ANGPT1,APITD1,ARRB1,PARK2,SEPT4,FANCI,FBXW7,PEF1,RPS2,GORASP1,BMI1,PINK1,SKP2,BRCA1,UBE2D1,UBE2N,UBE3A,PTTG1IP,AIMP2,CDK5RAP3,RIPK2,BCL10,MTA1,CTR9,CDC20
32414	67	26	0.02	1: positive regulation of ion transmembrane transporter activity (5:9)	EPHB2,FGF14,GBAS,STK39,GLRX,ANK2,ANK3,EHD3,KCNA1,KCNC1,ATP1B1,ATP1B2,PDZK1,NLGN3,RELN,RYR2,PINK1,SLC9A1,STAC,STIM1,ABCC8,CACNB2,CALM1,CALM2,CALM3,CASQ1
35418	25	12	0.02	1: protein localization to synapse (5:5)	DLG4,NLGN1,PCLO,ASIC2,MAPT,RELN,SNAP25,BSN,NRXN1,NRXN2,CLSTN3,ARHGAP44
35567	132	46	0.02	1: non-canonical Wnt signaling pathway (6:9)	AP2M1,CLTC,CSNK1E,CTNNB1,DVL2,DVL3,TNRC6B,PSME4,DAAM2,ABL1,FZD2,AGO2,GNAO1,MLLT3,PARD6A,MKS1,PPP3CA,PPP3CB,PPP3R1,PSMA2,PSMA3,PSMA4,PSMA5,PSMA6,PSMA7,PSMB1,PSMB2,PSMB3,PSMB4,PSMB5,PSMB7,PSMC3,PSME1,PSME2,PTK7,RPS27A,RYK,TIAM1,UBA52,UBC,CALM1,CAMK2A,VANGL1,PSMF1,MED12,CDC42
42176	290	92	0.02	1: regulation of protein catabolic process (5:7)	RNF41,STUB1,GNB2L1,OS9,TLK2,FAF1,CHEK2,RNF139,SNF8,PARK7,GABARAPL2,AGAP2,CLU,CSNK1A1,CSNK1E,CSNK2A1,CST3,EEF1A2,ALAD,PTK2B,SIRT2,TRIM32,NEDD4L,FYN,RNF19A,GJA1,GCLC,GPLD1,GPX1,GRIN2A,GRIN2C,UBQLN2,APOE,LRP1,ARNTL,MAD2L1,NSF,OAZ1,ODC1,PARK2,DERL2,UBXN1,WAC,ATRAID,RNF138,UBE2J1,DTL,AZIN1,SERPINE2,PKD1,PML,CTSA,DET1,NUDT15,FBXW7,PRKACA,EDEM2,VPS11,PBK,PSMC3,PSME1,PSME2,PTPN3,BARD1,RDX,ROCK1,SGTA,PINK…
43065	518	156	0.02	1: positive regulation of apoptotic process (6:8)	DNM1L,CDK4,NOD1,GNB2L1,VAV3,UNC13B,ANP32B,TXNIP,ZNF268,SERINC3,YWHAQ,FAF1,CHEK2,AKAP13,PARK7,NACC2,CTGF,CTNNA1,CTNNB1,CYLD,DAP,DAPK1,AES,AGT,E2F1,E2F3,ECT2,LPAR1,EEF1A2,FLCN,F2R,FGD1,SIRT2,RRP1B,FOXO3,GRAMD4,MCF2L,PPP1R13B,NCSTN,ITGB3BP,MTCH1,ABL1,GAPDH,CLIP3,B4GALT1,CIDEB,BIN1,HTRA2,GPLD1,GRIK2,RGCC,GRIN1,GRIN2A,LGALS13,HDAC1,APAF1,APBB1,PRMT2,HSPE1,IFIT2,IGF2R,ITGB1,USP27X,LGALS9,LYN,ARRB1,MAL,…
43487	142	49	0.02	1: regulation of RNA stability (4:9)	HNRNPR,SYNCRIP,EXOSC8,DKC1,E2F1,ELAVL1,SAMD4A,PSME4,TARDBP,CARHSP1,SERBP1,CSDC2,HNRNPC,HNRNPD,APEX1,HSPA8,TNPO1,YBX1,YTHDF2,EXOSC9,PRKCA,PRKCD,PSMA2,PSMA3,PSMA4,PSMA5,PSMA6,PSMA7,PSMB1,PSMB2,PSMB3,PSMB4,PSMB5,PSMB7,PSMC3,PSME1,PSME2,UPF1,RPS27A,SET,UBA52,UBC,YWHAB,FASTKD3,NUP214,KHSRP,PABPC4,QKI,PSMF1
50686	25	12	0.02	1: negative regulation of mRNA processing (6:11)	SRSF10,U2AF2,RBMX,PTBP1,BARD1,SRSF6,SRSF7,TRA2B,NELFE,SRSF9,CCNT1,CTR9
51258	210	69	0.02	1: protein polymerization (7:7)	DNM1L,ARPC3,ARPC1B,ACTR2,TENM1,CDC42EP3,AVIL,WASF3,UBE2C,TPPP,TRIOBP,CORO1A,DCTN1,DLG1,DNM1,DMTN,PTK2B,FKBP4,MAPRE1,CYFIP1,COBL,CAMSAP2,EML2,ABL1,CLIP3,DNM3,FBXO5,INPP5J,TUBG2,ARFIP1,GMFB,ARF6,STMN1,MAPT,MECP2,PAK1,PAK3,PARK2,CHMP3,PFN2,NDE1,CEP192,CDK5RAP2,TTC17,PRKCD,PRKCE,TWF1,SPTBN4,PRUNE,BBS4,RASA1,RDX,TRIM27,CLIP1,PINK1,SNCA,SPTB,SPTBN1,SPTBN2,TMOD1,ZNF207,FHOD3,NDEL1,ARPC5L,MKKS,CAPZA1,CAS…
51590	25	12	0.02	1: positive regulation of neurotransmitter transport (4:7)	DNM1L,UNC13B,NLGN1,RAB3GAP1,UNC13A,P2RX7,PARK2,SLC6A1,SNCA,STX1A,STXBP1,SNX4
10942	565	169	0.021	1: positive regulation of cell death (4:6)	DNM1L,CDK4,TRIM13,KATNB1,NOD1,GNB2L1,VAV3,UNC13B,ANP32B,TXNIP,ZNF268,SERINC3,YWHAQ,FAF1,CHEK2,AKAP13,PARK7,CLU,NACC2,PARP1,CTGF,CTNNA1,CTNNB1,CYLD,DAP,DAPK1,AES,AGT,E2F1,E2F3,ECT2,LPAR1,EEF1A2,EFNB2,ELK1,FLCN,F2R,FGD1,SIRT2,RRP1B,FOXO3,GRAMD4,MCF2L,PPP1R13B,NCSTN,ITGB3BP,MTCH1,ABL1,FYN,GAPDH,CLIP3,B4GALT1,CIDEB,BIN1,HTRA2,GPLD1,GRIK2,RGCC,GRIN1,GRIN2A,SAP30BP,LGALS13,HDAC1,APAF1,APBB1,PRMT2,HSPE1…
23061	361	112	0.021	1: signal release (4:7)	DNM1L,UNC13B,KDM5B,CPLX2,RAPGEF4,HRH3,PARK7,TRIM9,C1QTNF3,SYT2,ADORA1,CRHR1,ABAT,AGT,FGFR1,FKBP1B,NLGN1,RAB3GAP1,RIMS1,UNC13A,SYT11,PIP5K1C,GAD2,RAB11FIP5,GDF9,GJA1,KCNMB4,PCLO,GLUD1,GNAS,GPLD1,SLC25A4,GRM4,HADH,HDAC1,HSPA8,ICA1,ITPR1,ARNTL,LYN,ARRB1,MARCKS,SMAD2,MYO5A,NEUROD1,NNAT,ATP2A2,OXCT1,P2RX7,PARK2,SIDT2,CDK16,PFKM,PFN2,SYTL2,PPP3CA,PPP3CB,LIN7C,CHD7,SYBU,PRKCA,PRKCE,ENY2,SYT13,PTPRN,SNX6…
34644	64	25	0.021	1: cellular response to UV (7:8)	RUVBL2,CHEK1,CREBBP,PARP1,DDB2,ERCC1,ZBTB1,KDM1A,NPM1,PCNA,TRIAP1,POLA1,POLD1,USP47,IMPACT,PBK,PTN,STK11,TP53,XPC,YY1,ACTR5,HYAL2,AURKB,CDC25A
42987	28	13	0.021	1: amyloid precursor protein catabolic process (6:7)	TMED10,CLU,DHCR24,UNC13A,NCSTN,APOE,LYN,APH1A,PRNP,PSEN2,ROCK1,SORL1,ROCK2
43484	96	35	0.021	1: regulation of RNA splicing (6:10)	MBNL2,RBM7,SF3B4,KHDRBS1,SRSF10,U2AF2,SREK1,HABP4,SNW1,RRP1B,JMJD6,AFF2,RBMX,RBM15B,HSPA8,MBNL1,MBNL3,PTBP1,CLK4,PTBP2,RPS13,SRSF1,SRSF2,SRSF3,SRSF6,SRSF7,TRA2B,SRPK2,BRDT,TIA1,AKAP17A,SRSF9,ZPR1,WTAP,RBM8A
51053	106	38	0.021	1: negative regulation of DNA metabolic process (5:9)	RAD50,TRIM28,CHEK2,PARP1,DACH1,ERCC1,PDS5A,GTPBP4,TFIP11,POT1,GJA1,DNAJC2,MSH6,DONSON,HNRNPC,HUS1,LIG3,MRE11A,MSH2,GMNN,PPARG,TIPIN,RIF1,FBXW7,OTUB1,RAD17,BCL6,TSPYL2,TP53,TP53BP1,XRCC1,C7ORF49,AUNIP,ZNF93,SMC1A,TNKS,TRIP12,THOC1
6471	28	13	0.021	1: protein ADP-ribosylation (7:8)	PARP3,PNKP,PARP1,PARP4,SIRT2,ADNP,ARF4,PARP16,ZC3HAV1,XRCC1,TNKS,KAT2B,KIAA0020
7094	28	13	0.021	1: mitotic spindle assembly checkpoint (6:15)	NDC80,CENPF,ANAPC15,MAD2L1,LCMT1,CDK5RAP2,BUB1,BUB1B,TTK,ZNF207,CCNB1,BUB3,TRIP13
71173	28	13	0.021	1: spindle assembly checkpoint (5:9)	NDC80,CENPF,ANAPC15,MAD2L1,LCMT1,CDK5RAP2,BUB1,BUB1B,TTK,ZNF207,CCNB1,BUB3,TRIP13
71174	28	13	0.021	1: mitotic spindle checkpoint (5:14)	NDC80,CENPF,ANAPC15,MAD2L1,LCMT1,CDK5RAP2,BUB1,BUB1B,TTK,ZNF207,CCNB1,BUB3,TRIP13
9064	61	24	0.021	1: glutamine family amino acid metabolic process (6:9)	CTPS1,DAO,DDAH2,DDAH1,GAD2,GFPT1,GLS2,GCLC,GLS,GLUD1,GOT1,GOT2,MECP2,ASL,OAT,PFAS,PPAT,NIT2,SLC1A3,CAD,ALDH5A1,C14ORF159,GMPS,SLC7A7
9314	375	116	0.021	1: response to radiation (4:4)	TRIM13,CDS1,DEAF1,RAD51AP1,RGS14,RUVBL2,TLK2,TOPBP1,CHEK1,CHEK2,PNKP,ERCC8,CREBBP,CRY2,CRYAB,PARP1,DDB2,ECT2,ELK1,ERCC1,ALAD,FANCG,FECH,FEN1,ZBTB1,TRIM32,PAXIP1,KDM1A,DDHD2,CRTC1,XRCC6,NIPBL,INTS7,NPTN,GNA11,GNAQ,GPX1,GRIN1,GRIN2A,MSH6,H2AFX,HMGN1,HRAS,HUS1,ID2,ITGB1,KARS,KCNC1,KIT,KRAS,LIG4,ASIC2,GTF2H5,ARRB1,MECP2,MGMT,MSH2,ATP1A2,NPM1,PCNA,C5ORF45,SDF4,REV1,TRIAP1,DTL,ATP8A2,PENK,PML,POLA1,POL…
9451	96	35	0.021	1: RNA modification (6:8)	LRPPRC,ADARB1,NOP56,DUS4L,WBSCR22,FTSJ3,MTERF4,AARS,DKC1,FBL,FTSJ2,HSD17B10,METTL1,NOP2,RRNAD1,TRMT112,C9ORF156,GAR1,ELP6,NOP10,TRMT1,NHP2,TRMT5,KIAA1456,NSUN3,TFB2M,FTO,QTRTD1,YRDC,PUS3,GTPBP3,RNMT,WTAP,TGS1,LCMT2
14020	77	29	0.022	1: primary neural tube formation (7:11)	DEAF1,SPINT2,CFL1,TMED2,DVL2,DVL3,COBL,ABL1,FZD2,APAF1,MTHFD1,PAX2,MKS1,PRKACB,PTK7,BBS4,RALA,RARG,STIL,SKI,SPINT1,ST14,TSC2,ARID1A,BCL10,LHX2,KIF20B,ZEB2,MED12
16310	1892	526	0.022	1: phosphorylation (6:6)	CDH2,ABI1,CD24,COL4A3BP,CTDSP2,RAD50,RASGRP1,TRIM28,ATP6AP2,CDK2,SORBS3,TENM1,TNK2,CDK4,RNF41,CTDSPL,SPRY2,SPEG,PAK4,CDKN2C,CDKN3,NOD1,GNB2L1,ADARB1,VAV3,PIBF1,PRDX4,HEXIM1,CENPE,RGS14,NPRL2,CAMKK2,CFL1,PLK4,ZMYND11,ADCY2,MALT1,GCN1L1,CHAD,TLK2,PIM2,CHEK1,CIT,FAF1,CDC37,CHEK2,AKAP13,SNF8,PNKP,PARK7,PHB2,PIK3IP1,CKB,CKS1B,CKS2,CLU,CNTN1,COX4I1,ADORA1,CRYAB,CSF1,CSK,CSNK1A1,CSNK1E,CSNK2A1,TTBK2,ADR…
1902475	31	14	0.022	1: L-alpha-amino acid transmembrane transport (8:11)	SLC25A13,SLC25A15,AGT,SLC7A8,KCNJ10,SEPT2,ATP1A2,PQLC2,SLC1A1,SLC1A3,SLC1A6,SLC38A1,SLC25A12,SLC7A7
2000104	17	9	0.022	1: negative regulation of DNA-dependent DNA replication (7:11)	CHEK2,DONSON,LIG3,MRE11A,GMNN,TIPIN,FBXW7,BCL6,SMC1A
2000757	17	9	0.022	1: negative regulation of peptidyl-lysine acetylation (8:12)	CTBP1,HDAC1,HDAC2,MECP2,SET,SNCA,BRCA1,TAF7,ATG5
42177	93	34	0.022	1: negative regulation of protein catabolic process (5:8)	OS9,TLK2,PARK7,GABARAPL2,AGAP2,CST3,ALAD,SIRT2,FYN,GRIN2A,GRIN2C,MAD2L1,DERL2,UBXN1,WAC,ATRAID,UBE2J1,AZIN1,SERPINE2,PML,CTSA,PBK,PTPN3,ROCK1,SGTA,SMARCC1,SNCA,TIMP2,TIMP4,BAG6,CDK5RAP3,SNX3,RPL23,PSMF1
45132	55	22	0.022	1: meiotic chromosome segregation (4:8)	SMC4,ACTR2,SYCP2,SMC2,CENPC,NCAPH,LEMD3,MLH3,APITD1,MRE11A,PPP2R1A,RAD51C,BUB1,BUB1B,TOP2A,TTK,BAG6,DSN1,CCNE2,PTTG1,TRIP13,ESPL1
46390	249	80	0.022	1: ribose phosphate biosynthetic process (6:7)	SLC25A13,PAICS,ADCY2,ACOT7,PARP1,CTPS1,ADSL,SLC26A2,FLCN,HACD2,ENO2,AK2,ACSL3,FBP1,ALDOA,ALDOC,NUP205,NUP210,NUP160,ACSL6,ATP6V0A2,NUP62,GAPDH,GART,GBAS,AMPD2,GPI,GUCY1B3,NME7,HK1,ACACA,HPRT1,NUP43,IMPDH2,ACLY,NME1,NME3,NME4,NUP88,OGDH,ATP5A1,P2RX7,ATP5B,MLXIPL,HSD17B12,PDHB,PDK2,PFAS,PFKM,PFKP,PGAM1,PGAM2,NUP54,ATP6V0A1,PDP1,PPAT,ELOVL2,PPT1,OGDHL,NUP107,RANBP2,SCD,PINK1,SNCA,SURF1,UMPS,UPP1,CAD…
50770	136	47	0.022	1: regulation of axonogenesis (7:14)	UST,OLFM1,SEMA4F,CHN1,DPYSL2,EFNB3,MARK2,EPHB2,EPHB3,CYFIP1,FN1,ADNP,ABL1,SIPA1L1,GDI1,GRIN1,IFRD1,TUBB2B,APOE,L1CAM,ARHGDIA,MAG,MAP1B,MAPT,MT3,NTRK2,OMG,PAFAH1B1,PAK1,PAK3,CDKL3,PLXNB3,SSH1,SSH3,MAP2K1,SEMA3G,RTN4,PTPRO,RNF6,BDNF,STK11,CNTN2,THY1,TIAM1,XK,NDEL1,ZEB2
6221	31	14	0.022	1: pyrimidine nucleotide biosynthetic process (7:10)	CDS1,CTPS1,DCTD,DTYMK,DUT,ERH,NME7,NME1,NME3,NME4,TYMS,UMPS,UPP1,CAD
6491	17	9	0.022	1: N-glycan processing (6:7)	MAN1A2,MGAT4B,MGAT4A,FUT8,MAN2A2,EDEM2,PRKCSH,MAN1C1,ST8SIA2
8360	116	41	0.022	1: regulation of cell shape (4:8)	CFDP1,CDC42EP3,WASF3,FERMT2,CORO1A,CSNK1A1,CSNK1E,TTBK2,COCH,DLG1,LPAR1,EPB41,DMTN,PTK2B,FGD1,ALDOA,EPB41L3,CYFIP1,FN1,RHOQ,FYN,ANXA7,KIT,PALM,PLXNB3,TBCCD1,PRPF40A,PTN,RASA1,RDX,S100B,TPM1,EZR,VRK1,VRK2,FMNL1,MYH14,TAOK2,SLC9A3R1,SEPT7,WDR1
9152	235	76	0.022	1: purine ribonucleotide biosynthetic process (8:11)	SLC25A13,PAICS,ADCY2,ACOT7,PARP1,ADSL,SLC26A2,FLCN,HACD2,ENO2,AK2,ACSL3,FBP1,ALDOA,ALDOC,NUP205,NUP210,NUP160,ACSL6,ATP6V0A2,NUP62,GAPDH,GART,GBAS,AMPD2,GPI,GUCY1B3,NME7,HK1,ACACA,HPRT1,NUP43,IMPDH2,ACLY,NME1,NME3,NME4,NUP88,OGDH,ATP5A1,P2RX7,ATP5B,MLXIPL,HSD17B12,PDHB,PDK2,PFAS,PFKM,PFKP,PGAM1,PGAM2,NUP54,ATP6V0A1,PDP1,PPAT,ELOVL2,PPT1,OGDHL,NUP107,RANBP2,SCD,PINK1,SNCA,SURF1,NUP37,PPCS,NUP85,NU…
9218	17	9	0.022	1: pyrimidine ribonucleotide metabolic process (7:10)	CTPS1,NME7,NME1,NME3,NME4,UMPS,UPP1,CAD,ENTPD4
1903313	49	20	0.023	1: positive regulation of mRNA metabolic process (6:10)	HNRNPR,SF3B4,NCBP2,SNW1,TNRC6B,AGO2,RBMX,CNOT7,HNRNPD,HSPA8,YTHDF2,POLR2G,ZC3HAV1,UPF1,TRA2B,KHSRP,CCNB1,CNOT8,QKI,GTPBP1
34504	211	69	0.023	1: protein localization to nucleus (7:7)	SNUPN,MCRS1,TXNIP,SEC61B,PARK7,PHB2,AGT,ECT2,FLCN,FGF9,CCT5,SYNE1,KPNA6,NUP62,POLA2,FYN,ANGPT1,JUP,KPNA1,KPNB1,KPNA2,KPNA3,TNPO1,IPO5,ARNTL,MT3,NFKBIA,NUP88,NCKIPSD,NUP54,PML,MED1,NOL8,WRAP53,PPP1R10,PPP3CA,ASUN,PRKCD,MAPK1,NUP107,BARD1,BBS4,RAN,RANBP1,RANBP2,BCL6,SKP1,SOX4,STK11,TCP1,TSC2,PTTG1IP,ZIC1,NUP85,NUP214,CDK5RAP3,CALR,RAE1,CBLB,HYAL2,ZPR1,CCT6A,DCLK1,RPL23,CABP1,CEP57,NUPL1,CDK1,SUPT7L
6734	34	15	0.023	1: NADH metabolic process (9:12)	ENO2,ALDOA,ALDOC,GPD1L,GAPDH,GPI,HK1,MDH1,MDH2,OGDH,PFKM,PFKP,PGAM1,PGAM2,ADPGK
9156	160	54	0.023	1: ribonucleoside monophosphate biosynthetic process (8:10)	SLC25A13,PAICS,PARP1,ADSL,FLCN,ENO2,AK2,FBP1,ALDOA,ALDOC,NUP205,NUP210,NUP160,ATP6V0A2,NUP62,GAPDH,GART,GBAS,AMPD2,GPI,HK1,HPRT1,NUP43,IMPDH2,NUP88,OGDH,ATP5A1,P2RX7,ATP5B,MLXIPL,PFAS,PFKM,PFKP,PGAM1,PGAM2,NUP54,ATP6V0A1,PPAT,OGDHL,NUP107,RANBP2,LHPP,PINK1,SURF1,UMPS,UPP1,CAD,NUP37,NUP85,NUP214,ADPGK,RAE1,GMPS,NUPL1
98876	52	21	0.023	1: vesicle-mediated transport to the plasma membrane (6:6)	OPTN,GNB2L1,ARFGEF2,CSK,ACSL3,RAB26,CHIC2,ANK3,CCDC93,GOLPH3L,EXOC1,KIF13A,GOLPH3,SNAP25,SPTBN1,VAMP2,SNX27,VAMP4,VPS26A,GCC2,ARHGAP44
1901659	37	16	0.024	1: glycosyl compound biosynthetic process (6:6)	TXNDC9,CTPS1,NME7,HPRT1,IMPDH2,MTAP,NME1,NME3,NME4,PDCL,TK1,UMPS,UPP1,CAD,GMPS,LCMT2
33262	12	7	0.024	1: regulation of nuclear cell cycle DNA replication (5:12)	CHEK2,DACH1,FGFR1,ATRX,TIPIN,WIZ,BCL6
35176	43	18	0.024	1: social behavior (4:4)	DLG4,EIF4EBP2,SHANK2,VPS13A,DNAJC9,MAPK8IP2,GRIN1,ANXA7,MECP2,NLGN3,GNB1L,PPP3CB,BBS4,ATXN1,MKKS,NRXN3,NRXN1,NRXN2
35308	40	17	0.024	1: negative regulation of protein dephosphorylation (7:10)	CRY2,FKBP1B,SWAP70,CABIN1,PPP1R16B,PPP1R14B,PPME1,PPP1R1A,PPP1R8,PPP1R10,PPP2R4,PTN,ROCK1,SET,YWHAB,ROCK2,PPP1R26
43414	215	70	0.024	1: macromolecule methylation (4:6)	TRIM28,WBSCR22,FTSJ3,MTERF4,PARP1,CTNNB1,EEF2KMT,FBL,ETF1,EZH1,EZH2,SNW1,KIN,PAXIP1,KDM4C,ICMT,SUZ12,AUTS2,GNAS,GSPT1,FTSJ2,HSD17B10,PRMT2,HSPA8,JARID2,MECP2,METTL1,MGMT,NOP2,RRNAD1,HEMK1,LCMT1,TRMT112,C9ORF156,ATRX,MPHOSPH8,GATAD2A,BCOR,RIF1,TRMT1,KDM3A,ASH1L,SMYD2,TRMT5,KIAA1456,RAB6A,RPS2,NSUN3,ZNF335,SETMAR,TFB2M,SMARCB1,SNRPD3,BRCA1,BTG1,WHSC1,PRDM2,WDR77,METTL22,NELFE,SETD6,CALM1,FBXO11,RNM…
46040	12	7	0.024	1: IMP metabolic process (8:11)	PAICS,ADSL,GART,AMPD2,HPRT1,PFAS,PPAT
51382	12	7	0.024	1: kinetochore assembly (6:9)	CENPA,CENPC,CENPE,CENPF,APITD1,MIS12,CENPT
51703	43	18	0.024	1: intraspecies interaction between organisms (3:3)	DLG4,EIF4EBP2,SHANK2,VPS13A,DNAJC9,MAPK8IP2,GRIN1,ANXA7,MECP2,NLGN3,GNB1L,PPP3CB,BBS4,ATXN1,MKKS,NRXN3,NRXN1,NRXN2
51938	12	7	0.024	1: L-glutamate import (6:11)	KCNJ10,SEPT2,ATP1A2,SLC17A7,SLC1A1,SLC1A3,SLC1A6
6091	416	127	0.024	1: generation of precursor metabolites and energy (4:4)	GNPDA1,SLC25A13,AKR1A1,SORBS1,TXNRD2,POLG2,PARK7,TXNRD3,ADH5,COX4I1,COX7A1,ADSL,ENO2,ALDH1A1,ALDH2,FBP1,FECH,ALDOA,FASTKD2,AKR7A3,ALDOC,NUP205,NUP210,NUP160,NUP62,GAA,GAPDH,GBAS,GFPT1,GLRX,GNAS,GPI,SLC25A4,GYG1,GYS1,HK1,IDH1,IDH2,IDH3A,IDH3B,NUP43,IL6ST,ACADVL,MDH1,MDH2,ME1,MECP2,MSH2,ASPH,MT3,NDUFA1,NDUFA6,NDUFA10,NDUFB4,NDUFB8,NDUFC1,NDUFS2,NDUFV1,ACO1,NUP88,OGDH,ATP5A1,ACO2,OXCT1,P2RX7,ATP5B,M…
61684	12	7	0.024	1: chaperone-mediated autophagy (5:7)	CLU,EEF1A2,HSPA8,HSP90AA1,LAMP2,CTSA,SNCA
6244	12	7	0.024	1: pyrimidine nucleotide catabolic process (7:10)	DUT,TDG,UNG,DCTPP1,NEIL1,MBD4,ENTPD4
7076	12	7	0.024	1: mitotic chromosome condensation (5:9)	SMC4,SMC2,NCAPD3,NCAPH,NUSAP1,NCAPG,NCAPD2
90407	571	170	0.024	1: organophosphate biosynthetic process (5:6)	LPCAT3,SLC25A13,GPHN,AKR1A1,CDS1,PAICS,ADCY2,RUNDC3A,ACOT7,PARP1,CSNK2A1,CTPS1,ADSL,DGKA,DCTD,ABHD3,DGUOK,SLC26A2,DTYMK,DUT,FLCN,HACD2,ENO2,AK2,AK4,ERH,ACSL3,PTK2B,FBP1,FGF1,FGF3,FGF9,ALDOA,FGFR1,FGFR2,INPP5F,SACM1L,ALDOC,NMNAT2,NUP205,GPD1L,NUP210,DDHD2,PPIP5K2,NUP160,ACSL6,PIP5K1C,SLC44A1,ATP6V0A2,NUP62,PISD,LPCAT4,SERINC5,GAPDH,GART,GBAS,AMPD2,INPP5J,CECR5,GPI,GUCY1B3,NME7,HK1,ACACA,HPRT1,IDH1…
9127	150	51	0.024	1: purine nucleoside monophosphate biosynthetic process (8:10)	SLC25A13,PAICS,PARP1,ADSL,FLCN,ENO2,AK2,FBP1,ALDOA,ALDOC,NUP205,NUP210,NUP160,ATP6V0A2,NUP62,GAPDH,GART,GBAS,AMPD2,GPI,HK1,HPRT1,NUP43,IMPDH2,NUP88,OGDH,ATP5A1,P2RX7,ATP5B,MLXIPL,PFAS,PFKM,PFKP,PGAM1,PGAM2,NUP54,ATP6V0A1,PPAT,OGDHL,NUP107,RANBP2,LHPP,PINK1,SURF1,NUP37,NUP85,NUP214,ADPGK,RAE1,GMPS,NUPL1
9168	150	51	0.024	1: purine ribonucleoside monophosphate biosynthetic process (9:11)	SLC25A13,PAICS,PARP1,ADSL,FLCN,ENO2,AK2,FBP1,ALDOA,ALDOC,NUP205,NUP210,NUP160,ATP6V0A2,NUP62,GAPDH,GART,GBAS,AMPD2,GPI,HK1,HPRT1,NUP43,IMPDH2,NUP88,OGDH,ATP5A1,P2RX7,ATP5B,MLXIPL,PFAS,PFKM,PFKP,PGAM1,PGAM2,NUP54,ATP6V0A1,PPAT,OGDHL,NUP107,RANBP2,LHPP,PINK1,SURF1,NUP37,NUP85,NUP214,ADPGK,RAE1,GMPS,NUPL1
10390	20	10	0.025	1: histone monoubiquitination (8:12)	PCGF3,DDB2,TRIM37,WAC,BCOR,BMI1,SKP1,PCGF2,PCGF1,CTR9
1556	20	10	0.025	1: oocyte maturation (4:11)	PTK2B,SIRT2,FOXO3,FBXO5,YTHDF2,PPP2R1A,AURKA,CCNB1,TRIP13,CDC25B
33522	20	10	0.025	1: histone H2A ubiquitination (8:12)	PCGF3,DDB2,TRIM37,BCOR,OTUB1,BMI1,SKP1,PCGF2,PCGF1,TRIP12
42058	68	26	0.025	1: regulation of epidermal growth factor receptor signaling pathway (6:11)	SPRY2,STAM2,ADORA1,AGT,EPS15,NUP62,RNF115,FBXW7,PTPN3,PTPN12,EPS15L1,SNX6,RPS27A,SH3GL2,SOS1,ADAM17,TSG101,UBA52,UBC,RAB7A,CBL,CBLB,MVB12B,RQCD1,SOCS5,CDC42
50974	20	10	0.025	1: detection of mechanical stimulus involved in sensory perception (5:7)	KIAA1045,FYN,ITGA2,KCNA1,KIT,ASIC2,SERPINE2,SCN1A,PDZD7,MKKS
6283	68	26	0.025	1: transcription-coupled nucleotide-excision repair (8:10)	POLD3,ERCC8,ERCC1,HMGN1,LIG1,LIG3,GTF2H5,COPS7A,PCNA,POLD1,POLD2,POLR2F,POLR2G,XAB2,RFC3,RFC4,RFC5,RPA2,RPA3,RPS27A,TCEA1,UBA52,UBC,XRCC1,COPS2,AQR
8154	147	50	0.025	1: actin polymerization or depolymerization (6:8)	ABI1,ARPC3,ARPC1B,ACTR2,TENM1,CAP2,CDC42EP3,AVIL,CFL1,WASF3,DSTN,TRIOBP,CIT,CORO1A,DLG1,DMTN,PTK2B,SWAP70,CYFIP1,COBL,ARFIP1,GMFB,ARF6,PAK3,LIMA1,PFN2,SSH1,SSH3,TTC17,PRKCD,PRKCE,MICAL3,TWF1,SPTBN4,BBS4,RASA1,RDX,TRIM27,SPTB,SPTBN1,SPTBN2,TMOD1,WIPF1,FHOD3,ARPC5L,MKKS,CAPZA1,WASL,MICAL2,WDR1
18209	261	83	0.026	1: peptidyl-serine modification (8:9)	CDK2,TENM1,SPRY2,GNB2L1,CAMKK2,TLK2,CHEK2,PARK7,PARP1,CSNK1A1,CSNK1E,TTBK2,DMTN,INPP5F,STK38L,SMG1,MAST2,GPD1L,PRKD2,GALNT1,GALNT2,INPP5J,STK39,ANGPT1,MKNK2,TBK1,ARRB1,MAP3K10,NTRK2,PAK1,PAK2,SPOCK3,MLXIPL,PDPK1,PFN2,PHKG1,PHKG2,PKD1,PRKACA,PRKCA,PRKCB,PRKCD,PRKCE,PRKCZ,PRKDC,MAPK1,MAPK7,MAPK9,PRKX,CAMK1D,SPTBN4,RPS6KA3,BDKRB2,CLSPN,PINK1,CAPRIN2,SNCA,STK4,AURKA,STK11,TTK,VRK1,VRK2,MAP3K12,CAMK4,…
1901796	154	52	0.026	1: regulation of signal transduction by p53 class mediator (6:8)	RAD50,CDK2,HEXIM1,TOPBP1,CHD4,CHEK1,CHEK2,CSNK2A1,HIPK1,TPX2,KDM1A,PPP1R13B,HDAC1,HDAC2,HUS1,MRE11A,NOP2,PARK2,TRIAP1,TAF9B,PML,SMYD2,BARD1,RAD17,RBBP4,RBBP7,RBBP8,RFC3,RFC4,RFC5,RPA2,RPA3,RPS27A,BDKRB2,BRCA1,AURKA,STK11,TAF7,TAF11,TBP,TP53,TP53BP2,UBA52,UBC,PTTG1IP,RNF34,CDK5RAP3,DYRK2,MAPKAPK5,TRIM24,AURKB,RPL23
43401	171	57	0.026	1: steroid hormone mediated signaling pathway (5:8)	MED16,ABHD2,AKAP13,PARK7,PHB2,CRY2,PARP1,CTNNB1,ESRRG,FKBP4,MED4,NR3C1,HDAC1,PRMT2,ARNTL,CNOT2,NR4A2,PAK1,PPARG,MED1,TRIM68,KDM3A,PMEPA1,CALCOCO1,RAN,RARG,RB1,RNF6,RORA,RXRB,SKP2,SMARCA4,DDRGK1,BRCA1,TAF7,NR2F2,NR2C1,NR2C2,UBE3A,YWHAH,DDX54,PAQR6,CALR,ARID1A,PPAP2A,NCOA1,CBFB,BUD31,PIAS2,RQCD1,MED14,TRIP4,MED17,CLOCK,RNF14,MED12,NR1D2
31647	216	70	0.027	1: regulation of protein stability (4:4)	TSPAN1,STUB1,KHDRBS1,PIM2,CDC37,CHEK2,RNF139,PARK7,PHB2,CLU,CREBBP,CRYAB,DVL3,AAK1,CCT5,USP33,FBXW11,GTPBP4,GAPDH,GNAQ,ANK2,HSPA8,HSP90AA1,KRAS,USP27X,LAMP2,ASPH,MT3,ATP1B1,ATP1B2,PARK2,SH3GLB1,TAF9B,PFN2,CTSA,TRIM44,PPIB,FBXW7,PRKCD,VPS11,PRKDC,MAPK1,PRNP,RTN4,PEX19,WIZ,RNF5,FKBPL,SIAH1,PINK1,MTMR9,SNCA,SOX4,STK4,AURKA,STXBP1,TCP1,TF,ZNF207,TNIP2,BAG6,CALR,PPAP2B,TRIM24,PER3,CCT6A,RPL23,BAG3,RAS…
35556	2192	604	0.027	1: intracellular signal transduction (4:6)	CDH2,CD24,DNM1L,RAD50,RASGRP1,OPTN,FAM13A,G3BP1,TRIM28,ATP6AP2,CDK2,SORBS3,TENM1,TNK2,RNF41,TRIM13,INADL,RCAN2,SPRY2,RAMP2,EFS,RGS19,PAK4,NOD1,GNB2L1,VAV3,PIBF1,UNC13B,LAMTOR5,PRDX4,ARFGEF2,CDC42EP3,HEXIM1,IVNS1ABP,RGS14,NPRL2,CAMKK2,CFL1,NFAT5,ZMYND11,ADCY2,PDE10A,HPSE,MALT1,RUNDC3A,SERINC3,RAB40B,YWHAQ,CHAD,TLK2,PIM2,RAPGEF4,TOPBP1,CHD4,CHEK1,CIT,CHGA,CHEK2,AKAP13,AKAP11,CHN1,CHN2,SNF8,PARK7,PH…
36498	62	24	0.027	1: IRE1-mediated unfolded protein response (5:9)	CTDSP2,PDIA6,SEC61B,PDIA5,FICD,SEC63,KLHDC3,DCTN1,DDX11,SEC31A,SEC61G,GFPT1,SEC61A1,HDGF,ACADVL,FKBP14,WIPI1,TMEM33,PPP2R5B,MYDGF,TSPYL2,SSR1,SEC62,ZBTB17
46785	62	24	0.027	1: microtubule polymerization (5:8)	TPPP,DCTN1,FKBP4,MAPRE1,CAMSAP2,EML2,ABL1,CLIP3,FBXO5,INPP5J,TUBG2,STMN1,MAPT,MECP2,PAK1,NDE1,CEP192,CDK5RAP2,PRUNE,CLIP1,SNCA,ZNF207,NDEL1,NAV3
61982	78	29	0.027	1: meiosis I cell cycle process (4:6)	RAD50,SYCP2,CENPC,KLHDC3,CKS2,ERCC1,LEMD3,RAD54B,FBXO5,MLH3,MSH6,PSMC3IP,SLC2A8,APITD1,MRE11A,MSH2,MYBL1,RAD51,RAD51C,BRDT,AURKA,TOP2A,BAG6,C11ORF80,CCNE2,PTTG1,TRIP13,ESPL1,CDC25B
6892	78	29	0.027	1: post-Golgi vesicle-mediated transport (7:7)	OPTN,GNB2L1,ARFGEF2,TGOLN2,CSK,EPS15,ACSL3,MON2,VPS13A,RAB26,CHIC2,ANK3,EHD3,MYO5A,CCDC93,WIPI1,GOLPH3L,EXOC1,KIF13A,GOLPH3,SORL1,SPTBN1,STX4,VAMP2,AP3B2,VAMP4,AP4M1,GCC2,DOPEY2
7267	1315	371	0.027	1: cell-cell signaling (3:4)	CDH2,CD24,DNM1L,G3BP1,ATP6AP2,GNB2L1,ADARB1,UNC13B,SEMA4F,RGS14,KDM5B,CPLX2,FERMT2,RAPGEF4,GPR176,HRH3,PARK7,TRIM9,CHRNB3,C1QTNF3,AP2M1,CLTC,SYT2,ADORA1,CPE,CRHR1,CSNK1A1,CSNK1E,CSNK2A1,ADRA1A,CTGF,CTNNB1,CTNND2,CXADR,CYLD,DBN1,AES,DLG1,DLG2,DLG4,DNM1,ABAT,AGT,DVL2,DVL3,EFNB2,EFNB3,EIF4EBP2,MARK2,EPHB2,ETV5,F2R,PTK2B,FAT1,FGF3,FGF9,FGF12,FGF14,FGFR1,FGFR2,FKBP1B,NLGN1,CLSTN1,RAB3GAP1,SHANK2,IGSF9…
98660	620	183	0.027	1: inorganic ion transmembrane transport (7:7)	MICU1,CACNG2,SLC9A6,CHERP,GNB5,YME1L1,IL1RAPL1,CORO1A,SLC2A6,PARK7,PHB2,CLIC1,SLC31A1,SLC31A2,COX4I1,COX7A1,CRHR1,ATP6V0E2,DLG1,DPP6,SLC26A2,SLC36A1,F2R,PTK2B,FGF12,FGF14,FKBP1B,CLCC1,GPD1L,DENND5A,NEDD4L,ZDHHC17,NCS1,ATP6V0A2,PANX1,ABL1,FYN,SLC37A4,GABRA1,GABRA2,GABRA4,GABRA6,GABRB1,GABRB2,GABRD,SLC39A6,CLIC4,GBAS,SLC17A5,CNNM4,PKD2L2,SLC39A1,KCNMB4,STK39,GLRX,GPM6A,ANK2,ANK3,GRIN1,GRIN2A,GRIN2C…
2000573	59	23	0.028	1: positive regulation of DNA biosynthetic process (6:10)	PNKP,CTNNB1,DKC1,PTK2B,CCT5,PRKD2,POT1,RGCC,HNRNPD,HSP90AA1,NEK2,NVL,PAK3,WRAP53,MAPK1,RFC3,RFC4,RFC5,TCP1,MAPKAPK5,TNKS,CCT6A,AURKB
50684	91	33	0.028	1: regulation of mRNA processing (6:10)	MBNL2,RBM7,SF3B4,KHDRBS1,AHCYL1,SRSF10,CPSF4,PAPOLA,U2AF2,SREK1,NCBP2,SNW1,JMJD6,RBMX,RBM15B,HSPA8,PTBP1,BARD1,SRSF2,SRSF3,SRSF6,SRSF7,TRA2B,SNRPA,SRPK2,TIA1,NELFE,SRSF9,CCNB1,CCNT1,WTAP,CTR9,RBM8A
51294	23	11	0.028	1: establishment of spindle orientation (5:8)	SPRY2,NDC80,CENPA,SPAG5,DCTN1,PAFAH1B1,NDE1,SPDL1,CDK5RAP2,DYNLT1,NDEL1
60079	91	33	0.028	1: excitatory postsynaptic potential (6:10)	CHRNB3,ADORA1,DLG4,PTK2B,NLGN1,RAB3GAP1,RIMS1,CUX2,MAPK8IP2,GRIA1,GRIA3,GRIA4,GRID2,GRIK2,GRIN1,GRIN2A,GRIN2C,MECP2,P2RX4,P2RX7,NLGN3,SSH1,PPP3CA,PRKCZ,RELN,SLC17A7,SNCA,STX1A,NPFF,CBLN1,MTMR2,NRXN1,EIF4A3
16579	227	73	0.029	1: protein deubiquitination (7:10)	STAM2,NOD1,MCRS1,USP39,ADRM1,PARK7,CYLD,DDB2,ASXL1,USP12,USP33,PSME4,USP24,FOXK2,USP27X,SMAD2,FOXO4,NFKBIA,PARK2,UBXN1,TAF9B,POLB,FAM63B,OTUD4,USP47,OTUB1,PSMA2,PSMA3,PSMA4,PSMA5,PSMA6,PSMA7,PSMB1,PSMB2,PSMB3,PSMB4,PSMB5,ENY2,PSMB7,PSMC3,PSME1,PSME2,BARD1,RPS27A,CLSPN,USP46,SKP2,BRCA1,TP53,UBA52,UBC,UBE2D1,USP1,YY1,TNIP2,ACTR5,RNF146,USP11,TRRAP,ACTL6A,RUVBL1,TNKS,EIF3F,SNX3,RIPK2,KAT2B,CCNA2,PSM…
2001257	111	39	0.029	1: regulation of cation channel activity (7:9)	CACNG2,GNB5,CRHR1,DAPK1,DLG1,DLG4,EPHB2,PTK2B,FGF12,FGF14,FKBP1B,NLGN1,MAPK8IP2,GBAS,ANK2,ANK3,EHD3,KCNA1,KCNC1,MYO5A,NLGN3,PRKACA,RELN,JPH3,RASGRF1,PINK1,STAC,STIM1,ABCC8,VAMP2,CACNB2,CACNB4,KCNAB1,CALM1,CALM2,CALM3,CAPN1,CASQ1,HOMER1
43620	111	39	0.029	1: regulation of DNA-templated transcription in response to stress (5:12)	RGS14,GCN1L1,CHEK1,CREBBP,SIRT2,PSME4,HIGD1A,RBPJ,MT3,IMPACT,MAPK7,PSMA2,PSMA3,PSMA4,PSMA5,PSMA6,PSMA7,PSMB1,PSMB2,PSMB3,PSMB4,PSMB5,PSMB7,PSMC3,BACH1,PSME1,PSME2,RPS6KA1,RPS6KA3,RPS27A,TMBIM6,TP53,UBA52,UBC,UBE2D1,UBE2D2,UBE2D3,PSMF1,BAG3
51668	88	32	0.029	1: localization within membrane (4:4)	CDH2,CD24,GPHN,CACNG2,DLG1,DLG2,DLG4,ETV5,NLGN1,SEC31A,DNM3,NPTN,GRIK2,APOE,KIF5A,MAL,ATP1B1,PLLP,REEP2,SSH1,RELN,SAR1A,PTN,RALA,CLIP1,SEC13,SNAP25,THY1,SSNA1,NRXN1,NRXN2,ARHGAP44
60998	56	22	0.029	1: regulation of dendritic spine development (5:14)	DNM1L,ACTR2,CFL1,LPAR1,NLGN1,CUX2,SIPA1L1,DNM3,HDAC2,APOE,ITPKA,ARF6,PAFAH1B1,PAK3,NLGN3,RELN,CAPRIN2,TIAM1,CAMK2B,DLG5,LZTS3,ARHGAP44
6521	56	22	0.029	1: regulation of cellular amino acid metabolic process (5:8)	PARK7,PSME4,OAZ1,ODC1,AZIN1,PSMA2,PSMA3,PSMA4,PSMA5,PSMA6,PSMA7,PSMB1,PSMB2,PSMB3,PSMB4,PSMB5,PSMB7,PSMC3,PSME1,PSME2,SLC7A7,PSMF1
7416	111	39	0.029	1: synapse assembly (5:7)	CDH2,IL1RAPL1,EPHB1,EPHB2,EPHB3,ADGRL1,NLGN1,CLSTN1,SHANK2,CUX2,ADNP,DNM3,NPTN,PCLO,GPM6A,GRID2,GRIN1,ASIC2,MECP2,NTRK2,NLGN3,PCDHB11,PCDHB6,PCDHB3,ADGRB2,PTPRD,RYK,BDNF,SNCA,SPTBN2,SYNDIG1,GNPAT,CBLN1,BSN,DLG5,NRXN1,NRXN2,CLSTN3,SPOCK2
90305	220	71	0.029	1: nucleic acid phosphodiester bond hydrolysis (6:7)	RAD50,LRPPRC,G3BP1,RCL1,RNASEH2A,RPP30,RPP38,POLD3,POP4,CPSF4,PNRC1,CPSF6,ERI2,PNKP,EXOSC8,PARP1,CSTF3,DDB2,ERCC1,FEN1,NCBP2,ENDOD1,SAMHD1,SND1,AGO2,DROSHA,CNOT7,HMGB2,APAF1,APEX1,KPNA1,KPNB1,RPSA,GTF2H5,MRE11A,CNOT2,PCNA,DBR1,POP5,TDP2,EXOSC9,POLA1,POLD1,POLD2,PPP1R8,PNRC2,NHP2,CNOT6,RBBP8,RFC3,RFC4,RFC5,RPA2,RPA3,RPS21,RPS27A,SETMAR,AEN,MRPL44,UBA52,UBC,TSEN34,USB1,C11ORF80,LOC81691,ISG20L2,LAS…
1903076	72	27	0.03	1: regulation of protein localization to plasma membrane (7:8)	GNB2L1,SORBS1,AP2M1,CLTC,CSK,CSNK2A1,DLG1,EPHB2,ACSL3,RHOQ,CLIP3,LDLRAP1,VPS4A,ITGA3,ITGB1,ARF6,LRP1,PDPK1,PPP2R5A,PRKCE,PRNP,SPTBN1,STAC,STX4,EZR,NUMB,SQSTM1
2000273	26	12	0.03	1: positive regulation of signaling receptor activity (5:8)	PARK7,ADORA1,EPHB2,ITGB1,NLGN3,MED1,FBXW7,PRKCE,RELN,PINK1,ADAM17,BUD31
2000756	53	21	0.03	1: regulation of peptidyl-lysine acetylation (8:11)	RUVBL2,CHEK1,CTBP1,FLCN,PAXIP1,EID1,AUTS2,HDAC1,HDAC2,ARRB1,MECP2,NAP1L2,SET,SMARCB1,SNCA,SOX4,BRCA1,TAF7,RPS6KA4,RPS6KA5,ATG5
31111	26	12	0.03	1: negative regulation of microtubule polymerization or depolymerization (6:10)	KATNB1,TTBK2,FKBP4,MAPRE1,EML2,CLIP3,CKAP2,INPP5J,STMN1,SNCA,MAP6D1,NAV3
43068	523	156	0.03	1: positive regulation of programmed cell death (5:7)	DNM1L,CDK4,NOD1,GNB2L1,VAV3,UNC13B,ANP32B,TXNIP,ZNF268,SERINC3,YWHAQ,FAF1,CHEK2,AKAP13,PARK7,NACC2,CTGF,CTNNA1,CTNNB1,CYLD,DAP,DAPK1,AES,AGT,E2F1,E2F3,ECT2,LPAR1,EEF1A2,FLCN,F2R,FGD1,SIRT2,RRP1B,FOXO3,GRAMD4,MCF2L,PPP1R13B,NCSTN,ITGB3BP,MTCH1,ABL1,GAPDH,CLIP3,B4GALT1,CIDEB,BIN1,HTRA2,GPLD1,GRIK2,RGCC,GRIN1,GRIN2A,LGALS13,HDAC1,APAF1,APBB1,PRMT2,HSPE1,IFIT2,IGF2R,ITGB1,USP27X,LGALS9,LYN,ARRB1,MAL,…
51491	26	12	0.03	1: positive regulation of filopodium assembly (5:10)	TENM1,DPYSL3,NLGN1,RHOQ,DNM3,GPM6A,PALM,FNBP1L,RALA,FSCN1,WASL,CDC42
9895	217	70	0.03	1: negative regulation of catabolic process (4:6)	LRPPRC,RNF41,SYNCRIP,OS9,TLK2,WDR6,PARK7,GABARAPL2,AGAP2,ADORA1,CST3,ADRA1A,DAP,DKC1,E2F1,EIF4E,EIF4G2,ELAVL1,ALAD,FBP1,SIRT2,TAB2,TARDBP,FYN,POLDIP2,BSCL2,HTRA2,GPLD1,GRIN2A,GRIN2C,HNRNPC,HNRNPD,MAD2L1,MCL1,MT3,YBX1,DERL2,UBXN1,WAC,ATRAID,PDE3B,UBE2J1,AZIN1,SERPINE2,PML,CTSA,PBK,PTPN3,RNF5,ROCK1,SGTA,CRTC3,PINK1,SMARCC1,MTMR9,SNCA,TIMP2,TIMP4,TSC2,BAG6,CDK5RAP3,ZKSCAN3,EIF4G3,SNX3,MTMR2,RPL23,PS…
1901021	29	13	0.031	1: positive regulation of calcium ion transmembrane transporter activity (6:13)	FGF14,GBAS,ANK2,EHD3,ATP1B1,RYR2,SLC9A1,STIM1,CACNB2,CALM1,CALM2,CALM3,CASQ1
1903859	15	8	0.031	1: regulation of dendrite extension (5:15)	SYT2,RIMS1,UNC13A,NEDD4L,PARK2,BCL11A,SYT1,PLAA
1904377	47	19	0.031	1: positive regulation of protein localization to cell periphery (4:8)	GNB2L1,SORBS1,DLG1,EPB41,EPHB2,ACSL3,CLIP3,ITGA3,ITGB1,ARF6,LRP1,PDPK1,PRKCE,PRNP,SPTBN1,STAC,STX4,EZR,SQSTM1
2000641	15	8	0.031	1: regulation of early endosome to late endosome transport (5:8)	CHMP3,VPS11,MAPK1,MAP2K1,RDX,EZR,SNX3,MTMR2
30032	50	20	0.031	1: lamellipodium assembly (7:7)	VAV3,WASF3,S1PR1,DMTN,ABLIM3,CYFIP1,SRGAP2,SH2B1,AUTS2,KIT,ABLIM1,PLXNB3,ATP7A,SSH1,SSH3,PTPRO,GOLPH3,FSCN1,NUP85,CDC42
45841	29	13	0.031	1: negative regulation of mitotic metaphase/anaphase transition (7:13)	NDC80,CENPF,ANAPC15,MAD2L1,LCMT1,CDK5RAP2,BUB1,BUB1B,TTK,ZNF207,CCNB1,BUB3,TRIP13
46132	15	8	0.031	1: pyrimidine ribonucleoside biosynthetic process (8:10)	CTPS1,NME7,NME1,NME3,NME4,UMPS,UPP1,CAD
60074	15	8	0.031	1: synapse maturation (4:7)	ADGRL1,SEZ6L,PALM,SYBU,RELN,CAMK2B,NRXN1,CDC20
61014	29	13	0.031	1: positive regulation of mRNA catabolic process (6:11)	HNRNPR,TNRC6B,AGO2,CNOT7,HNRNPD,YTHDF2,POLR2G,ZC3HAV1,UPF1,KHSRP,CNOT8,QKI,GTPBP1
70861	15	8	0.031	1: regulation of protein exit from endoplasmic reticulum (7:11)	OS9,DERL2,UBE2J1,EDEM2,TMEM30A,SORL1,BRSK2,GCC2
1736	105	37	0.032	1: establishment of planar polarity (5:8)	AP2M1,CLTC,DVL2,DVL3,PSME4,ABL1,FZD2,MLLT3,PAFAH1B1,PARD6A,MKS1,PSMA2,PSMA3,PSMA4,PSMA5,PSMA6,PSMA7,PSMB1,PSMB2,PSMB3,PSMB4,PSMB5,PSMB7,PSMC3,PSME1,PSME2,PTK7,RPS27A,RYK,TIAM1,UBA52,UBC,VANGL1,PSMF1,WDR1,MED12,CDC42
18394	135	46	0.032	1: peptidyl-lysine acetylation (9:10)	MCRS1,RUVBL2,BRD8,MORF4L1,CHEK1,CREBBP,CTBP1,FLCN,PAXIP1,JADE2,KAT6B,EID1,AUTS2,HDAC1,HDAC2,APBB1,ARRB1,MECP2,NAP1L2,ING4,NAT8B,TAF9B,ING3,MRGBP,SET,SMARCB1,SNCA,SOX4,BRCA1,TAF7,PCGF2,BAG6,ATAT1,YEATS4,TRRAP,HAT1,ACTL6A,RUVBL1,NCOA1,KAT2B,RPS6KA4,RPS6KA5,ATG5,CLOCK,JADE3,SUPT7L
1903305	95	34	0.032	1: regulation of regulated secretory pathway (6:9)	DNM1L,UNC13B,TRIM9,SYT2,SCAMP5,NLGN1,RAB3GAP1,RIMS1,SYT11,RAB15,LGALS9,LYN,ATP2A2,PDPK1,PFN2,SYTL2,SYT13,SNX6,RAB3A,RAB5A,STX1A,STX4,STXBP1,STXBP3,VAMP2,SYN1,SYT1,DOC2B,DOC2A,SNX4,NAPA,PREPL,RIMS3,GAB2
2000816	32	14	0.032	1: negative regulation of mitotic sister chromatid separation (6:11)	NDC80,CENPF,ANAPC15,MAD2L1,LCMT1,CDK5RAP2,BUB1,BUB1B,TTK,ZNF207,CCNB1,BUB3,PTTG1,TRIP13
21587	32	14	0.032	1: cerebellum morphogenesis (4:12)	ZNF365,FAIM2,ABL1,GRID2,CEND1,SERPINE2,ATP7A,MAP2K1,RORA,SPTBN2,XRCC1,GNPAT,CBLN1,KIF14
51345	586	173	0.032	1: positive regulation of hydrolase activity (6:6)	DNM1L,RASGRP1,DNAL4,FAM13A,RGS19,DNAJA2,NOD1,GNB2L1,VAV3,ANP32B,CDC42EP3,RGS14,NPRL2,GNB5,ADAP1,ADRM1,CHN1,CHN2,GABARAPL2,ARAP2,AGAP2,ADRA1A,CTGF,DAP,DAPK1,DDX11,DYNC1I2,AGT,DVL2,DVL3,ECT2,S1PR1,LPAR1,EPHA1,EZH2,F2R,ALDH1A1,PTK2B,FBLN1,FGFR1,FGFR2,RAB3GAP1,ARHGAP26,RAP1GAP2,GRAMD4,PSME4,TBC1D1,DNAJC9,MTCL1,FN1,SRGAP2,NCAPH,CORO1C,MTCH1,FYN,TBC1D22A,PRKD2,POT1,SIPA1L1,RGS17,GDI1,CYFIP2,DNAJC2,CIDE…
7040	41	17	0.032	1: lysosome organization (7:7)	CORO1A,CLN5,ABCA1,GAA,HOOK2,ARSB,MT3,P2RX7,HOOK1,ATP6V0C,PPT1,VPS11,AKTIP,RAB7A,SPG11,ZKSCAN3,SRPX
7164	105	37	0.032	1: establishment of tissue polarity (4:5)	AP2M1,CLTC,DVL2,DVL3,PSME4,ABL1,FZD2,MLLT3,PAFAH1B1,PARD6A,MKS1,PSMA2,PSMA3,PSMA4,PSMA5,PSMA6,PSMA7,PSMB1,PSMB2,PSMB3,PSMB4,PSMB5,PSMB7,PSMC3,PSME1,PSME2,PTK7,RPS27A,RYK,TIAM1,UBA52,UBC,VANGL1,PSMF1,WDR1,MED12,CDC42
80171	41	17	0.032	1: lytic vacuole organization (6:6)	CORO1A,CLN5,ABCA1,GAA,HOOK2,ARSB,MT3,P2RX7,HOOK1,ATP6V0C,PPT1,VPS11,AKTIP,RAB7A,SPG11,ZKSCAN3,SRPX
8156	32	14	0.032	1: negative regulation of DNA replication (6:10)	CHEK2,PDS5A,GTPBP4,DONSON,HUS1,LIG3,MRE11A,GMNN,TIPIN,FBXW7,RAD17,BCL6,TSPYL2,SMC1A
8631	41	17	0.032	1: intrinsic apoptotic signaling pathway in response to oxidative stress (5:8)	PARK7,PARP1,HTRA2,GPX1,MCL1,MAP3K5,NONO,PARK2,PML,FBXW7,PRKCD,MAPK7,DIABLO,PDIA2,PINK1,STK24,MELK
14003	35	15	0.033	1: oligodendrocyte development (6:11)	WASF3,CLU,LPAR1,EIF2B1,GSTP1,ID2,KCNJ10,LYN,MAG,ASPA,PLP1,SOX11,CNTN2,CNTNAP1,MED12
36297	38	16	0.033	1: interstrand cross-link repair (7:9)	RAD51AP1,ERCC1,FANCE,FANCF,FANCG,APITD1,FANCL,RFWD3,FANCI,RAD51,RPA2,RPA3,RPS27A,UBA52,UBC,USP1
38128	38	16	0.033	1: ERBB2 signaling pathway (8:10)	STUB1,CDC37,GRB7,HRAS,HSP90AA1,KRAS,PRKCA,ERBB2IP,PTPN12,RPS27A,SOS1,BTC,UBA52,UBC,CPNE3,NRG2
46580	38	16	0.033	1: negative regulation of Ras protein signal transduction (7:10)	SPRY2,ADRA1A,FLCN,EPHB2,FBP1,NUP62,ITGA3,ITGB1,STMN1,PPP2CB,RASA1,RASA2,BCL6,TIMP2,TNK1,ARHGAP44
15740	10	6	0.034	1: C4-dicarboxylate transport (9:10)	SLC25A13,ABAT,SLC1A1,SLC1A3,SLC1A6,SLC25A12
15980	218	70	0.034	1: energy derivation by oxidation of organic compounds (4:5)	SLC25A13,SORBS1,POLG2,PARK7,COX4I1,ADSL,FASTKD2,GAA,GFPT1,GNAS,GYG1,GYS1,IDH1,IDH2,IDH3A,IDH3B,IL6ST,ACADVL,MDH1,MDH2,MECP2,MT3,NDUFA1,NDUFA6,NDUFA10,NDUFB4,NDUFB8,NDUFC1,NDUFS2,NDUFV1,ACO1,OGDH,ACO2,PDHB,PFKM,PHKG1,PHKG2,CYCS,NDUFB11,PPP1CC,PPP1R1A,PPP1R3D,OGDHL,CISD1,PYGB,RPS27A,SDHA,SDHB,SDHC,PINK1,SNCA,BNIP3,SURF1,UBA52,UBC,UGP2,UQCRFS1,FASTKD3,SLC25A23,ALDH5A1,CALM1,DYRK2,SLC25A12,SUCLA2,CCN…
1901070	10	6	0.034	1: guanosine-containing compound biosynthetic process (9:11)	NME7,IMPDH2,NME1,NME3,NME4,GMPS
30001	667	195	0.034	1: metal ion transport (7:7)	CDK2,RAMP2,MICU1,CACNG2,SLC9A6,CHERP,GNB5,YME1L1,AHCYL1,IL1RAPL1,CORO1A,PHB2,CLTC,CNTN1,SLC31A1,SLC31A2,ADORA1,CRHR1,ADRA1A,CTGF,CTNNB1,ATP6V0E2,DLG1,DPP6,AGT,F2R,PTK2B,FGF12,FGF14,FKBP1B,FKBP4,GPD1L,DENND5A,NEDD4L,ZDHHC17,COMMD3,NCS1,ATP6V0A2,PANX1,ABL1,FTL,FYN,SLC39A6,KLHL3,GBAS,CNNM4,TIMM8B,GJA1,PKD2L2,SLC39A1,KCNMB4,STK39,GLRX,GNAO1,GPM6A,ANK2,ANK3,GRIN1,GRIN2A,GRIN2C,EHD3,IL16,ITGAV,ITPR1,KC…
35725	112	39	0.034	1: sodium ion transmembrane transport (9:9)	SLC9A6,DLG1,FGF12,GPD1L,NEDD4L,CNNM4,STK39,GLRX,ANK3,KCNK1,ASIC2,ATP1A1,ATP1A2,ATP1B1,ATP1B2,FXYD1,FXYD7,FXYD6,PRKCE,SLC17A7,SLC24A3,PTPN3,SCN1A,SCN1B,SCN2A,SCN2B,SCN8A,SCNN1D,SLC4A3,SLC8A2,SLC9A1,SLC9A5,SLC20A2,SNTA1,TRPM2,YWHAH,SLC4A4,SLC9A3R1,SLC4A8
51231	10	6	0.034	1: spindle elongation (4:8)	KIF4A,RACGAP1,PPP2R1A,PRC1,AURKB,KIF23
51386	10	6	0.034	1: regulation of neurotrophin TRK receptor signaling pathway (5:10)	SPRY2,SLC9A6,AGT,CYFIP1,CYFIP2,PPP2R5B
6020	10	6	0.034	1: inositol metabolic process (5:7)	PPIP5K2,ITPKA,MECP2,ISYNA1,SLC5A3,PPIP5K1
6626	112	39	0.034	1: protein targeting to mitochondrion (6:11)	SAE1,SLMO1,MTX2,U2AF2,MTERF4,ABLIM3,SAMM50,TIMM9,TIMM8B,GLS2,HTRA2,TIMM22,HNMT,HSPA4,HSP90AA1,MTX1,NDUFB8,PARK2,SH3GLB1,WBP11,PLAGL2,LEPROT,FBXW7,VPS11,PSMB7,UBL5,RPL28,PINK1,SREBF2,U2AF1,UBE2D3,ZBTB17,ACTL6A,RUVBL1,CDKL2,WDR46,ATPIF1,PMPCB,ATG13
72321	10	6	0.034	1: chaperone-mediated protein transport (6:9)	CLU,CLIP3,TIMM9,TIMM8B,HSPA8,PEX19
9108	211	68	0.034	1: coenzyme biosynthetic process (6:6)	GPHN,AKR1A1,ACOT7,DHFR,HACD2,ENO2,ACSL3,FBP1,ALDOA,ALDOC,NMNAT2,NUP205,NUP210,NUP160,ACSL6,NUP62,GAPDH,GART,COQ2,GPI,HK1,ACACA,IDH2,NUP43,ME1,MOCS2,MTHFD1,ACLY,NUP88,OGDH,P2RX7,MLXIPL,HSD17B12,PDHB,PDK2,PFKM,PFKP,PGAM1,PGAM2,NUP54,PDP1,ELOVL2,PARP16,NMRK1,PPT1,CARKD,OGDHL,NUP107,QDPR,RANBP2,SCD,SNCA,NUP37,PPCS,NUP85,NUP214,FLAD1,SLC25A16,COASY,ADPGK,RAE1,PDXK,NFS1,PPT2,SLC22A13,ATPIF1,TECR,NUPL1
97090	10	6	0.034	1: presynaptic membrane organization (5:5)	IL1RAPL1,NLGN1,APOE,NLGN3,PTPRD,CNTN2
17148	89	32	0.035	1: negative regulation of translation (6:10)	HNRNPR,GNB2L1,SYNCRIP,RNF139,DAPK1,DHFR,EIF4E,EIF4EBP2,SAMD4A,TNRC6B,GAPDH,AGO2,GRB7,HNRNPD,PAIP2B,CNOT2,YTHDF2,BANK1,PURA,UPF1,CPEB1,CAPRIN2,SRP9,TIA1,TYMS,FXR1,CALR,KHSRP,RQCD1,QKI,EIF4E2,EIF4A3
48709	76	28	0.035	1: oligodendrocyte differentiation (6:10)	CDKN2C,WASF3,CLU,CSK,CTNNB1,LPAR1,EIF2B1,ZNF365,DAAM2,GSTP1,HDAC1,HDAC2,ID2,KCNJ10,LYN,MAG,ASPA,NTRK2,PLP1,NLGN3,PPARG,SRSF1,BNIP3,SOX11,CNTN2,CNTNAP1,WDR1,MED12
61418	76	28	0.035	1: regulation of transcription from RNA polymerase II promoter in response to hypoxia (6:14)	CREBBP,SIRT2,PSME4,HIGD1A,RBPJ,PSMA2,PSMA3,PSMA4,PSMA5,PSMA6,PSMA7,PSMB1,PSMB2,PSMB3,PSMB4,PSMB5,PSMB7,PSMC3,BACH1,PSME1,PSME2,RPS27A,UBA52,UBC,UBE2D1,UBE2D2,UBE2D3,PSMF1
7030	89	32	0.035	1: Golgi organization (5:5)	OPTN,TMED2,TMED10,CIT,CSNK1A1,COG2,TRAPPC8,PLEKHM2,CAMSAP2,SYNE1,GORASP2,EHD3,ARL1,MYO5A,TMED9,GOLPH3L,PI4K2A,MAPK1,NSFL1C,MAP2K1,RAB2A,GOLPH3,GORASP1,VRK1,RAB33B,VAMP4,TRIP11,GCC2,PDE4DIP,CDK1,GOLGA5,CDC42
86001	60	23	0.035	1: cardiac muscle cell action potential (6:6)	CXADR,DLG1,FGF12,GPD1L,NEDD4L,GJA1,ANK2,ANK3,CTNNA3,JUP,KCND3,KCNJ3,KCNN2,ATP1A1,ATP1A2,ATP1B1,ATP2A2,RYR2,SCN1A,SCN1B,SCN2B,SNTA1,CACNB2
16055	403	122	0.036	1: Wnt signaling pathway (5:8)	CDH2,CD24,G3BP1,ATP6AP2,GNB2L1,FERMT2,AP2M1,CLTC,CPE,CSNK1A1,CSNK1E,CSNK2A1,CTNNB1,CTNND2,CYLD,AES,DVL2,DVL3,MARK2,FGF9,FGFR2,HECW1,FOXO3,TNRC6B,PSME4,FBXW11,DAAM2,ABL1,FZD2,CBY1,ASPM,TSKU,DKK3,INVS,AGO2,GNAO1,GRK5,GRB10,HDAC1,APOE,RBPJ,ITGA3,JUP,LRP1,ARNTL,MLLT3,NR4A2,PARK2,PARD6A,RNF138,PIAS4,GPRC5B,WWOX,ATP6V0C,MKS1,USP47,PPP2CA,PPP2R1A,PPP3CA,PPP3CB,PPP3R1,ANKRD10,PSMA2,PSMA3,PSMA4,PSMA5,PSMA…
1738	119	41	0.036	1: morphogenesis of a polarized epithelium (6:7)	AP2M1,CLTC,DVL2,DVL3,PSME4,ABL1,FZD2,MLLT3,MYO9A,PAFAH1B1,PARD6A,MKS1,PSMA2,PSMA3,PSMA4,PSMA5,PSMA6,PSMA7,PSMB1,PSMB2,PSMB3,PSMB4,PSMB5,PSMB7,PSMC3,PSME1,PSME2,PTK7,RPS27A,RYK,TIAM1,UBA52,UBC,EZR,VANGL1,DLG5,SLC9A3R1,PSMF1,WDR1,MED12,CDC42
34976	229	73	0.036	1: response to endoplasmic reticulum stress (5:5)	COL4A3BP,CTDSP2,PDIA6,TRIM13,STUB1,GNB2L1,ERLIN1,SEC61B,PDIA5,SERINC3,OS9,FICD,SEC63,RNF139,PARK7,KLHDC3,CLU,DCTN1,DDX11,SCAMP5,SEC31A,FAF2,SEC61G,FBXO2,TBL2,GFPT1,SEC61A1,UBQLN2,HDGF,APAF1,ACADVL,ITPR1,MAP3K5,ATP2A2,PARK2,DERL2,UBXN1,UBE2J1,PML,TMCO1,DNAJB12,PARP16,AUP1,FKBP14,WIPI1,PPP2CB,TMEM33,PPP2R5B,EDEM2,UGGT2,MYDGF,PSMC3,RASGRF1,RNF5,SDF2,TSPYL2,SGTA,PDIA2,DDRGK1,SSR1,TMBIM6,SEC62,TP53,HS…
423	18	9	0.036	1: mitophagy (6:8)	OPTN,RNF41,CDC37,HTRA2,PARK2,PINK1,TSC2,SQSTM1,ATG13
46037	18	9	0.036	1: GMP metabolic process (8:11)	DLG1,DLG2,DLG4,HPRT1,IMPDH2,MPP1,CASK,GMPS,TJP2
51223	562	166	0.036	1: regulation of protein transport (6:9)	SAE1,DNM1L,RASGRP1,TENM1,GNB2L1,UNC13B,ANP32B,SLMO1,OS9,RAPGEF4,PARK7,U2AF2,C1QTNF3,CSK,ABAT,ECT2,SCAMP5,DMTN,F2R,ACSL3,FKBP1B,ABLIM3,CEP131,MAPKBP1,EXPH5,SYT11,MTCL1,FN1,NUP62,PANX1,ABL1,FYN,GAPDH,RAB11FIP5,B3GAT3,SERGEF,GDI1,GJA1,GLS2,ARFIP1,HTRA2,GLUD1,GPI,GPLD1,ANGPT1,ANK3,RGCC,SLC25A4,HADH,HDAC1,HK1,HNMT,APBB1,HSPA8,ICA1,IDH2,ITPR1,JUP,KARS,IPO5,LGALS9,LPL,LRP1,ARNTL,LYN,ARRB1,MARCKS,MBP,NEU…
70987	18	9	0.036	1: error-free translesion synthesis (9:11)	PCNA,RFC3,RFC4,RFC5,RPA2,RPA3,RPS27A,UBA52,UBC
90670	18	9	0.036	1: RNA localization to Cajal body (6:6)	RUVBL2,DKC1,CCT5,WRAP53,NOP10,NHP2,TCP1,RUVBL1,CCT6A
90671	18	9	0.036	1: telomerase RNA localization to Cajal body (6:7)	RUVBL2,DKC1,CCT5,WRAP53,NOP10,NHP2,TCP1,RUVBL1,CCT6A
90672	18	9	0.036	1: telomerase RNA localization (5:5)	RUVBL2,DKC1,CCT5,WRAP53,NOP10,NHP2,TCP1,RUVBL1,CCT6A
90685	18	9	0.036	1: RNA localization to nucleus (5:5)	RUVBL2,DKC1,CCT5,WRAP53,NOP10,NHP2,TCP1,RUVBL1,CCT6A
1904951	389	118	0.037	1: positive regulation of establishment of protein localization (3:7)	SAE1,DNM1L,RASGRP1,TENM1,GNB2L1,UNC13B,ANP32B,SLMO1,YWHAQ,U2AF2,C1QTNF3,DKC1,ABAT,E2F1,ECT2,SCAMP5,F2R,ACSL3,ABLIM3,CCT5,CEP131,EXPH5,MTCL1,PPP1R13B,PANX1,ABL1,FYN,GAPDH,B3GAT3,GJA1,GLS2,HTRA2,GLUD1,GPI,GPLD1,ANK3,RGCC,HK1,HNMT,APBB1,JUP,KARS,IPO5,LGALS9,LPL,LRP1,ARRB1,MBP,NNAT,OAZ1,OXCT1,P2RX7,PAK1,SH3GLB1,WBP11,PDZK1,PFKM,PLAGL2,MED1,LEPROT,WRAP53,GOLPH3L,FBXW7,PPP3CB,PPP3CC,PPP3R1,SYBU,EDEM2,T…
33238	73	27	0.037	1: regulation of cellular amine metabolic process (5:7)	PARK7,ABAT,PSME4,HPRT1,NR4A2,OAZ1,ODC1,PARK2,AZIN1,PSMA2,PSMA3,PSMA4,PSMA5,PSMA6,PSMA7,PSMB1,PSMB2,PSMB3,PSMB4,PSMB5,PSMB7,PSMC3,PSME1,PSME2,SNCA,SLC7A7,PSMF1
41	86	31	0.037	1: transition metal ion transport (8:8)	CLTC,SLC31A1,SLC31A2,ATP6V0E2,FKBP4,ATP6V0A2,FTL,SLC39A6,SLC39A1,ARHGAP1,MT3,ATOX1,ATP6V1D,ATP6V1H,ATP6V1A,ATP6V1B2,ATP6V0C,ATP6V1C1,ATP6V1E1,ATP6V1G2,ATP6V0A1,ATP6AP1,ATP7A,ATP13A1,TTYH1,SLC30A5,TF,TRPM2,SLC25A28,ATP6V0E1,ATP6V1G1
18105	247	78	0.038	1: peptidyl-serine phosphorylation (8:10)	CDK2,TENM1,SPRY2,GNB2L1,CAMKK2,TLK2,CHEK2,PARK7,CSNK1A1,CSNK1E,TTBK2,DMTN,INPP5F,STK38L,SMG1,MAST2,GPD1L,PRKD2,INPP5J,STK39,ANGPT1,MKNK2,TBK1,ARRB1,MAP3K10,NTRK2,PAK1,PAK2,MLXIPL,PDPK1,PFN2,PHKG1,PHKG2,PKD1,PRKACA,PRKCA,PRKCB,PRKCD,PRKCE,PRKCZ,PRKDC,MAPK1,MAPK7,MAPK9,PRKX,CAMK1D,SPTBN4,RPS6KA3,BDKRB2,CLSPN,PINK1,CAPRIN2,SNCA,STK4,AURKA,STK11,TTK,VRK1,VRK2,MAP3K12,CAMK4,CAMK2A,CAMK2B,CAMK2G,MAPKAP…
7033	116	40	0.038	1: vacuole organization (5:5)	NPRL2,CORO1A,GABARAPL2,CLN5,ABCA1,TRAPPC8,RAB3GAP1,GABARAPL1,GAA,VPS41,HOOK2,UBQLN2,ARSB,MT3,P2RX7,SH3GLB1,HOOK1,ATP6V0C,PIK3C3,WIPI1,PPT1,VPS11,NSFL1C,RAB5A,RNF5,AKTIP,PINK1,RAB7A,ATG9A,SPG11,ZKSCAN3,IFT88,MAP1LC3B,RAB33B,SRPX,RAB33A,ATG5,FEZ2,FEZ1,ATG13
10522	83	30	0.039	1: regulation of calcium ion transport into cytosol (4:14)	CORO1A,F2R,PTK2B,FKBP1B,ABL1,FYN,ANK2,GRIN1,LYN,MYO5A,ATP1A2,P2RX4,P2RX7,PDPK1,PLCG1,PML,CHD7,PRKACA,PRKCE,PRNP,JPH3,RYR2,SNCA,TMBIM6,THY1,CALM1,CALM2,CALM3,CASQ1,ATG5
198738	404	122	0.039	1: cell-cell signaling by wnt (4:5)	CDH2,CD24,G3BP1,ATP6AP2,GNB2L1,FERMT2,AP2M1,CLTC,CPE,CSNK1A1,CSNK1E,CSNK2A1,CTNNB1,CTNND2,CYLD,AES,DVL2,DVL3,MARK2,FGF9,FGFR2,HECW1,FOXO3,TNRC6B,PSME4,FBXW11,DAAM2,ABL1,FZD2,CBY1,ASPM,TSKU,DKK3,INVS,AGO2,GNAO1,GRK5,GRB10,HDAC1,APOE,RBPJ,ITGA3,JUP,LRP1,ARNTL,MLLT3,NR4A2,PARK2,PARD6A,RNF138,PIAS4,GPRC5B,WWOX,ATP6V0C,MKS1,USP47,PPP2CA,PPP2R1A,PPP3CA,PPP3CB,PPP3R1,ANKRD10,PSMA2,PSMA3,PSMA4,PSMA5,PSMA…
9142	150	50	0.039	1: nucleoside triphosphate biosynthetic process (7:9)	SLC25A13,PARP1,CTPS1,DTYMK,FLCN,ENO2,AK4,FBP1,ALDOA,ALDOC,NUP205,NUP210,NUP160,ATP6V0A2,NUP62,GAPDH,GBAS,GPI,NME7,HK1,NUP43,IMPDH2,NME1,NME3,NME4,NUP88,OGDH,ATP5A1,P2RX7,ATP5B,MLXIPL,PFKM,PFKP,PGAM1,PGAM2,NUP54,ATP6V0A1,OGDHL,NUP107,RANBP2,PINK1,SURF1,TYMS,CAD,NUP37,NUP85,NUP214,ADPGK,RAE1,NUPL1
21680	21	10	0.04	1: cerebellar Purkinje cell layer development (4:13)	AARS,FAIM2,SEZ6L,ARCN1,CEND1,ATP7A,RORA,SPTBN2,B4GALT2,KIF14
31167	21	10	0.04	1: rRNA methylation (6:12)	WBSCR22,FTSJ3,MTERF4,FBL,FTSJ2,NOP2,RRNAD1,TRMT112,NSUN3,TFB2M
31297	21	10	0.04	1: replication fork processing (7:11)	DDX11,ZNF365,APITD1,SMARCAL1,PCNA,ATRX,RFWD3,RAD51,SETMAR,THOC1
33119	21	10	0.04	1: negative regulation of RNA splicing (6:11)	SRSF10,U2AF2,RBMX,PTBP1,PTBP2,RPS13,SRSF6,SRSF7,TRA2B,SRSF9
35235	21	10	0.04	1: ionotropic glutamate receptor signaling pathway (6:8)	PTK2B,GRIA1,GRIA3,GRIA4,GRID2,GRIK2,GRIN1,GRIN2A,GRIN2C,TIAM1
45055	637	186	0.04	1: regulated exocytosis (5:8)	DNM1L,ACTR2,ACTR1B,RASGRP1,ATP6AP2,TUBB4B,FAM3C,VAT1,UNC13B,PRDX4,CPLX2,HPSE,FGL2,CKAP4,TMED10,RAPGEF4,CHGA,CORO1A,TRIM9,CLU,CANT1,SYT2,COPB1,SIRPA,CST3,MOSPD2,DYNC1H1,SCAMP5,TUBB,DMTN,ALAD,ALDOA,FIGF,NLGN1,ENPP4,HABP4,RAB3GAP1,RIMS1,ALDOC,UNC13A,ENDOD1,NFASC,CYFIP1,FAF2,SYT11,FN1,NCSTN,PIP5K1C,COMMD3,ALOX5,FTL,FUCA1,XRCC6,GAA,RAB26,METTL7A,ARMC8,RAB11FIP5,OSTF1,B4GALT1,VPS41,GLA,PCLO,GNS,GPI,LAM…
51569	21	10	0.04	1: regulation of histone H3-K4 methylation (8:13)	CTNNB1,SNW1,PAXIP1,AUTS2,BCOR,ZNF335,BRCA1,NELFE,H2AFY,CTR9
6891	21	10	0.04	1: intra-Golgi vesicle-mediated transport (7:7)	GABARAPL2,COPB1,CUX1,COG2,COPZ1,RAB6B,RAB33B,NAPA,COPB2,GOLGA5
70498	93	33	0.04	1: interleukin-1-mediated signaling pathway (6:8)	NOD1,TAB2,PSME4,FBXW11,NFKBIA,IRAK4,PSMA2,PSMA3,PSMA4,PSMA5,PSMA6,PSMA7,PSMB1,PSMB2,PSMB3,PSMB4,PSMB5,PSMB7,PSMC3,PSME1,PSME2,RPS27A,SKP1,UBA52,UBC,UBE2N,VRK2,TNIP2,RIPK2,SQSTM1,RPS6KA4,RPS6KA5,PSMF1
10923	64	24	0.042	1: negative regulation of phosphatase activity (7:10)	CRY2,DLG2,FKBP1B,RRP1B,FKBP15,CABIN1,PPP1R14B,PPME1,SYTL2,PPP1R1A,GPATCH2,PPP1R8,CEP192,PPP1R10,PPP2R4,CASC5,PTN,ROCK1,SET,PKMYT1,ROCK2,KIAA0430,SFI1,PPP1R26
1508	120	41	0.042	1: action potential (5:5)	ADRA1A,CXADR,DLG1,FGF12,FKBP1B,GPD1L,NEDD4L,GJA1,KCNMB4,GNA11,GNAQ,ANK2,ANK3,GRIK2,CTNNA3,JUP,KCNA1,KCND2,KCND3,KCNJ3,KCNN2,ATP1A1,ATP1A2,ATP1B1,ATP2A2,P2RX4,TPCN1,PTPN3,RYR2,SCN1A,SCN1B,SCN2A,SCN2B,SCN8A,SLC9A1,SNTA1,YWHAH,CACNA1A,CACNB2,MYH14,CNTNAP1
1824	45	18	0.042	1: blastocyst development (4:9)	DAD1,KDM4C,RRP7A,NASP,NEK2,CNOT2,NCAPG2,XAB2,PSMC3,RBBP8,SP3,BYSL,PALB2,NDEL1,HOPX,ZPR1,CTR9,GINS1
45665	161	53	0.042	1: negative regulation of neuron differentiation (6:11)	SEMA4F,DGUOK,DPYSL3,LPAR1,EFNB2,EFNB3,EIF4E,EPHB2,NLGN1,INPP5F,FKBP4,ZNF365,FOXO3,RAP1GAP2,DENND5A,ASPM,DNM3,GDI1,INPP5J,LSM1,TLX3,HDAC2,ID2,IFRD1,APOE,ARF6,ARHGDIA,LRP1,MAG,MT3,OMG,PAFAH1B1,CDKL3,BCL11A,NLGN3,MED1,PPP3CA,CDK5RAP2,SEMA3G,RTN4,PTPRO,RIT2,RNF6,GORASP1,SPOCK1,CNTN2,THY1,YWHAH,CALR,DIXDC1,CBFA2T2,MAP4K4,KIAA0319
51592	110	38	0.042	1: response to calcium ion (6:6)	SLC25A13,TXNIP,AHCYL1,ECT2,DMTN,PTK2B,NLGN1,SEC31A,CLIC4,GDI1,CACYBP,KCNMB4,GPLD1,SLC25A24,ANXA7,HNRNPD,KCNH1,MEF2A,P2RX7,PENK,PPP3CA,PEF1,RYR1,RYR2,SLC6A1,SPARC,STIM1,SYT1,TRPM2,SLC25A23,CALM1,CALM2,CALM3,SLC25A12,IQGAP1,CPNE3,HOMER1,ENTPD6
61621	24	11	0.042	1: canonical glycolysis (5:15)	ENO2,ALDOA,ALDOC,GAPDH,GPI,HK1,PFKM,PFKP,PGAM1,PGAM2,ADPGK
61718	24	11	0.042	1: glucose catabolic process to pyruvate (8:9)	ENO2,ALDOA,ALDOC,GAPDH,GPI,HK1,PFKM,PFKP,PGAM1,PGAM2,ADPGK
6735	24	11	0.042	1: NADH regeneration (4:13)	ENO2,ALDOA,ALDOC,GAPDH,GPI,HK1,PFKM,PFKP,PGAM1,PGAM2,ADPGK
6812	844	242	0.042	1: cation transport (6:6)	SLC25A15,CDK2,RAMP2,MICU1,CACNG2,SLC9A6,CHERP,GNB5,YME1L1,AHCYL1,SERINC3,IL1RAPL1,CORO1A,SLC2A6,HRH3,PARK7,PHB2,CHRNB3,CLTC,CNTN1,SLC31A1,SLC31A2,COX4I1,ADORA1,COX7A1,CRHR1,ADRA1A,CTGF,CTNNB1,ATP6V0E2,DAPK1,DLG1,DLG4,ABAT,DPP6,AGT,EPHB2,SLC36A1,F2R,PTK2B,FGF12,FGF14,FKBP1B,NLGN1,FKBP4,GPD1L,DENND5A,NEDD4L,ZDHHC17,COMMD3,NCS1,SLC7A8,SLC44A1,MAPK8IP2,ATP6V0A2,PANX1,ABL1,FTL,FYN,SERINC5,SLC39A6,KLHL…
86002	45	18	0.042	1: cardiac muscle cell action potential involved in contraction (7:9)	DLG1,FGF12,GPD1L,NEDD4L,GJA1,ANK2,CTNNA3,JUP,KCND3,KCNJ3,KCNN2,ATP1A1,RYR2,SCN1A,SCN1B,SCN2B,SNTA1,CACNB2
10959	280	87	0.043	1: regulation of metal ion transport (6:8)	GNB5,AHCYL1,CORO1A,CNTN1,SLC31A2,ADORA1,CRHR1,CTNNB1,DLG1,DPP6,AGT,F2R,PTK2B,FGF12,FGF14,FKBP1B,GPD1L,NEDD4L,ABL1,FYN,GBAS,GJA1,STK39,GLRX,GNAO1,ANK2,ANK3,GRIN1,EHD3,IL16,KCNA1,KCNC1,KCNN2,LYN,MYO5A,ATP1A1,ATP1A2,ATP1B1,ATP1B2,P2RX4,P2RX7,SARAF,PDPK1,SERPINE2,PLCG1,FXYD1,PML,ATP7A,FXYD7,FXYD6,CHD7,PRKACA,PRKCE,PRNP,JPH3,SPTBN4,PTPN3,TRIM27,RYR2,SCN1B,SCN2B,THADA,SLC9A1,SNCA,SNTA1,STAC,STIM1,ABCC8…
1905268	42	17	0.043	1: negative regulation of chromatin organization (5:9)	CTBP1,KDM4C,ASF1A,JARID2,MECP2,BCOR,OTUB1,KDM3A,SET,SKI,SMARCB1,SNCA,BRCA1,TAF7,TRIP12,ATG5,H2AFY
30902	127	43	0.043	1: hindbrain development (4:9)	CKB,CNTN1,TTBK2,CTNNB1,AARS,ABAT,LPAR1,EZH2,ZNF365,FAIM2,SEZ6L,ABL1,GART,GRID2,GRIN1,SOCS7,HNRNPD,HOXB1,ITGB1,ARCN1,KCNC1,MDK,MECP2,NEUROD1,NFIB,OGDH,PAK1,SDF4,CEND1,SERPINE2,ATP7A,MAP2K1,PTN,PTBP2,RORA,SPTBN2,XRCC1,GNPAT,ATRN,CBLN1,B4GALT2,KIF14,MAFB
10821	182	59	0.044	1: regulation of mitochondrion organization (6:7)	SAE1,DNM1L,OPTN,RNF41,ACAA2,VAT1,CAMKK2,SLMO1,YWHAQ,CDC37,PARK7,U2AF2,CLU,E2F1,FLCN,ABLIM3,DDHD2,PPP1R13B,CIDEB,GLS2,HTRA2,GPX1,HNMT,LIG3,MAPT,PARK2,SH3GLB1,TRIAP1,WBP11,PLAGL2,MARCH5,LEPROT,FBXW7,PPP3CC,PPP3R1,VPS11,PSMB7,UBL5,RPL28,GOLPH3,MOAP1,PINK1,BNIP3,SREBF2,TP53,TP53BP2,TSC2,U2AF1,UBE2D3,YWHAB,YWHAH,ZBTB17,ACTL6A,RUVBL1,SQSTM1,CDKL2,WDR46,ATPIF1,ATG13
18345	13	7	0.044	1: protein palmitoylation (8:9)	ZDHHC17,CLIP3,ZDHHC3,ZDHHC6,ZDHHC14,MAP6D1,ABHD17A
1900273	13	7	0.044	1: positive regulation of long-term synaptic potentiation (5:13)	EPHB2,CRTC1,NPTN,GRIN2A,RELN,STAU1,SQSTM1
1901524	13	7	0.044	1: regulation of mitophagy (7:9)	OPTN,RNF41,CDC37,HTRA2,PARK2,PINK1,TSC2
1904814	13	7	0.044	1: regulation of protein localization to chromosome, telomeric region (6:9)	DKC1,CCT5,GNL3,WRAP53,TCP1,CCT6A,H2AFY
1933	341	104	0.044	1: negative regulation of protein phosphorylation (7:10)	CTDSP2,CDK4,CTDSPL,SPRY2,CDKN2C,GNB2L1,ADARB1,PIBF1,HEXIM1,RGS14,ZMYND11,CHAD,PARK7,CSK,DLG1,DUSP3,DUSP8,FLCN,DMTN,EPHA1,EPHB2,FBLN1,INPP5F,SIRT2,FOXM1,GPD1L,TARDBP,CORO1C,NUP62,ABL1,INPP5J,STK39,GMFB,GNAQ,GP1BA,ANGPT1,GSTP1,SOCS7,APOE,INSM1,IPO5,LYN,ARRB1,NPM1,P2RX7,PAFAH1B1,PAK2,PARK2,PARD6A,MLXIPL,TAOK3,C14ORF166,PDPK1,PPP1R1A,PPP2CA,PPP2R1A,IMPACT,PRKAR1A,PRKAR1B,PRKAR2B,PRKCD,ASH1L,PBK,PRKCZ…
30261	27	12	0.044	1: chromosome condensation (8:8)	SMC4,SMC2,NCAPD3,NCAPH,NCAPH2,NUSAP1,NCAPG2,NCAPG,TOP2A,CCNB1,CDK1,NCAPD2
30834	39	16	0.044	1: regulation of actin filament depolymerization (7:11)	AVIL,CFL1,DSTN,TRIOBP,DMTN,SWAP70,LIMA1,TWF1,SPTBN4,RDX,SPTB,SPTBN1,SPTBN2,TMOD1,CAPZA1,WDR1
30837	39	16	0.044	1: negative regulation of actin filament polymerization (6:12)	AVIL,TRIOBP,DMTN,PFN2,PRKCD,TWF1,SPTBN4,BBS4,RDX,SPTB,SPTBN1,SPTBN2,TMOD1,FHOD3,MKKS,CAPZA1
32793	13	7	0.044	1: positive regulation of CREB transcription factor activity (4:14)	CRTC1,PRKD2,RELN,CAMK1D,CRTC3,RPS6KA4,RPS6KA5
33599	13	7	0.044	1: regulation of mammary gland epithelial cell proliferation (5:11)	DEAF1,KDM5B,PHB2,GPX1,MED1,RTN4,RREB1
34599	238	75	0.044	1: cellular response to oxidative stress (5:5)	CDK2,GNB2L1,TXNRD2,CAMKK2,PARK7,PARP1,CST3,CTNNB1,DAPK1,DHFR,ECT2,ETV5,EZH2,ADNP2,SIRT2,FOXO3,ABL1,FUT8,HTRA2,GPX1,GPX7,GSTP1,GUCY1B3,SLC25A24,HDAC1,HDAC2,NUDT2,HNRNPD,APEX1,ARNTL,MAPT,MCL1,MAP3K5,MGMT,MT3,NONO,ATP2A2,NR4A2,PARK2,PAX2,PCNA,NME8,PDK2,PENK,PML,ATP7A,CYCS,OXR1,FBXW7,IMPACT,PRKCD,MAPK1,MAPK7,MAPK9,PSAP,DIABLO,CBX8,PXN,PDIA2,PINK1,SNCA,BNIP3,STAU1,TP53,TPM1,TRPM2,TXNRD1,VRK2,PCGF2,STK…
35020	13	7	0.044	1: regulation of Rac protein signal transduction (8:10)	SSX2IP,AUTS2,ARF6,KRAS,RASGRF1,DYNLT1,ARHGAP44
55067	117	40	0.044	1: monovalent inorganic cation homeostasis (8:8)	SLC9A6,CLN5,ADORA1,ATP6V0E2,AGT,SLC26A2,NEDD4L,ATP6V0A2,CLIC4,KCNJ10,ATP1A1,ATP1A2,ATP1B1,ATP1B2,ATP5B,ATP6V1D,ATP6V1H,PDK2,ATP6V1A,ATP6V1B2,ATP6V0C,ATP6V1C1,ATP6V1E1,ATP6V1G2,ATP6V0A1,ATP6AP1,PPT1,MAPK1,SLC26A10,SLC4A3,SLC9A1,SLC9A5,TFAP2B,TP53,CA7,RAB7A,SLC4A4,ATP6V0E1,SLC4A8,ATP6V1G1
5513	13	7	0.044	1: detection of calcium ion (5:7)	KCNMB4,RYR2,STIM1,SYT1,CALM1,CALM2,CALM3
61097	61	23	0.044	1: regulation of protein tyrosine kinase activity (8:12)	ABI1,CD24,GNB2L1,ADORA1,ADRA1A,DLG4,AGT,DVL2,PAK2,GPRC5B,FBXW7,PRNP,RELN,RAP2C,SNX6,RAP2B,ADAM17,THY1,TSG101,CBL,CBLB,HYAL2,SOCS5
6284	39	16	0.044	1: base-excision repair (7:9)	FAM168A,APEX1,LIG1,LIG3,POLB,POLD1,USP47,RPA2,RPA3,TDG,TP53,UNG,XRCC1,NEIL1,MBD4,RECQL4
6862	13	7	0.044	1: nucleotide transport (7:7)	GJA1,GJB1,SLC25A4,SLC25A24,P2RX7,SLC25A36,SLC25A23
6883	13	7	0.044	1: cellular sodium ion homeostasis (8:10)	AGT,NEDD4L,ATP1A1,ATP1A2,ATP1B1,ATP1B2,SLC9A1
7096	13	7	0.044	1: regulation of exit from mitosis (6:9)	UBE2C,PHB2,SIRT2,RGCC,CDC23,MAD2L1BP,KNTC1
71480	27	12	0.044	1: cellular response to gamma radiation (7:8)	TLK2,CHEK2,CRYAB,ELK1,KDM1A,XRCC6,H2AFX,HRAS,GTF2H5,RAD51,TP53,TMEM109
9163	36	15	0.044	1: nucleoside biosynthetic process (6:8)	TXNDC9,CTPS1,NME7,HPRT1,IMPDH2,MTAP,NME1,NME3,NME4,PDCL,TK1,UMPS,UPP1,CAD,GMPS
1900449	30	13	0.045	1: regulation of glutamate receptor signaling pathway (5:8)	CACNG2,DAPK1,DLG4,EPHB2,PTK2B,NLGN1,UNC13A,MAPK8IP2,NLGN3,RELN,RASGRF1,PINK1,CAPN1
1902100	30	13	0.045	1: negative regulation of metaphase/anaphase transition of cell cycle (6:11)	NDC80,CENPF,ANAPC15,MAD2L1,LCMT1,CDK5RAP2,BUB1,BUB1B,TTK,ZNF207,CCNB1,BUB3,TRIP13
1905819	33	14	0.045	1: negative regulation of chromosome separation (5:8)	NDC80,CENPF,ANAPC15,MAD2L1,LCMT1,CDK5RAP2,BUB1,BUB1B,TTK,ZNF207,CCNB1,BUB3,PTTG1,TRIP13
32527	30	13	0.045	1: protein exit from endoplasmic reticulum (6:10)	SEC61B,OS9,FAF2,DERL2,UBE2J1,TMED9,AUP1,EDEM2,TMEM30A,SORL1,HSP90B1,BRSK2,GCC2
462	33	14	0.045	1: maturation of SSU-rRNA from tricistronic rRNA transcript (SSU-rRNA, 5.8S rRNA, LSU-rRNA (7:12)	RCL1,TBL3,KRR1,DIEXF,RPSA,RPS8,RPS14,RPS16,RPS19,RPS21,RPS24,BYSL,TSR2,WDR46
51932	33	14	0.045	1: synaptic transmission, GABAergic (8:9)	ADORA1,ADRA1A,DNM1,NLGN1,KIAA1045,GABRA1,GABRB2,KRAS,PRKCE,USP46,SLC6A1,STXBP1,CA7,CLSTN3
51973	33	14	0.045	1: positive regulation of telomerase activity (7:11)	PNKP,CTNNB1,DKC1,POT1,HNRNPD,HSP90AA1,NEK2,NVL,WRAP53,MAPK1,TCP1,MAPKAPK5,TNKS,AURKB
70911	30	13	0.045	1: global genome nucleotide-excision repair (8:10)	CETN2,PARP1,DDB2,ERCC1,GTF2H5,RPS27A,SUMO2,UBA52,UBC,UBE2I,UBE2N,XPC,CHD1L
1558	327	100	0.046	1: regulation of cell growth (4:6)	CDKN2C,GNB2L1,OLFM1,SEMA4F,CCDC85B,FAM107A,SYT2,CRYAB,CSNK2A1,CTGF,DPYSL2,AGT,EIF4G2,FLCN,PTK2B,FBP1,ADNP2,CLSTN1,TRIM32,RIMS1,UNC13A,EPB41L3,CYFIP1,NEDD4L,FN1,ADNP,SH3BP4,ABL1,GDF9,GDI1,GJA1,TMEM97,LAMTOR2,APBB1,DNAJB2,IFRD1,APOE,IGFBP7,ING1,L1CAM,MAG,MAP1B,MAPT,MT3,PAFAH1B1,PAK1,PARK2,DERL2,CDKL3,TAF9B,SERPINE2,BCL11A,PML,EXOSC9,PPARG,USP47,PPP2CA,PPP2R1A,PPT1,H2AFY2,MAP2K5,PRSS2,SEMA3G,CHPT1,R…
51899	84	30	0.047	1: membrane depolarization (5:5)	CACNG2,GNB2L1,PARK7,PARP1,FGF12,GPD1L,NEDD4L,ABL1,GJA1,GCLC,ANK2,ANK3,ATP1A2,P2RX4,P2RX7,TPCN1,PPP2R3C,PRKCZ,PTPN3,SCN1A,SCN1B,SCN2A,SCN2B,SCN8A,YWHAH,CACNA1A,CACNB2,CACNB4,NPFF,ATPIF1
51961	221	70	0.047	1: negative regulation of nervous system development (4:8)	SEMA4F,CTNNA1,CTNNB1,DGUOK,DPYSL3,LPAR1,EFNB2,EFNB3,EIF4E,EPHB2,NLGN1,INPP5F,FKBP4,ZNF365,SIRT2,FOXO3,RAP1GAP2,DENND5A,SRGAP2,GPR161,DAAM2,ASPM,DNM3,GDI1,INPP5J,LSM1,TLX3,HDAC2,ID2,IDH2,IFRD1,APOE,ARF6,ARHGDIA,LRP1,MAG,MT3,OMG,PAFAH1B1,CDKL3,CEND1,BCL11A,NLGN3,MED1,PPP3CA,PRKACB,CDK5RAP2,SEMA3G,RTN4,PTN,PTPRO,RIT2,RNF6,GORASP1,SKI,SORL1,SOX11,SPOCK1,ABCC8,CNTN2,DYNLT1,THY1,YWHAH,CALR,DIXDC1,CHRD,…
1833	8	5	0.048	1: inner cell mass cell proliferation (3:11)	NCAPG2,PALB2,NDEL1,ZPR1,GINS1
1900451	8	5	0.048	1: positive regulation of glutamate receptor signaling pathway (5:9)	EPHB2,UNC13A,NLGN3,RELN,PINK1
1904861	8	5	0.048	1: excitatory synapse assembly (6:8)	NLGN1,NPTN,GRID2,NRXN1,NRXN2
2001135	8	5	0.048	1: regulation of endocytic recycling (5:8)	EHD1,INPP5F,ARHGAP1,NDRG4,SORL1
32075	8	5	0.048	1: positive regulation of nuclease activity (5:8)	DDX11,HMGB2,PCNA,PRKCD,TCEA1
32329	8	5	0.048	1: serine transport (7:11)	SERINC3,SERINC5,SLC7A10,SERINC1,SLC1A4
33182	8	5	0.048	1: regulation of histone ubiquitination (7:12)	KDM1A,OTUB1,UBE2N,TRIP12,CTR9
34214	8	5	0.048	1: protein hexamerization (7:7)	YME1L1,PANX1,OAT,C10ORF2,SPAST
36376	8	5	0.048	1: sodium ion export across plasma membrane (7:10)	ATP1A1,ATP1A2,ATP1B1,ATP1B2,FXYD1
46600	8	5	0.048	1: negative regulation of centriole replication (5:12)	TRIM37,CDK5RAP2,MDM1,BRCA1,KAT2B
60484	8	5	0.048	1: lung-associated mesenchyme development (6:9)	CTNNB1,FGF9,FGFR1,FGFR2,PTK7
6183	8	5	0.048	1: GTP biosynthetic process (9:12)	NME7,IMPDH2,NME1,NME3,NME4
6290	8	5	0.048	1: pyrimidine dimer repair (7:9)	CRY2,DDB2,ERCC1,HMGN1,POLB
6538	8	5	0.048	1: glutamate catabolic process (8:11)	GAD2,GLUD1,GOT1,GOT2,ALDH5A1
71786	8	5	0.048	1: endoplasmic reticulum tubular network organization (6:6)	RTN3,RAB3GAP1,REEP2,TMEM33,RTN4
72386	8	5	0.048	1: plus-end-directed organelle transport along microtubule (6:9)	KIF3A,MAPT,KIF13A,KIF3B,KIF23
7379	8	5	0.048	1: segment specification (4:8)	DVL2,COBL,MLLT3,BMI1,MAFB
90129	8	5	0.048	1: positive regulation of synapse maturation (5:9)	ADGRL1,RELN,CAMK2B,NRXN1,CDC20
9157	8	5	0.048	1: deoxyribonucleoside monophosphate biosynthetic process (8:10)	DCTD,DGUOK,DUT,TK1,TYMS
97091	8	5	0.048	1: synaptic vesicle clustering (6:7)	CDH2,NLGN1,NLGN3,SYN1,SYNDIG1
99563	8	5	0.048	1: modification of synaptic structure (5:5)	CYFIP1,ABL1,TIAM1,ARHGAP44,CDC42
1901653	310	95	0.049	1: cellular response to peptide (6:7)	CDK4,NOD1,SORBS1,AHCYL1,ADCY2,CRHR1,SOGA1,PARP1,CSK,ATP6V0E2,DDX11,AGT,EIF4EBP2,FOXO3,CYFIP1,RHOQ,ATP6V0A2,FYN,GCLC,GNG3,GNG5,GNG7,GOT1,GPLD1,GRB10,GRIN1,GRIN2A,GSTP1,SLC2A8,SOCS7,APEX1,LRP1,LYN,MAX,FOXO4,MYO5A,NR4A2,PAK1,ATP6V1D,PDE3B,ATP6V1H,PDK2,PDPK1,GNG13,ATP6V1A,ATP6V1B2,ATP6V0C,ATP6V1C1,ATP6V1E1,ATP6V1G2,ATP6V0A1,ATP6AP1,PPARG,PPAT,LEPROT,PRKACA,PRKACB,PRKAR1A,PRKAR1B,PRKAR2B,LMBRD1,PRKCB,…
19058	278	86	0.049	1: viral life cycle (6:6)	PDCD6IP,TRIM28,TRIM13,ADARB1,PPIH,LAMTOR5,SIVA1,WWP1,SNF8,CTBP1,CTBP2,CXADR,EFNB2,EFNB3,EPS15,TRIM32,NUP205,NUP210,NUP160,NEDD4L,NUP62,VPS4A,CNOT7,HSPA8,IFIT1,APOE,NUP43,ITGA2,ITGAV,ITGB1,KPNA1,KPNB1,KPNA2,KPNA3,RPSA,LGALS9,CD46,MOG,NUP88,PARK2,PC,CHMP3,PI4KA,NUP54,PML,PPIB,TRIM62,C19ORF66,ZC3HAV1,NUP107,PVR,RAB5A,RAN,RANBP2,TRIM27,RPS27A,FAM111A,SLC20A2,SMARCB1,SRPK2,STAU1,TARBP2,DYNLT1,TOP2A,TS…
10332	52	20	0.05	1: response to gamma radiation (6:6)	TRIM13,TLK2,CHEK2,CRYAB,PARP1,ELK1,KDM1A,XRCC6,GPX1,H2AFX,HRAS,LIG4,GTF2H5,PML,POLB,PRKDC,RAD51,TP53,TMEM109,CBL
6473	152	50	0.05	1: protein acetylation (8:9)	MCRS1,RUVBL2,BRD8,MORF4L1,CHEK1,PARK7,CREBBP,CTBP1,FLCN,PAXIP1,JADE2,KAT6B,EID1,AUTS2,HDAC1,HDAC2,APBB1,ARNTL,ARRB1,MAPT,MDH2,MECP2,NAP1L2,ING4,NAT8B,TAF9B,ING3,MRGBP,SET,SMARCB1,SNCA,SOX4,BRCA1,TAF7,PCGF2,BAG6,ATAT1,YEATS4,TRRAP,HAT1,ACTL6A,RUVBL1,NCOA1,KAT2B,RPS6KA4,RPS6KA5,ATG5,CLOCK,JADE3,SUPT7L

## Sheet: GO-Normal vs MB-GSE148389
GO-Id	R#	Count	p_value	Biological Process	GeneSymbols
34641	6459	5718	2.4e-304	1: cellular nitrogen compound metabolic process (4:4)	ADA,MED6,NR2E3,ACOT8,ZBTB33,POM121C,ZSCAN30,SRA1,ZGLP1,C8ORF88,ZBTB42,MAPT-AS1,ZNF730,TCF24,ZNF737,HDAC6,ZNF316,SP9,ZNF705E,ZNF717,FOXO6,LOC100133315,HDAC5,C17ORF96,GNE,MED16,MEF2B,ZNF729,DUX4,ZNF605,ZNF783,ZNF587B,SAP25,CHAF1A,PARP2,ZBED6,PARP3,TOM1L1,MAMLD1,DNAJB6,KRBOX1,ZNF865,ZNF559-ZNF177,C8ORF44-SGK3,FARSB,ABCB6,DNM1L,NR1H3,SNUPN,HUWE1,PDCD7,PQBP1,COL4A3BP,TSFM,PPIF,ZNF891,RAD50,PREB,HIPK3,…
46483	5915	5257	5.28e-278	1: heterocycle metabolic process (4:4)	ADA,MED6,NR2E3,ACOT8,ZBTB33,POM121C,ZSCAN30,SRA1,ZGLP1,ZBTB42,MAPT-AS1,ZNF730,TCF24,ZNF737,HDAC6,ZNF316,SP9,ZNF705E,ZNF717,FOXO6,LOC100133315,HDAC5,C17ORF96,GNE,MED16,MEF2B,ZNF729,DUX4,ZNF605,ZNF783,ZNF587B,SAP25,CHAF1A,PARP2,ZBED6,PARP3,TOM1L1,MAMLD1,DNAJB6,KRBOX1,ZNF865,ZNF559-ZNF177,C8ORF44-SGK3,FARSB,ABCB6,DNM1L,NR1H3,SNUPN,HUWE1,PDCD7,PQBP1,TSFM,PPIF,ZNF891,RAD50,PREB,HIPK3,ZNF263,LRPPRC,NAM…
6139	5758	5136	2.21e-277	1: nucleobase-containing compound metabolic process (4:5)	ADA,MED6,NR2E3,ACOT8,ZBTB33,POM121C,ZSCAN30,SRA1,ZGLP1,ZBTB42,MAPT-AS1,ZNF730,TCF24,ZNF737,HDAC6,ZNF316,SP9,ZNF705E,ZNF717,FOXO6,LOC100133315,HDAC5,C17ORF96,GNE,MED16,MEF2B,ZNF729,DUX4,ZNF605,ZNF783,ZNF587B,SAP25,CHAF1A,PARP2,ZBED6,PARP3,TOM1L1,MAMLD1,DNAJB6,KRBOX1,ZNF865,ZNF559-ZNF177,C8ORF44-SGK3,FARSB,DNM1L,NR1H3,SNUPN,HUWE1,PDCD7,PQBP1,TSFM,PPIF,ZNF891,RAD50,PREB,HIPK3,ZNF263,LRPPRC,NAMPT,YAF…
6725	5956	5285	2.94e-276	1: cellular aromatic compound metabolic process (4:4)	ADA,MED6,NR2E3,ACOT8,ZBTB33,CDH3,POM121C,ZSCAN30,SRA1,ZGLP1,ZBTB42,MAPT-AS1,ZNF730,TCF24,ZNF737,HDAC6,ZNF316,SP9,ZNF705E,ZNF717,FOXO6,LOC100133315,HDAC5,C17ORF96,GNE,MED16,MEF2B,ZNF729,DUX4,ZNF605,ZNF783,ZNF587B,SAP25,CHAF1A,PARP2,ZBED6,PARP3,TOM1L1,MAMLD1,DNAJB6,KRBOX1,ZNF865,ZNF559-ZNF177,C8ORF44-SGK3,FARSB,ABCB6,DNM1L,NR1H3,SNUPN,HUWE1,PDCD7,PQBP1,TSFM,PPIF,ZNF891,RAD50,PREB,HIPK3,ZNF263,LRPPR…
1901360	6155	5425	2.64e-270	1: organic cyclic compound metabolic process (4:4)	ADA,MED6,NR2E3,ACOT8,ZBTB33,CDH3,POM121C,ZSCAN30,SRA1,ZGLP1,ZBTB42,MAPT-AS1,ZNF730,TCF24,ZNF737,HDAC6,ZNF316,SP9,ZNF705E,ZNF717,FOXO6,LOC100133315,HDAC5,C17ORF96,GNE,MED16,MEF2B,ZNF729,DUX4,ZNF605,ZNF783,ZNF587B,SAP25,CHAF1A,PARP2,ZBED6,PARP3,TOM1L1,MAMLD1,DNAJB6,KRBOX1,ZNF865,ZNF559-ZNF177,C8ORF44-SGK3,FARSB,ABCB6,DNM1L,NR1H3,SNUPN,HUWE1,PDCD7,PQBP1,TSFM,PPIF,ZNF891,RAD50,PREB,HIPK3,ZNF263,LRPPR…
9058	6306	5497	1.41e-248	1: biosynthetic process (3:3)	ADA,MED6,NR2E3,NAALAD2,ACOT8,ZBTB33,CDH3,POM121C,ZSCAN30,SRA1,ZGLP1,C8ORF88,OST4,ZBTB42,ZNF730,TCF24,ZNF737,HDAC6,ZNF316,SP9,ZNF705E,ZNF717,FOXO6,HDAC5,C17ORF96,GNE,MED16,PIGK,MEF2B,ZNF729,DUX4,LOC100288842,ZNF605,ZNF783,ZNF587B,SAP25,CHAF1A,PARP2,ZBED6,PARP3,TOM1L1,MAMLD1,DNAJB6,KRBOX1,ZNF865,ZNF559-ZNF177,C8ORF44-SGK3,FARSB,ABCC5,ABCB6,NR1H3,MUC12,GPC6,PQBP1,COL4A3BP,TSFM,ZNF891,RAD50,PREB,HIPK…
1901576	6234	5442	3.08e-248	1: organic substance biosynthetic process (4:4)	ADA,MED6,NR2E3,NAALAD2,ACOT8,ZBTB33,CDH3,POM121C,ZSCAN30,SRA1,ZGLP1,C8ORF88,OST4,ZBTB42,ZNF730,TCF24,ZNF737,HDAC6,ZNF316,SP9,ZNF705E,ZNF717,FOXO6,HDAC5,C17ORF96,GNE,MED16,PIGK,MEF2B,ZNF729,DUX4,LOC100288842,ZNF605,ZNF783,ZNF587B,SAP25,CHAF1A,PARP2,ZBED6,PARP3,TOM1L1,MAMLD1,DNAJB6,KRBOX1,ZNF865,ZNF559-ZNF177,C8ORF44-SGK3,FARSB,ABCC5,ABCB6,NR1H3,MUC12,GPC6,PQBP1,COL4A3BP,TSFM,ZNF891,RAD50,PREB,HIPK…
50789	11144	8993	4.38e-247	1: regulation of biological process (2:3)	ADA,CDH2,AKT3,MED6,NR2E3,ACOT8,ABI1,KCNE3,ZBTB33,CDH3,TANK,POM121C,ZSCAN30,SRA1,ZGLP1,MIR876,MIR873,C8ORF88,ZBTB42,MAPT-AS1,ZNF730,TCF24,ZNF737,HDAC6,LRRC70,ZNF316,SP9,ZNF705E,ZNF717,FOXO6,CD24,HDAC5,KLLN,PDCD6IP,PDCD6,C17ORF96,BCL2L11,SH2B3,CDH4,HCN4,FRAT1,MED16,MEF2B,RASA4B,WASH1,ZNF729,DUX4,GS1-259H13.2,ZNF605,ZNF783,ZNF587B,CDH5,SAP25,PARP2,ZBED6,PARP3,CDH6,TOM1L1,HMGXB4,SH2D3C,SH2D3A,MAMLD1,…
44249	6149	5374	2.47e-246	1: cellular biosynthetic process (4:4)	ADA,MED6,NR2E3,NAALAD2,ACOT8,ZBTB33,CDH3,POM121C,ZSCAN30,SRA1,ZGLP1,C8ORF88,OST4,ZBTB42,ZNF730,TCF24,ZNF737,HDAC6,ZNF316,SP9,ZNF705E,ZNF717,FOXO6,HDAC5,C17ORF96,MED16,PIGK,MEF2B,ZNF729,DUX4,LOC100288842,ZNF605,ZNF783,ZNF587B,SAP25,CHAF1A,PARP2,ZBED6,PARP3,TOM1L1,MAMLD1,DNAJB6,KRBOX1,ZNF865,ZNF559-ZNF177,C8ORF44-SGK3,FARSB,ABCC5,ABCB6,NR1H3,MUC12,PQBP1,COL4A3BP,TSFM,ZNF891,RAD50,PREB,HIPK3,ZNF263,…
90304	5115	4569	2.47e-238	1: nucleic acid metabolic process (5:6)	MED6,NR2E3,ZBTB33,ZSCAN30,SRA1,ZGLP1,ZBTB42,MAPT-AS1,ZNF730,TCF24,ZNF737,HDAC6,ZNF316,SP9,ZNF705E,ZNF717,FOXO6,LOC100133315,HDAC5,C17ORF96,MED16,MEF2B,ZNF729,DUX4,ZNF605,ZNF783,ZNF587B,SAP25,CHAF1A,PARP2,ZBED6,PARP3,TOM1L1,MAMLD1,DNAJB6,KRBOX1,ZNF865,ZNF559-ZNF177,C8ORF44-SGK3,FARSB,NR1H3,SNUPN,HUWE1,PDCD7,PQBP1,TSFM,ZNF891,RAD50,PREB,HIPK3,ZNF263,LRPPRC,NAMPT,YAF2,TOB1,G3BP1,SUGP2,MBNL2,CEBPZ,TR…
16043	5905	5171	3.31e-237	1: cellular component organization (3:3)	CDH2,AKT3,MED6,ACOT8,ABI1,CDH3,POM121C,HDAC6,LRRC70,SYCE1L,PET100,FOXO6,CD24,HDAC5,PDCD6IP,PDCD6,C17ORF96,BCL2L11,CDH4,FRAT1,WASH1,TIMM23,CDH5,PET117,CHAF1A,PARP3,CDH6,TOM1L1,RANBP9,DNAJB6,CDH7,OCLN,RNF212B,SMC4,GJC1,ARMCX5-GPRASP2,C8ORF44-SGK3,ZNF664-FAM101A,SAE1,FARSB,DNM1L,NR1H3,COX17,TIMM23B,CDH9,MUC12,SNUPN,HUWE1,TSPAN32,ATP9A,CDH10,USH1C,PQBP1,COL4A3BP,CDH11,ARPC5,ARPC4,ARPC3,ARPC1B,ACTR3,A…
50794	10458	8489	3.88e-235	1: regulation of cellular process (3:4)	ADA,CDH2,AKT3,MED6,NR2E3,ACOT8,ABI1,KCNE3,ZBTB33,CDH3,TANK,POM121C,ZSCAN30,SRA1,ZGLP1,MIR873,C8ORF88,ZBTB42,MAPT-AS1,ZNF730,TCF24,ZNF737,HDAC6,LRRC70,ZNF316,SP9,ZNF705E,ZNF717,FOXO6,CD24,HDAC5,KLLN,PDCD6IP,PDCD6,C17ORF96,BCL2L11,SH2B3,CDH4,HCN4,FRAT1,MED16,MEF2B,RASA4B,WASH1,ZNF729,DUX4,GS1-259H13.2,ZNF605,ZNF783,ZNF587B,CDH5,SAP25,PARP2,ZBED6,PARP3,CDH6,TOM1L1,HMGXB4,SH2D3C,SH2D3A,MAMLD1,RANBP9,…
34645	5028	4436	5.04e-205	1: cellular macromolecule biosynthetic process (5:6)	MED6,NR2E3,ACOT8,ZBTB33,ZSCAN30,SRA1,ZGLP1,C8ORF88,OST4,ZBTB42,ZNF730,TCF24,ZNF737,HDAC6,ZNF316,SP9,ZNF705E,ZNF717,FOXO6,HDAC5,C17ORF96,MED16,PIGK,MEF2B,ZNF729,DUX4,LOC100288842,ZNF605,ZNF783,ZNF587B,SAP25,CHAF1A,PARP2,ZBED6,PARP3,TOM1L1,MAMLD1,DNAJB6,KRBOX1,ZNF865,ZNF559-ZNF177,C8ORF44-SGK3,FARSB,NR1H3,MUC12,PQBP1,TSFM,ZNF891,RAD50,PREB,HIPK3,ZNF263,LRPPRC,TRAP1,NAMPT,YAF2,TOB1,CEBPZ,TRIM28,CHST…
16070	4616	4116	5.37e-204	1: RNA metabolic process (6:7)	MED6,NR2E3,ZBTB33,ZSCAN30,SRA1,ZGLP1,ZBTB42,ZNF730,TCF24,ZNF737,HDAC6,ZNF316,SP9,ZNF705E,ZNF717,FOXO6,HDAC5,C17ORF96,MED16,MEF2B,ZNF729,DUX4,ZNF605,ZNF783,ZNF587B,SAP25,PARP2,ZBED6,PARP3,MAMLD1,DNAJB6,KRBOX1,ZNF865,ZNF559-ZNF177,C8ORF44-SGK3,FARSB,NR1H3,SNUPN,PDCD7,PQBP1,TSFM,ZNF891,PREB,HIPK3,ZNF263,LRPPRC,NAMPT,YAF2,TOB1,SUGP2,MBNL2,CEBPZ,TRIM28,ZNF197,CDK2,RCL1,ZNF256,SORBS3,TENM1,RBM7,RBM6,RB…
9059	5154	4528	9.23e-203	1: macromolecule biosynthetic process (5:5)	MED6,NR2E3,ACOT8,ZBTB33,ZSCAN30,SRA1,ZGLP1,C8ORF88,OST4,ZBTB42,ZNF730,TCF24,ZNF737,HDAC6,ZNF316,SP9,ZNF705E,ZNF717,FOXO6,HDAC5,C17ORF96,MED16,PIGK,MEF2B,ZNF729,DUX4,LOC100288842,ZNF605,ZNF783,ZNF587B,SAP25,CHAF1A,PARP2,ZBED6,PARP3,TOM1L1,MAMLD1,DNAJB6,KRBOX1,ZNF865,ZNF559-ZNF177,C8ORF44-SGK3,FARSB,ABCC5,NR1H3,MUC12,GPC6,PQBP1,TSFM,ZNF891,RAD50,PREB,HIPK3,ZNF263,LRPPRC,TRAP1,NAMPT,YAF2,TOB1,EBI3,C…
44271	4998	4408	1.27e-202	1: cellular nitrogen compound biosynthetic process (5:5)	ADA,MED6,NR2E3,ZBTB33,POM121C,ZSCAN30,SRA1,ZGLP1,C8ORF88,ZBTB42,ZNF730,TCF24,ZNF737,HDAC6,ZNF316,SP9,ZNF705E,ZNF717,FOXO6,HDAC5,C17ORF96,MED16,MEF2B,ZNF729,DUX4,ZNF605,ZNF783,ZNF587B,SAP25,ZBED6,TOM1L1,MAMLD1,DNAJB6,KRBOX1,ZNF865,ZNF559-ZNF177,C8ORF44-SGK3,FARSB,ABCB6,NR1H3,PQBP1,TSFM,ZNF891,RAD50,PREB,HIPK3,ZNF263,LRPPRC,TRAP1,NAMPT,YAF2,TOB1,CEBPZ,TRIM28,SLC25A13,SLC25A15,ZNF197,CDK2,ZNF256,SOR…
10467	5434	4717	3.87e-191	1: gene expression (5:5)	MED6,NR2E3,ZBTB33,CDH3,POM121C,ZSCAN30,SRA1,ZGLP1,MIR876,MIR873,C8ORF88,ZBTB42,MAPT-AS1,ZNF730,TCF24,ZNF737,HDAC6,ZNF316,SP9,ZNF705E,ZNF717,FOXO6,HDAC5,C17ORF96,MED16,MEF2B,ZNF729,DUX4,ZNF605,ZNF783,ZNF587B,SAP25,ZBED6,MAMLD1,DNAJB6,KRBOX1,ZNF865,ZNF559-ZNF177,C8ORF44-SGK3,FARSB,NR1H3,SNUPN,PDCD7,PQBP1,TSPAN5,TSFM,ZNF891,PREB,HIPK3,ZNF263,LRPPRC,TRAP1,NAMPT,YAF2,TOB1,SUGP2,MBNL2,CEBPZ,TRIM28,ATP6…
31323	6024	5154	6.21e-187	1: regulation of cellular metabolic process (4:5)	CDH2,MED6,NR2E3,ACOT8,ABI1,ZBTB33,CDH3,TANK,POM121C,ZSCAN30,SRA1,ZGLP1,C8ORF88,ZBTB42,MAPT-AS1,ZNF730,TCF24,ZNF737,HDAC6,ZNF316,SP9,ZNF705E,ZNF717,FOXO6,CD24,HDAC5,PDCD6,C17ORF96,BCL2L11,MED16,MEF2B,WASH1,ZNF729,DUX4,GS1-259H13.2,ZNF605,ZNF783,ZNF587B,SAP25,ZBED6,PARP3,TOM1L1,MAMLD1,RANBP9,DNAJB6,KRBOX1,ZNF865,ZNF559-ZNF177,C8ORF44-SGK3,DNM1L,NR1H3,COX17,PQBP1,TSFM,PPIF,CTDSP2,ZNF891,RAD50,PREB,H…
19222	6542	5535	7.15e-184	1: regulation of metabolic process (3:4)	CDH2,MED6,NR2E3,ACOT8,ABI1,ZBTB33,CDH3,TANK,POM121C,ZSCAN30,SRA1,ZGLP1,MIR876,MIR873,C8ORF88,ZBTB42,MAPT-AS1,ZNF730,TCF24,ZNF737,HDAC6,ZNF316,SP9,ZNF705E,ZNF717,FOXO6,CD24,HDAC5,PDCD6,C17ORF96,BCL2L11,MED16,MEF2B,WASH1,ZNF729,DUX4,GS1-259H13.2,ZNF605,ZNF783,ZNF587B,SAP25,ZBED6,PARP3,TOM1L1,MAMLD1,RANBP9,DNAJB6,KRBOX1,ZNF865,ZNF559-ZNF177,C8ORF44-SGK3,DNM1L,NR1H3,COX17,PQBP1,TSFM,PPIF,CTDSP2,ZNF89…
80090	5904	5038	9.37e-176	1: regulation of primary metabolic process (4:5)	CDH2,MED6,NR2E3,ACOT8,ABI1,ZBTB33,TANK,POM121C,ZSCAN30,SRA1,ZGLP1,C8ORF88,ZBTB42,MAPT-AS1,ZNF730,TCF24,ZNF737,HDAC6,ZNF316,SP9,ZNF705E,ZNF717,FOXO6,CD24,HDAC5,PDCD6,C17ORF96,BCL2L11,MED16,MEF2B,WASH1,ZNF729,DUX4,ZNF605,ZNF783,ZNF587B,SAP25,ZBED6,PARP3,TOM1L1,MAMLD1,RANBP9,DNAJB6,KRBOX1,ZNF865,ZNF559-ZNF177,C8ORF44-SGK3,DNM1L,NR1H3,PQBP1,TSFM,PPIF,CTDSP2,ZNF891,RAD50,PREB,HIPK3,FEM1B,ZNF263,LRPPRC…
18130	4397	3882	6.97e-173	1: heterocycle biosynthetic process (5:5)	ADA,MED6,NR2E3,ZBTB33,POM121C,ZSCAN30,SRA1,ZGLP1,ZBTB42,ZNF730,TCF24,ZNF737,HDAC6,ZNF316,SP9,ZNF705E,ZNF717,FOXO6,HDAC5,C17ORF96,MED16,MEF2B,ZNF729,DUX4,ZNF605,ZNF783,ZNF587B,SAP25,ZBED6,TOM1L1,MAMLD1,DNAJB6,KRBOX1,ZNF865,ZNF559-ZNF177,C8ORF44-SGK3,ABCB6,NR1H3,PQBP1,TSFM,ZNF891,RAD50,PREB,HIPK3,ZNF263,LRPPRC,NAMPT,YAF2,TOB1,CEBPZ,TRIM28,SLC25A13,ZNF197,CDK2,ZNF256,SORBS3,TENM1,ALYREF,CDK4,TXNDC9,…
1901362	4538	3988	1.56e-171	1: organic cyclic compound biosynthetic process (5:5)	ADA,MED6,NR2E3,ACOT8,ZBTB33,CDH3,POM121C,ZSCAN30,SRA1,ZGLP1,ZBTB42,ZNF730,TCF24,ZNF737,HDAC6,ZNF316,SP9,ZNF705E,ZNF717,FOXO6,HDAC5,C17ORF96,MED16,MEF2B,ZNF729,DUX4,ZNF605,ZNF783,ZNF587B,SAP25,ZBED6,TOM1L1,MAMLD1,DNAJB6,KRBOX1,ZNF865,ZNF559-ZNF177,C8ORF44-SGK3,ABCB6,NR1H3,PQBP1,TSFM,ZNF891,RAD50,PREB,HIPK3,ZNF263,LRPPRC,NAMPT,YAF2,TOB1,CEBPZ,TRIM28,SLC25A13,ZNF197,CDK2,ZNF256,SORBS3,TENM1,ALYREF,C…
19438	4405	3884	6.19e-171	1: aromatic compound biosynthetic process (5:5)	ADA,MED6,NR2E3,ZBTB33,CDH3,POM121C,ZSCAN30,SRA1,ZGLP1,ZBTB42,ZNF730,TCF24,ZNF737,HDAC6,ZNF316,SP9,ZNF705E,ZNF717,FOXO6,HDAC5,C17ORF96,MED16,MEF2B,ZNF729,DUX4,ZNF605,ZNF783,ZNF587B,SAP25,ZBED6,TOM1L1,MAMLD1,DNAJB6,KRBOX1,ZNF865,ZNF559-ZNF177,C8ORF44-SGK3,ABCB6,NR1H3,PQBP1,TSFM,ZNF891,RAD50,PREB,HIPK3,ZNF263,LRPPRC,NAMPT,YAF2,TOB1,CEBPZ,TRIM28,SLC25A13,ZNF197,CDK2,ZNF256,SORBS3,TENM1,ALYREF,CDK4,TX…
34654	4336	3828	1.01e-169	1: nucleobase-containing compound biosynthetic process (5:6)	ADA,MED6,NR2E3,ZBTB33,POM121C,ZSCAN30,SRA1,ZGLP1,ZBTB42,ZNF730,TCF24,ZNF737,HDAC6,ZNF316,SP9,ZNF705E,ZNF717,FOXO6,HDAC5,C17ORF96,MED16,MEF2B,ZNF729,DUX4,ZNF605,ZNF783,ZNF587B,SAP25,ZBED6,TOM1L1,MAMLD1,DNAJB6,KRBOX1,ZNF865,ZNF559-ZNF177,C8ORF44-SGK3,NR1H3,PQBP1,TSFM,ZNF891,RAD50,PREB,HIPK3,ZNF263,LRPPRC,NAMPT,YAF2,TOB1,CEBPZ,TRIM28,SLC25A13,ZNF197,CDK2,ZNF256,SORBS3,TENM1,ALYREF,CDK4,TXNDC9,RNF41,…
51171	5766	4917	1.74e-168	1: regulation of nitrogen compound metabolic process (4:5)	CDH2,MED6,NR2E3,ACOT8,ABI1,ZBTB33,TANK,POM121C,ZSCAN30,SRA1,ZGLP1,C8ORF88,ZBTB42,MAPT-AS1,ZNF730,TCF24,ZNF737,HDAC6,ZNF316,SP9,ZNF705E,ZNF717,FOXO6,CD24,HDAC5,PDCD6,C17ORF96,BCL2L11,MED16,MEF2B,WASH1,ZNF729,DUX4,ZNF605,ZNF783,ZNF587B,SAP25,ZBED6,PARP3,TOM1L1,MAMLD1,RANBP9,DNAJB6,KRBOX1,ZNF865,ZNF559-ZNF177,C8ORF44-SGK3,DNM1L,NR1H3,PQBP1,TSFM,PPIF,CTDSP2,ZNF891,RAD50,PREB,HIPK3,FEM1B,ZNF263,LRPPRC…
6996	3683	3304	1.66e-162	1: organelle organization (4:4)	CDH2,AKT3,ACOT8,ABI1,POM121C,HDAC6,SYCE1L,PET100,HDAC5,PDCD6IP,PDCD6,C17ORF96,BCL2L11,WASH1,TIMM23,PET117,CHAF1A,PARP3,TOM1L1,RANBP9,DNAJB6,RNF212B,SMC4,ZNF664-FAM101A,SAE1,DNM1L,COX17,TIMM23B,HUWE1,TSPAN32,USH1C,COL4A3BP,ARPC5,ARPC4,ARPC3,ARPC1B,ACTR3,ACTR2,PPIF,ARPC2,RAD50,KIF20A,PREB,ACTR1A,FRY,OPTN,AKAP9,G3BP1,ABI2,TRIM28,WASF2,CDK2,SORBS3,CNIH1,TENM1,RNF41,PRMT3,CDK5,NME6,USPL1,STX6,CALCOCO2…
60255	6101	5151	3.89e-161	1: regulation of macromolecule metabolic process (4:5)	CDH2,MED6,NR2E3,ACOT8,ABI1,ZBTB33,CDH3,TANK,POM121C,ZSCAN30,SRA1,ZGLP1,MIR876,MIR873,C8ORF88,ZBTB42,MAPT-AS1,ZNF730,TCF24,ZNF737,HDAC6,ZNF316,SP9,ZNF705E,ZNF717,FOXO6,CD24,HDAC5,PDCD6,C17ORF96,BCL2L11,MED16,MEF2B,WASH1,ZNF729,DUX4,ZNF605,ZNF783,ZNF587B,SAP25,ZBED6,PARP3,TOM1L1,MAMLD1,RANBP9,DNAJB6,KRBOX1,ZNF865,ZNF559-ZNF177,C8ORF44-SGK3,NR1H3,PQBP1,TSFM,CTDSP2,ZNF891,RAD50,PREB,HIPK3,FEM1B,ZNF26…
19219	4092	3604	1.05e-153	1: regulation of nucleobase-containing compound metabolic process (5:6)	MED6,NR2E3,ZBTB33,POM121C,ZSCAN30,SRA1,ZGLP1,ZBTB42,MAPT-AS1,ZNF730,TCF24,ZNF737,HDAC6,ZNF316,SP9,ZNF705E,ZNF717,FOXO6,HDAC5,C17ORF96,MED16,MEF2B,ZNF729,DUX4,ZNF605,ZNF783,ZNF587B,SAP25,ZBED6,PARP3,TOM1L1,MAMLD1,DNAJB6,KRBOX1,ZNF865,ZNF559-ZNF177,C8ORF44-SGK3,DNM1L,NR1H3,PQBP1,TSFM,PPIF,ZNF891,RAD50,PREB,HIPK3,ZNF263,LRPPRC,NAMPT,YAF2,TOB1,MBNL2,CEBPZ,TRIM28,ZNF197,CDK2,ZNF256,SORBS3,TENM1,RBM7,R…
1901564	6665	5550	1.25e-152	1: organonitrogen compound metabolic process (4:4)	ADA,CDH2,AKT3,NAALAD2,NAALADL1,ACOT8,ABI1,TANK,POM121C,C8ORF88,OST4,HDAC6,CD24,HDAC5,PDCD6IP,PDCD6,C17ORF96,BCL2L11,PIGK,WASH1,PRSS46,USP17L15,LOC100288842,PARP2,PARP3,TOM1L1,SH2D3C,SH2D3A,RANBP9,DNAJB6,RNF212B,C8ORF44-SGK3,UBA2,SAE1,FARSB,ABCC5,ABCB6,DNM1L,NR1H3,MUC12,DPP3,HUWE1,PTPRU,GPC6,COL4A3BP,TSPAN5,TSFM,PPIF,CTDSP2,SGK2,RAD50,HIPK3,FEM1B,ENAM,LRPPRC,FRY,PDIA6,TRAP1,BCAP31,NAMPT,TOB1,AKAP9…
9889	4327	3762	2.16e-143	1: regulation of biosynthetic process (4:5)	MED6,NR2E3,ACOT8,ZBTB33,CDH3,POM121C,ZSCAN30,SRA1,ZGLP1,C8ORF88,ZBTB42,ZNF730,TCF24,ZNF737,HDAC6,ZNF316,SP9,ZNF705E,ZNF717,FOXO6,HDAC5,C17ORF96,MED16,MEF2B,ZNF729,DUX4,ZNF605,ZNF783,ZNF587B,SAP25,ZBED6,TOM1L1,MAMLD1,DNAJB6,KRBOX1,ZNF865,ZNF559-ZNF177,C8ORF44-SGK3,NR1H3,PQBP1,TSFM,ZNF891,PREB,HIPK3,ZNF263,LRPPRC,TRAP1,NAMPT,YAF2,TOB1,EBI3,CEBPZ,TRIM28,ZNF197,CDK2,ZNF256,SORBS3,TENM1,ALYREF,CDK4,RN…
31326	4259	3703	1.48e-140	1: regulation of cellular biosynthetic process (5:6)	MED6,NR2E3,ACOT8,ZBTB33,CDH3,POM121C,ZSCAN30,SRA1,ZGLP1,C8ORF88,ZBTB42,ZNF730,TCF24,ZNF737,HDAC6,ZNF316,SP9,ZNF705E,ZNF717,FOXO6,HDAC5,C17ORF96,MED16,MEF2B,ZNF729,DUX4,ZNF605,ZNF783,ZNF587B,SAP25,ZBED6,TOM1L1,MAMLD1,DNAJB6,KRBOX1,ZNF865,ZNF559-ZNF177,C8ORF44-SGK3,NR1H3,PQBP1,TSFM,ZNF891,PREB,HIPK3,ZNF263,LRPPRC,TRAP1,NAMPT,YAF2,TOB1,EBI3,CEBPZ,TRIM28,ZNF197,CDK2,ZNF256,SORBS3,TENM1,ALYREF,CDK4,RN…
32774	3795	3333	1.01e-135	1: RNA biosynthetic process (6:8)	MED6,NR2E3,ZBTB33,ZSCAN30,SRA1,ZGLP1,ZBTB42,ZNF730,TCF24,ZNF737,HDAC6,ZNF316,SP9,ZNF705E,ZNF717,FOXO6,HDAC5,C17ORF96,MED16,MEF2B,ZNF729,DUX4,ZNF605,ZNF783,ZNF587B,SAP25,ZBED6,MAMLD1,DNAJB6,KRBOX1,ZNF865,ZNF559-ZNF177,C8ORF44-SGK3,NR1H3,PQBP1,TSFM,ZNF891,PREB,HIPK3,ZNF263,LRPPRC,NAMPT,YAF2,TOB1,CEBPZ,TRIM28,ZNF197,CDK2,ZNF256,SORBS3,TENM1,ALYREF,CDK4,RNF41,TSHZ1,PRMT3,PSME3,CDK5,TRIM13,TOPORS,DDX3…
97659	3780	3321	1.44e-135	1: nucleic acid-templated transcription (7:9)	MED6,NR2E3,ZBTB33,ZSCAN30,SRA1,ZGLP1,ZBTB42,ZNF730,TCF24,ZNF737,HDAC6,ZNF316,SP9,ZNF705E,ZNF717,FOXO6,HDAC5,C17ORF96,MED16,MEF2B,ZNF729,DUX4,ZNF605,ZNF783,ZNF587B,SAP25,ZBED6,MAMLD1,DNAJB6,KRBOX1,ZNF865,ZNF559-ZNF177,C8ORF44-SGK3,NR1H3,PQBP1,TSFM,ZNF891,PREB,HIPK3,ZNF263,LRPPRC,NAMPT,YAF2,TOB1,CEBPZ,TRIM28,ZNF197,CDK2,ZNF256,SORBS3,TENM1,ALYREF,CDK4,RNF41,TSHZ1,PRMT3,PSME3,CDK5,TRIM13,TOPORS,DDX3…
51252	3819	3351	1.9e-135	1: regulation of RNA metabolic process (5:8)	MED6,NR2E3,ZBTB33,ZSCAN30,SRA1,ZGLP1,ZBTB42,ZNF730,TCF24,ZNF737,HDAC6,ZNF316,SP9,ZNF705E,ZNF717,FOXO6,HDAC5,C17ORF96,MED16,MEF2B,ZNF729,DUX4,ZNF605,ZNF783,ZNF587B,SAP25,ZBED6,MAMLD1,DNAJB6,KRBOX1,ZNF865,ZNF559-ZNF177,C8ORF44-SGK3,NR1H3,PQBP1,TSFM,ZNF891,PREB,HIPK3,ZNF263,LRPPRC,NAMPT,YAF2,TOB1,MBNL2,CEBPZ,TRIM28,ZNF197,CDK2,ZNF256,SORBS3,TENM1,RBM7,RBM5,ALYREF,RNF41,TSHZ1,PRMT3,PSME3,CDK5,TRIM13,…
2000112	4022	3508	2.27e-135	1: regulation of cellular macromolecule biosynthetic process (6:7)	MED6,NR2E3,ACOT8,ZBTB33,ZSCAN30,SRA1,ZGLP1,C8ORF88,ZBTB42,ZNF730,TCF24,ZNF737,HDAC6,ZNF316,SP9,ZNF705E,ZNF717,FOXO6,HDAC5,C17ORF96,MED16,MEF2B,ZNF729,DUX4,ZNF605,ZNF783,ZNF587B,SAP25,ZBED6,TOM1L1,MAMLD1,DNAJB6,KRBOX1,ZNF865,ZNF559-ZNF177,C8ORF44-SGK3,NR1H3,PQBP1,TSFM,ZNF891,PREB,HIPK3,ZNF263,LRPPRC,TRAP1,NAMPT,YAF2,TOB1,CEBPZ,TRIM28,ZNF197,CDK2,ZNF256,SORBS3,TENM1,ALYREF,CDK4,RNF41,TSHZ1,PRMT3,PS…
10556	4113	3577	7.62e-135	1: regulation of macromolecule biosynthetic process (5:6)	MED6,NR2E3,ACOT8,ZBTB33,ZSCAN30,SRA1,ZGLP1,C8ORF88,ZBTB42,ZNF730,TCF24,ZNF737,HDAC6,ZNF316,SP9,ZNF705E,ZNF717,FOXO6,HDAC5,C17ORF96,MED16,MEF2B,ZNF729,DUX4,ZNF605,ZNF783,ZNF587B,SAP25,ZBED6,TOM1L1,MAMLD1,DNAJB6,KRBOX1,ZNF865,ZNF559-ZNF177,C8ORF44-SGK3,NR1H3,PQBP1,TSFM,ZNF891,PREB,HIPK3,ZNF263,LRPPRC,TRAP1,NAMPT,YAF2,TOB1,EBI3,CEBPZ,TRIM28,ZNF197,CDK2,ZNF256,SORBS3,TENM1,ALYREF,CDK4,RNF41,TSHZ1,PRM…
6351	3762	3304	2.98e-134	1: transcription, DNA-templated (6:10)	MED6,NR2E3,ZBTB33,ZSCAN30,SRA1,ZGLP1,ZBTB42,ZNF730,TCF24,ZNF737,HDAC6,ZNF316,SP9,ZNF705E,ZNF717,FOXO6,HDAC5,C17ORF96,MED16,MEF2B,ZNF729,DUX4,ZNF605,ZNF783,ZNF587B,SAP25,ZBED6,MAMLD1,DNAJB6,KRBOX1,ZNF865,ZNF559-ZNF177,C8ORF44-SGK3,NR1H3,PQBP1,TSFM,ZNF891,PREB,HIPK3,ZNF263,LRPPRC,NAMPT,YAF2,TOB1,CEBPZ,TRIM28,ZNF197,CDK2,ZNF256,SORBS3,TENM1,ALYREF,CDK4,RNF41,TSHZ1,PRMT3,PSME3,CDK5,TRIM13,TOPORS,DDX3…
44267	5085	4318	3.86e-134	1: cellular protein metabolic process (5:6)	CDH2,AKT3,ABI1,TANK,POM121C,C8ORF88,OST4,HDAC6,CD24,HDAC5,PDCD6IP,PDCD6,C17ORF96,BCL2L11,PIGK,WASH1,USP17L15,LOC100288842,PARP2,PARP3,TOM1L1,SH2D3C,SH2D3A,RANBP9,DNAJB6,RNF212B,C8ORF44-SGK3,UBA2,SAE1,FARSB,NR1H3,MUC12,HUWE1,PTPRU,TSFM,PPIF,CTDSP2,SGK2,RAD50,HIPK3,FEM1B,ENAM,LRPPRC,FRY,PDIA6,TRAP1,BCAP31,TOB1,AKAP9,ABI2,TRIM28,RASA4,ATP6AP2,CHST4,CDK2,SORBS3,TENM1,TNK2,CDK4,PANO1,RNF41,ALG3,PRMT3,…
44085	2984	2681	4.72e-128	1: cellular component biogenesis (3:3)	CDH2,MED6,HDAC6,SYCE1L,PET100,PDCD6IP,PDCD6,BCL2L11,WASH1,CDH5,PET117,CHAF1A,RANBP9,DNAJB6,OCLN,GJC1,ARMCX5-GPRASP2,FARSB,DNM1L,COX17,CDH9,SNUPN,USH1C,ARPC5,ARPC4,ARPC3,ARPC1B,ACTR3,ACTR2,NUBP2,ARPC2,PREB,ACTR1A,AKAP9,CDH17,ABI2,TRIM28,AASS,FARP1,WASF2,CDK2,RCL1,SORBS3,CNIH1,TENM1,RBM5,MPHOSPH10,CDK5,MPHOSPH6,INADL,FLOT1,CDK7,STAM2,ABCC4,RAMP2,CDKN1B,STUB1,STAG1,SIGMAR1,BET1,CDKN2A,SF3A1,ADAR,TCI…
10468	4601	3926	1.09e-124	1: regulation of gene expression (5:6)	MED6,NR2E3,ZBTB33,CDH3,POM121C,ZSCAN30,SRA1,ZGLP1,MIR876,MIR873,C8ORF88,ZBTB42,MAPT-AS1,ZNF730,TCF24,ZNF737,HDAC6,ZNF316,SP9,ZNF705E,ZNF717,FOXO6,HDAC5,C17ORF96,MED16,MEF2B,ZNF729,DUX4,ZNF605,ZNF783,ZNF587B,SAP25,ZBED6,MAMLD1,DNAJB6,KRBOX1,ZNF865,ZNF559-ZNF177,C8ORF44-SGK3,NR1H3,PQBP1,TSFM,ZNF891,PREB,HIPK3,ZNF263,LRPPRC,TRAP1,NAMPT,YAF2,TOB1,MBNL2,CEBPZ,TRIM28,ZNF197,CDK2,ZNF256,SORBS3,TENM1,RBM…
51641	2608	2373	1.75e-123	1: cellular localization (3:3)	CDH2,CDH3,POM121C,HDAC6,CD24,PDCD6IP,PDCD6,BCL2L11,PIGK,WASH1,TIMM23,PARP3,TOM1L1,HMGXB4,TOM1,DNAJB6,SAE1,DNM1L,TIMM23B,SNUPN,HUWE1,PTPRU,COL4A3BP,ACTR3,ACTR2,TSPAN5,PREB,ACTR1A,ARL4C,LRPPRC,OPTN,BCAP31,ARFRP1,AKAP9,CNIH1,TENM1,ALYREF,CDK5,NUTF2,TOPORS,FLOT1,DDX39A,STX6,AP3S2,GPHN,RABEPK,TIMM17B,SRRM1,SPRY1,STAM2,CDKN1A,RAMP2,RAMP1,RAMP3,BET1,KATNB1,DSCR3,RRAGB,TFG,TRDN,ABCA7,CACNG3,CACNG2,TUBA1B…
19538	5638	4702	7.37e-122	1: protein metabolic process (4:5)	CDH2,AKT3,NAALAD2,NAALADL1,ACOT8,ABI1,TANK,POM121C,C8ORF88,OST4,HDAC6,CD24,HDAC5,PDCD6IP,PDCD6,C17ORF96,BCL2L11,PIGK,WASH1,PRSS46,USP17L15,LOC100288842,PARP2,PARP3,TOM1L1,SH2D3C,SH2D3A,RANBP9,DNAJB6,RNF212B,C8ORF44-SGK3,UBA2,SAE1,FARSB,NR1H3,MUC12,DPP3,HUWE1,PTPRU,TSPAN5,TSFM,PPIF,CTDSP2,SGK2,RAD50,HIPK3,FEM1B,ENAM,LRPPRC,FRY,PDIA6,TRAP1,BCAP31,TOB1,AKAP9,EBI3,ABI2,TRIM28,RASA4,ATP6AP2,CHST4,CDK2…
1903506	3622	3165	2.56e-121	1: regulation of nucleic acid-templated transcription (7:10)	MED6,NR2E3,ZBTB33,ZSCAN30,SRA1,ZGLP1,ZBTB42,ZNF730,TCF24,ZNF737,HDAC6,ZNF316,SP9,ZNF705E,ZNF717,FOXO6,HDAC5,C17ORF96,MED16,MEF2B,ZNF729,DUX4,ZNF605,ZNF783,ZNF587B,SAP25,ZBED6,MAMLD1,DNAJB6,KRBOX1,ZNF865,ZNF559-ZNF177,C8ORF44-SGK3,NR1H3,PQBP1,TSFM,ZNF891,PREB,HIPK3,ZNF263,LRPPRC,NAMPT,YAF2,TOB1,CEBPZ,TRIM28,ZNF197,CDK2,ZNF256,SORBS3,TENM1,ALYREF,RNF41,TSHZ1,PRMT3,PSME3,CDK5,TRIM13,TOPORS,PSMD14,OL…
2001141	3629	3169	1.01e-120	1: regulation of RNA biosynthetic process (6:9)	MED6,NR2E3,ZBTB33,ZSCAN30,SRA1,ZGLP1,ZBTB42,ZNF730,TCF24,ZNF737,HDAC6,ZNF316,SP9,ZNF705E,ZNF717,FOXO6,HDAC5,C17ORF96,MED16,MEF2B,ZNF729,DUX4,ZNF605,ZNF783,ZNF587B,SAP25,ZBED6,MAMLD1,DNAJB6,KRBOX1,ZNF865,ZNF559-ZNF177,C8ORF44-SGK3,NR1H3,PQBP1,TSFM,ZNF891,PREB,HIPK3,ZNF263,LRPPRC,NAMPT,YAF2,TOB1,CEBPZ,TRIM28,ZNF197,CDK2,ZNF256,SORBS3,TENM1,ALYREF,RNF41,TSHZ1,PRMT3,PSME3,CDK5,TRIM13,TOPORS,PSMD14,OL…
6355	3600	3145	4.29e-120	1: regulation of transcription, DNA-templated (6:11)	MED6,NR2E3,ZBTB33,ZSCAN30,SRA1,ZGLP1,ZBTB42,ZNF730,TCF24,ZNF737,HDAC6,ZNF316,SP9,ZNF705E,ZNF717,FOXO6,HDAC5,C17ORF96,MED16,MEF2B,ZNF729,DUX4,ZNF605,ZNF783,ZNF587B,SAP25,ZBED6,MAMLD1,DNAJB6,KRBOX1,ZNF865,ZNF559-ZNF177,C8ORF44-SGK3,NR1H3,PQBP1,TSFM,ZNF891,PREB,HIPK3,ZNF263,LRPPRC,NAMPT,YAF2,TOB1,CEBPZ,TRIM28,ZNF197,CDK2,ZNF256,SORBS3,TENM1,ALYREF,RNF41,TSHZ1,PRMT3,PSME3,CDK5,TRIM13,TOPORS,PSMD14,OL…
43412	4333	3690	1.42e-112	1: macromolecule modification (5:5)	CDH2,AKT3,ABI1,TANK,POM121C,OST4,MAPT-AS1,HDAC6,CD24,HDAC5,PDCD6,C17ORF96,PIGK,WASH1,USP17L15,LOC100288842,PARP2,PARP3,TOM1L1,SH2D3C,SH2D3A,RANBP9,RNF212B,C8ORF44-SGK3,UBA2,SAE1,MUC12,HUWE1,PTPRU,PPIF,CTDSP2,SGK2,RAD50,HIPK3,FEM1B,ENAM,LRPPRC,FRY,PDIA6,AKAP9,ABI2,TRIM28,RASA4,ATP6AP2,CHST4,CDK2,SORBS3,TENM1,TNK2,CDK4,RNF41,ALG3,PRMT3,PSME3,ADAM10,CDK5,TRIM13,USPL1,CDK6,TOPORS,FLOT1,PSMD14,CTDSPL,…
22607	2717	2415	3.27e-103	1: cellular component assembly (4:4)	CDH2,MED6,HDAC6,SYCE1L,PET100,PDCD6IP,PDCD6,BCL2L11,WASH1,CDH5,PET117,CHAF1A,RANBP9,DNAJB6,OCLN,GJC1,ARMCX5-GPRASP2,FARSB,DNM1L,COX17,CDH9,SNUPN,USH1C,ARPC5,ARPC4,ARPC3,ARPC1B,ACTR3,ACTR2,NUBP2,ARPC2,PREB,ACTR1A,AKAP9,CDH17,ABI2,TRIM28,AASS,FARP1,WASF2,CDK2,SORBS3,CNIH1,TENM1,RBM5,CDK5,INADL,FLOT1,CDK7,STAM2,ABCC4,RAMP2,CDKN1B,STUB1,STAG1,SIGMAR1,BET1,CDKN2A,SF3A1,ADAR,TCIRG1,RTN3,IKZF1,KLHL41,TL…
48518	5512	4547	7.45e-101	1: positive regulation of biological process (2:4)	ADA,CDH2,AKT3,MED6,NR2E3,ABI1,KCNE3,CDH3,TANK,ZGLP1,HDAC6,LRRC70,FOXO6,CD24,HDAC5,PDCD6IP,PDCD6,BCL2L11,SH2B3,CDH4,MED16,MEF2B,WASH1,DUX4,CDH5,PARP3,TOM1L1,SH2D3C,SH2D3A,ARMCX5-GPRASP2,C8ORF44-SGK3,SAE1,DNM1L,NR1H3,COX17,MUC12,HUWE1,PQBP1,EDIL3,ARPC5,ARPC4,ARPC3,ARPC1B,ACTR3,ACTR2,TSPAN5,TSPAN1,PPIF,ARPC2,SGK2,RAD50,ENAM,OPTN,BCAP31,NAMPT,YAF2,TOB1,AKAP9,EBI3,CDH17,ABI2,CEBPZ,PLXNC1,TRIM28,ATP6AP…
51234	4884	4075	1.06e-100	1: establishment of localization (3:3)	A1BG,ADA,CDH2,SIGLEC14,ABI1,KCNE3,CDH3,POM121C,HDAC6,CD24,PDCD6IP,PDCD6,BCL2L11,TOMM6,HCN4,WASH1,TIMM23,TOM1L1,HMGXB4,TOM1,ARL17B,GJC1,C8ORF44-SGK3,SAE1,ABCC5,ABCB6,DNM1L,ABCC9,NR1H3,COX17,TIMM23B,SCAMP2,SCAMP3,SNUPN,HUWE1,ATP9A,COL4A3BP,ARPC5,ARPC4,ARPC3,ARPC1B,ACTR3,ACTR2,TSPAN1,PPIF,ARPC2,SGK2,KIF20A,PREB,ACTR1B,ACTR1A,ARL4C,LRPPRC,PDIA6,OPTN,BCAP31,ARFRP1,AKAP9,CDH17,ATP6AP2,WASF2,SLC25A13,SL…
36211	4071	3451	3.43e-98	1: protein modification process (5:6)	CDH2,AKT3,ABI1,TANK,POM121C,OST4,HDAC6,CD24,HDAC5,PDCD6,C17ORF96,PIGK,WASH1,USP17L15,LOC100288842,PARP2,PARP3,TOM1L1,SH2D3C,SH2D3A,RANBP9,RNF212B,C8ORF44-SGK3,UBA2,SAE1,MUC12,HUWE1,PTPRU,PPIF,CTDSP2,SGK2,RAD50,HIPK3,FEM1B,ENAM,FRY,PDIA6,AKAP9,ABI2,TRIM28,RASA4,ATP6AP2,CHST4,CDK2,SORBS3,TENM1,TNK2,CDK4,RNF41,ALG3,PRMT3,PSME3,ADAM10,CDK5,TRIM13,USPL1,CDK6,TOPORS,FLOT1,PSMD14,CTDSPL,CDK7,GDF11,TRIB1…
6464	4071	3451	3.43e-98	1: cellular protein modification process (6:7)	CDH2,AKT3,ABI1,TANK,POM121C,OST4,HDAC6,CD24,HDAC5,PDCD6,C17ORF96,PIGK,WASH1,USP17L15,LOC100288842,PARP2,PARP3,TOM1L1,SH2D3C,SH2D3A,RANBP9,RNF212B,C8ORF44-SGK3,UBA2,SAE1,MUC12,HUWE1,PTPRU,PPIF,CTDSP2,SGK2,RAD50,HIPK3,FEM1B,ENAM,FRY,PDIA6,AKAP9,ABI2,TRIM28,RASA4,ATP6AP2,CHST4,CDK2,SORBS3,TENM1,TNK2,CDK4,RNF41,ALG3,PRMT3,PSME3,ADAM10,CDK5,TRIM13,USPL1,CDK6,TOPORS,FLOT1,PSMD14,CTDSPL,CDK7,GDF11,TRIB1…
6810	4779	3979	5.27e-95	1: transport (4:4)	A1BG,ADA,CDH2,SIGLEC14,ABI1,KCNE3,CDH3,POM121C,HDAC6,CD24,PDCD6IP,PDCD6,BCL2L11,TOMM6,HCN4,WASH1,TIMM23,TOM1L1,HMGXB4,TOM1,ARL17B,GJC1,C8ORF44-SGK3,SAE1,ABCC5,ABCB6,DNM1L,ABCC9,NR1H3,COX17,TIMM23B,SCAMP2,SCAMP3,SNUPN,HUWE1,ATP9A,COL4A3BP,ARPC5,ARPC4,ARPC3,ARPC1B,ACTR3,ACTR2,TSPAN1,PPIF,ARPC2,SGK2,KIF20A,PREB,ACTR1B,ACTR1A,ARL4C,LRPPRC,PDIA6,OPTN,BCAP31,ARFRP1,AKAP9,CDH17,ATP6AP2,WASF2,SLC25A13,SL…
51649	1981	1804	2.04e-91	1: establishment of localization in cell (4:4)	CDH2,CDH3,POM121C,HDAC6,CD24,PDCD6IP,PDCD6,BCL2L11,WASH1,TIMM23,TOM1L1,HMGXB4,TOM1,SAE1,DNM1L,TIMM23B,SNUPN,HUWE1,COL4A3BP,ACTR3,ACTR2,PREB,ACTR1A,ARL4C,LRPPRC,BCAP31,ARFRP1,CNIH1,TENM1,ALYREF,CDK5,NUTF2,DDX39A,STX6,AP3S2,TIMM17B,SRRM1,SPRY1,STAM2,CDKN1A,RAMP2,RAMP1,RAMP3,BET1,KATNB1,DSCR3,TFG,TRDN,CACNG3,CACNG2,TUBA1B,PEMT,NDC80,RAPGEF3,ARIH2,SEC24B,TIMM17A,TOMM40,HAX1,PIBF1,COG5,TIMM44,ATP5H,NX…
33036	2829	2473	8.1e-91	1: macromolecule localization (3:3)	CDH2,POM121C,HDAC6,CD24,PDCD6IP,PDCD6,BCL2L11,TOMM6,PIGK,WASH1,TIMM23,PARP3,TOM1L1,TOM1,DNAJB6,ARL17B,SAE1,DNM1L,NR1H3,TIMM23B,SCAMP2,SCAMP3,SNUPN,HUWE1,PTPRU,ATP9A,USH1C,COL4A3BP,TSPAN5,KIF20A,PREB,LRPPRC,OPTN,BCAP31,ARFRP1,TENM1,ALYREF,CDK5,CALCRL,NUTF2,TOPORS,FLOT1,DDX39A,STX6,AP3S2,GPHN,TIMM17B,SRRM1,STAM2,ABCC4,CDKN1A,RAMP2,RAMP1,RAMP3,AKAP8,SIGMAR1,BET1,KATNB1,DSCR3,TCIRG1,RRAGB,TLR6,TRIM22…
8104	2509	2220	5.82e-90	1: protein localization (4:4)	CDH2,POM121C,HDAC6,CD24,PDCD6IP,PDCD6,BCL2L11,TOMM6,PIGK,WASH1,TIMM23,PARP3,TOM1L1,TOM1,DNAJB6,ARL17B,SAE1,DNM1L,NR1H3,TIMM23B,SCAMP2,SCAMP3,SNUPN,HUWE1,PTPRU,USH1C,TSPAN5,KIF20A,PREB,OPTN,BCAP31,ARFRP1,TENM1,ALYREF,CDK5,CALCRL,NUTF2,TOPORS,FLOT1,DDX39A,STX6,AP3S2,GPHN,TIMM17B,SRRM1,STAM2,CDKN1A,RAMP2,RAMP1,RAMP3,AKAP8,BET1,KATNB1,DSCR3,TCIRG1,RRAGB,TLR6,TRIM22,ABCA7,CACNG3,CACNG2,BTN2A2,GNB2L1,P…
48519	5089	4196	1e-89	1: negative regulation of biological process (2:4)	ADA,CDH2,AKT3,NR2E3,ACOT8,ABI1,KCNE3,ZBTB33,CDH3,TANK,POM121C,ZGLP1,MIR876,MIR873,C8ORF88,ZBTB42,MAPT-AS1,HDAC6,CD24,HDAC5,KLLN,PDCD6,RASA4B,WASH1,DUX4,GS1-259H13.2,ZNF587B,CDH5,ZBED6,TOM1L1,HMGXB4,RANBP9,DNAJB6,ARMCX5-GPRASP2,ZNF559-ZNF177,DNM1L,NR1H3,IL18BP,PTPRU,TSPAN32,PPIF,CTDSP2,TRIM10,RAD50,HIPK3,FEM1B,ZNF263,LRPPRC,FRY,TRAP1,OPTN,YAF2,TOB1,G3BP1,PLXNC1,TRIM28,RASA4,FARP1,WASF2,CDK2,ZNF256…
48522	4888	4044	2.19e-89	1: positive regulation of cellular process (3:5)	ADA,CDH2,AKT3,MED6,NR2E3,ABI1,CDH3,TANK,ZGLP1,HDAC6,FOXO6,CD24,HDAC5,PDCD6IP,PDCD6,BCL2L11,SH2B3,CDH4,MED16,MEF2B,WASH1,DUX4,CDH5,PARP3,TOM1L1,SH2D3C,SH2D3A,ARMCX5-GPRASP2,SAE1,DNM1L,NR1H3,COX17,HUWE1,ARPC5,ARPC4,ARPC3,ARPC1B,ACTR3,ACTR2,TSPAN5,TSPAN1,PPIF,ARPC2,RAD50,OPTN,BCAP31,NAMPT,YAF2,TOB1,AKAP9,EBI3,CDH17,ABI2,CEBPZ,PLXNC1,TRIM28,ATP6AP2,LPAR6,WASF2,CDK2,SORBS3,TENM1,RBM5,TNK2,ALYREF,CDK4,…
46907	1627	1514	2.37e-89	1: intracellular transport (4:5)	CDH3,POM121C,HDAC6,CD24,PDCD6,WASH1,TIMM23,TOM1L1,HMGXB4,TOM1,SAE1,DNM1L,TIMM23B,SNUPN,HUWE1,COL4A3BP,ACTR2,PREB,ACTR1A,ARL4C,LRPPRC,BCAP31,ARFRP1,CNIH1,TENM1,ALYREF,CDK5,NUTF2,DDX39A,STX6,AP3S2,TIMM17B,SRRM1,STAM2,CDKN1A,RAMP2,RAMP1,RAMP3,BET1,KATNB1,DSCR3,TFG,CACNG3,CACNG2,TUBA1B,PEMT,RAPGEF3,ARIH2,SEC24B,TIMM17A,TOMM40,HAX1,COG5,TIMM44,ATP5H,NXF1,SEC23B,SEC23A,VTI1B,UNC13B,APPBP2,MYBBP1A,CIB1,…
48523	4498	3747	2.04e-88	1: negative regulation of cellular process (3:5)	ADA,CDH2,AKT3,NR2E3,ACOT8,ABI1,KCNE3,ZBTB33,TANK,ZGLP1,MIR873,C8ORF88,ZBTB42,MAPT-AS1,HDAC6,HDAC5,KLLN,PDCD6,RASA4B,WASH1,DUX4,GS1-259H13.2,ZNF587B,CDH5,ZBED6,TOM1L1,HMGXB4,RANBP9,DNAJB6,ARMCX5-GPRASP2,ZNF559-ZNF177,DNM1L,NR1H3,IL18BP,PTPRU,TSPAN32,PPIF,CTDSP2,RAD50,HIPK3,FEM1B,ZNF263,LRPPRC,FRY,TRAP1,OPTN,YAF2,TOB1,G3BP1,PLXNC1,TRIM28,RASA4,FARP1,WASF2,CDK2,ZNF256,SORBS3,TENM1,RBM5,CDK4,PANO1,RN…
7049	1823	1662	2.36e-84	1: cell cycle (3:3)	POM121C,MIR873,SYCE1L,KLLN,PDCD6IP,BCL2L11,DUX4,CHAF1A,PARP3,TOM1L1,RNF212B,SMC4,USH1C,ACTR3,ACTR2,CTDSP2,RAD50,KIF20A,FEM1B,ACTR1A,OPTN,YAF2,AKAP9,CDK2,RBM7,CDK4,PSME3,CDK5,NME6,CDK6,PSMD14,CTDSPL,CDK7,CDK8,CDK9,SPRY1,CDKN1A,CDK2AP2,CDKN1B,AKAP8,STAG1,CDKN1C,CDKN2A,MAEA,PAK4,CDKN2B,KATNB1,CDKN2C,CDKN2D,IKZF1,RRAGB,CDKN3,NPM2,HMG20B,CITED2,TUBB3,TUBB4A,TUBB4B,SYCP2,NDRG1,GNB2L1,ADARB1,NDC80,PRMT5…
70727	1635	1507	1.03e-82	1: cellular macromolecule localization (4:4)	CDH2,POM121C,HDAC6,CD24,PDCD6,BCL2L11,PIGK,TIMM23,PARP3,TOM1L1,TOM1,DNAJB6,SAE1,DNM1L,TIMM23B,SNUPN,HUWE1,PTPRU,TSPAN5,PREB,OPTN,BCAP31,ARFRP1,TENM1,ALYREF,CDK5,NUTF2,TOPORS,FLOT1,DDX39A,STX6,AP3S2,GPHN,TIMM17B,SRRM1,STAM2,CDKN1A,RAMP2,RAMP1,RAMP3,KATNB1,DSCR3,RRAGB,ABCA7,CACNG3,CACNG2,GNB2L1,PEMT,NDC80,RAPGEF3,ARIH2,SEC24B,LYPLA1,TIMM17A,MCRS1,TOMM40,HAX1,PIBF1,TIMM44,NXF1,SEC23B,SEC23A,VTI1B,CA…
44248	2126	1899	3.25e-82	1: cellular catabolic process (4:4)	ADA,NAALAD2,ACOT8,POM121C,HDAC6,PDCD6IP,TOMM6,WASH1,USP17L15,TOM1L1,DNM1L,LRPPRC,OPTN,BCAP31,TOB1,AASS,PANO1,RNF41,PSME3,CDK5,TRIM13,TOPORS,PSMD14,TRIB1,HNRNPR,CALCOCO2,STAM2,ZMPSTE24,STUB1,UBE4B,RGS19,BCKDK,MAEA,MARCH6,TCIRG1,RRAGB,AKR1A1,TRIM22,CDO1,NOD1,ANAPC10,GNB2L1,CPQ,ARIH2,ACAA2,TOMM40,ECI2,HAX1,SLC25A17,VTI1B,SYNCRIP,KAT5,ATG7,RNASEH2A,LAMTOR5,TM9SF1,SPTLC1,CEL,POMT1,DNPH1,USP16,PAIP1,ER…
34613	1625	1497	8.55e-82	1: cellular protein localization (5:5)	CDH2,POM121C,HDAC6,CD24,PDCD6,BCL2L11,PIGK,TIMM23,PARP3,TOM1L1,TOM1,DNAJB6,SAE1,DNM1L,TIMM23B,SNUPN,HUWE1,PTPRU,TSPAN5,PREB,OPTN,BCAP31,ARFRP1,TENM1,ALYREF,CDK5,NUTF2,TOPORS,FLOT1,DDX39A,STX6,AP3S2,GPHN,TIMM17B,SRRM1,STAM2,CDKN1A,RAMP2,RAMP1,RAMP3,KATNB1,DSCR3,RRAGB,ABCA7,CACNG3,CACNG2,GNB2L1,PEMT,NDC80,RAPGEF3,ARIH2,SEC24B,LYPLA1,TIMM17A,MCRS1,TOMM40,HAX1,PIBF1,TIMM44,NXF1,SEC23B,SEC23A,VTI1B,CA…
33554	1891	1709	6.01e-81	1: cellular response to stress (4:4)	AKT3,TANK,POM121C,HDAC6,LOC100133315,PDCD6,BCL2L11,CHAF1A,PARP2,PARP3,SH2D3C,SH2D3A,DNAJB6,IL18BP,HUWE1,COL4A3BP,PPIF,CTDSP2,RAD50,PREB,HIPK3,FEM1B,PDIA6,TRAP1,OPTN,BCAP31,TRIM28,CDK2,PSME3,TRIM13,CDK6,TOPORS,FLOT1,DDX39A,PSMD14,CDK7,TRIB1,CDK9,CDKN1A,CDKN1B,STUB1,NET1,UBE4B,CDKN2A,PAK4,MARCH6,CDKN2D,RRAGB,TLR6,CITED2,SEMA3A,NOD1,NDRG1,GNB2L1,YAP1,RBM14,MCRS1,ACAA2,PPIE,VAV3,TAB1,MAD2L2,SLC30A9,C…
9056	2417	2116	3.93e-77	1: catabolic process (3:3)	ADA,NAALAD2,ACOT8,GNPDA1,POM121C,HDAC6,PDCD6IP,TOMM6,WASH1,USP17L15,TOM1L1,DNM1L,GPC6,LRPPRC,OPTN,BCAP31,TOB1,AASS,CDK4,PANO1,RNF41,PSME3,CDK5,TRIM13,TOPORS,PSMD14,TRIB1,HNRNPR,CALCOCO2,STAM2,ZMPSTE24,CDKN1B,STUB1,UBE4B,RGS19,BCKDK,MAEA,MARCH6,TCIRG1,RRAGB,AKR1A1,TRIM22,CDO1,NOD1,ANAPC10,GNB2L1,CPQ,ARIH2,LYPLA1,ACAA2,TOMM40,ECI2,HAX1,MAD2L2,SLC25A17,VTI1B,SYNCRIP,KAT5,ATG7,RNASEH2A,LAMTOR5,TM9SF1…
43933	1963	1753	3.86e-75	1: protein-containing complex subunit organization (4:4)	MED6,HDAC6,PET100,PDCD6IP,PDCD6,BCL2L11,FRAT1,WASH1,PET117,CHAF1A,RANBP9,SMC4,FARSB,DNM1L,COX17,SNUPN,ARPC5,ARPC4,ARPC3,ARPC1B,ACTR3,ACTR2,ARPC2,PREB,AKAP9,CDH17,ABI2,TRIM28,AASS,CNIH1,TENM1,RBM5,FLOT1,CDK7,MRPS31,CALCOCO2,CDKN1B,STUB1,SIGMAR1,BET1,SF3A1,ADAR,KATNB1,TCIRG1,IKZF1,TLR6,TFG,CCL26,TRIM22,ABCA7,NPM2,MICU1,TUBB4A,NOD1,GNB2L1,NDC80,PRMT5,CD2BP2,TUBGCP3,SEC24B,CDC42EP2,HAX1,BAIAP2,ZNHIT1…
51128	2316	2028	1.08e-73	1: regulation of cellular component organization (4:5)	CDH2,HDAC6,FOXO6,HDAC5,PDCD6IP,BCL2L11,CDH4,WASH1,PARP3,TOM1L1,DNAJB6,OCLN,ARMCX5-GPRASP2,C8ORF44-SGK3,SAE1,DNM1L,NR1H3,MUC12,HUWE1,USH1C,PQBP1,ARPC5,ARPC4,ARPC3,ARPC1B,ACTR3,ACTR2,TSPAN1,PPIF,ARPC2,SGK2,RAD50,PREB,ENAM,OPTN,AKAP9,CDH17,ABI2,PLXNC1,TRIM28,WASF2,SORBS3,TENM1,TNK2,RNF41,ADAM10,CDK5,NME6,FLOT1,RASGRP2,CALCOCO2,CDK9,CDKN1A,CDK2AP2,CDKN1B,AKAP8,STUB1,STAG1,NET1,CDKN2A,KATNB1,CDKN2C,CD…
6396	915	895	2.66e-72	1: RNA processing (6:8)	SNUPN,PDCD7,PQBP1,SUGP2,MBNL2,RCL1,RBM7,RBM6,RBM5,ALYREF,MPHOSPH10,MPHOSPH6,DDX39A,CDK7,HNRNPR,POP7,CDK9,SRRM1,SF3B4,CWC27,SAP18,SMNDC1,BCAS2,SF3A1,ADAR,NPM3,ADARB1,NSA2,PRMT5,CD2BP2,EMG1,C1D,PPIE,PPIH,SYNCRIP,ADARB2,DDX17,CHERP,NOP56,RPP30,RPP38,SLU7,PRPF8,TBL3,IVNS1ABP,KHDRBS3,KHDRBS1,CELF1,CELF2,FARS2,USP39,AHCYL1,SRSF10,POP4,WDR4,RPP40,UTP14A,WDR3,PPARGC1A,CPSF4,TXNL4A,PAPOLA,RNPS1,FASTK,SRSF…
6793	3206	2700	1.61e-67	1: phosphorus metabolic process (4:4)	ADA,CDH2,AKT3,ACOT8,ABI1,POM121C,HDAC6,CD24,GNE,PIGK,WASH1,GS1-259H13.2,TOM1L1,SH2D3C,SH2D3A,RANBP9,C8ORF44-SGK3,DNM1L,PTPRU,COL4A3BP,PPIF,CTDSP2,SGK2,RAD50,HIPK3,NAMPT,AKAP9,ABI2,TRIM28,RASA4,AASS,ATP6AP2,FARP1,LPCAT3,SLC25A13,CDK2,SORBS3,TENM1,TNK2,CDK4,RNF41,PSME3,MPHOSPH10,ADAM10,CDK5,NME6,CDK6,FLOT1,PSMD14,AK6,CTDSPL,CDK7,GDF11,TRIB1,RCAN2,CDK8,GPHN,CDK9,SPRY1,CDKN1A,RAMP3,CDKN1B,AKAP8,CDKN1…
7399	2245	1953	2.7e-66	1: nervous system development (5:6)	CDH2,AKT3,NR2E3,ABI1,HDAC6,LRRC70,FOXO6,HDAC5,C17ORF96,BCL2L11,CDH4,RANBP9,ARMCX5-GPRASP2,ABCB6,DNM1L,COX17,CDH9,USH1C,PQBP1,CDH11,ARPC5,ACTR2,TSPAN2,FRY,LINC01587,PLXNC1,ATP6AP2,FARP1,TENM1,CDK5,CDK6,TOPORS,FLOT1,OLIG2,GDF11,SPRY3,IRX5,UBE4B,SIGMAR1,PAK4,KATNB1,CDKN2C,LAMC3,HMG20B,HMG20A,SEMA3A,BPNT1,TUBB3,DLC1,NDRG1,ADARB1,BASP1,YAP1,SPON2,PRMT5,SEC24B,OLFM1,LRRN2,BAIAP2,TACC3,SLC9A6,STK25,UNC1…
6796	3185	2680	3e-66	1: phosphate-containing compound metabolic process (5:5)	ADA,CDH2,AKT3,ACOT8,ABI1,POM121C,HDAC6,CD24,GNE,PIGK,WASH1,GS1-259H13.2,TOM1L1,SH2D3C,SH2D3A,RANBP9,C8ORF44-SGK3,DNM1L,PTPRU,COL4A3BP,PPIF,CTDSP2,SGK2,RAD50,HIPK3,NAMPT,AKAP9,ABI2,TRIM28,RASA4,AASS,ATP6AP2,FARP1,LPCAT3,SLC25A13,CDK2,SORBS3,TENM1,TNK2,CDK4,RNF41,PSME3,MPHOSPH10,ADAM10,CDK5,NME6,CDK6,FLOT1,PSMD14,AK6,CTDSPL,CDK7,GDF11,TRIB1,RCAN2,CDK8,GPHN,CDK9,SPRY1,CDKN1A,RAMP3,CDKN1B,AKAP8,CDKN1…
51716	7113	5607	8.79e-66	1: cellular response to stimulus (3:3)	ADA,CDH2,AKT3,NR2E3,ABI1,ZBTB33,CDH3,TANK,POM121C,SRA1,HDAC6,LRRC70,LOC100133315,CD24,HDAC5,PDCD6,BCL2L11,SH2B3,HCN4,FRAT1,MED16,RASA4B,CDH5,CHAF1A,PARP2,PARP3,CDH6,TOM1L1,HMGXB4,SH2D3C,SH2D3A,RANBP9,DNAJB6,OCLN,C8ORF44-SGK3,DNM1L,ABCC9,NR1H3,IL18BP,MUC12,HUWE1,PTPRU,TSPAN32,GPC6,MYZAP,PQBP1,COL4A3BP,ARPC5,ARPC4,ARPC3,ARPC1B,ACTR3,ACTR2,TSPAN5,TSPAN3,TSPAN2,TSPAN1,PPIF,CTDSP2,ARPC2,SGK2,RAD50,PRE…
9057	1258	1166	9.27e-66	1: macromolecule catabolic process (5:5)	HDAC6,PDCD6IP,USP17L15,TOM1L1,GPC6,LRPPRC,BCAP31,TOB1,PANO1,RNF41,PSME3,CDK5,TRIM13,TOPORS,PSMD14,TRIB1,HNRNPR,ZMPSTE24,CDKN1B,STUB1,UBE4B,MAEA,MARCH6,TCIRG1,ANAPC10,GNB2L1,ARIH2,LYPLA1,MAD2L2,SYNCRIP,KAT5,ATG7,RNASEH2A,POMT1,USP16,PAIP1,ERLIN1,RBCK1,IGF2BP3,IGF2BP2,CSPG5,MGEA5,YME1L1,CTSC,GIPC1,HBS1L,PLK2,CLPX,HPSE,USP20,USP19,LYVE1,RNPS1,POP1,HNRNPA0,SEC61B,OS9,PNRC1,TLK2,ADRM1,WWP1,WWP2,UBE2C,…
1901575	1969	1732	1.17e-64	1: organic substance catabolic process (4:4)	ADA,ACOT8,GNPDA1,POM121C,HDAC6,PDCD6IP,USP17L15,TOM1L1,GPC6,LRPPRC,BCAP31,TOB1,AASS,CDK4,PANO1,RNF41,PSME3,CDK5,TRIM13,TOPORS,PSMD14,TRIB1,HNRNPR,ZMPSTE24,CDKN1B,STUB1,UBE4B,BCKDK,MAEA,MARCH6,TCIRG1,AKR1A1,CDO1,ANAPC10,GNB2L1,CPQ,ARIH2,LYPLA1,ACAA2,ECI2,MAD2L2,SLC25A17,SYNCRIP,KAT5,ATG7,RNASEH2A,CEL,POMT1,DNPH1,USP16,PAIP1,ERLIN1,RBCK1,IGF2BP3,IGF2BP2,CSPG5,FUT9,MGEA5,YME1L1,CTSC,GIPC1,NUP50,HBS1…
45184	1918	1691	2.36e-64	1: establishment of protein localization (4:5)	POM121C,HDAC6,CD24,PDCD6IP,PDCD6,BCL2L11,TOMM6,WASH1,TIMM23,TOM1L1,TOM1,ARL17B,SAE1,DNM1L,NR1H3,TIMM23B,SCAMP2,SCAMP3,SNUPN,HUWE1,KIF20A,PREB,OPTN,BCAP31,ARFRP1,TENM1,ALYREF,CDK5,CALCRL,NUTF2,DDX39A,STX6,AP3S2,TIMM17B,SRRM1,STAM2,CDKN1A,RAMP2,RAMP1,RAMP3,AKAP8,BET1,KATNB1,DSCR3,TCIRG1,TLR6,CACNG3,CACNG2,BTN2A2,GNB2L1,PEMT,RAPGEF3,ARIH2,SEC24B,LYPLA1,TIMM17A,TOMM40,HAX1,COG5,TIMM44,NXF1,SEC23B,SEC…
44265	1028	974	6.1e-64	1: cellular macromolecule catabolic process (5:6)	HDAC6,PDCD6IP,USP17L15,TOM1L1,LRPPRC,BCAP31,TOB1,PANO1,RNF41,PSME3,TRIM13,TOPORS,PSMD14,TRIB1,HNRNPR,ZMPSTE24,STUB1,UBE4B,MAEA,MARCH6,TCIRG1,ANAPC10,GNB2L1,ARIH2,SYNCRIP,KAT5,RNASEH2A,POMT1,USP16,PAIP1,ERLIN1,RBCK1,IGF2BP3,IGF2BP2,MGEA5,YME1L1,CTSC,GIPC1,HBS1L,PLK2,CLPX,HPSE,USP20,USP19,RNPS1,POP1,HNRNPA0,SEC61B,OS9,PNRC1,TLK2,ADRM1,WWP1,WWP2,UBE2C,ATE1,FAF1,GLMN,LSM6,ERLIN2,ADAMTS7,CHEK2,RPL35,R…
22402	1331	1217	6.41e-62	1: cell cycle process (3:4)	POM121C,MIR873,SYCE1L,KLLN,PDCD6IP,BCL2L11,DUX4,PARP3,TOM1L1,RNF212B,SMC4,USH1C,ACTR3,ACTR2,CTDSP2,RAD50,KIF20A,ACTR1A,OPTN,YAF2,AKAP9,CDK2,CDK4,PSME3,CDK5,NME6,CDK6,PSMD14,CTDSPL,CDK7,CDK9,SPRY1,CDKN1A,CDK2AP2,CDKN1B,AKAP8,STAG1,CDKN1C,CDKN2A,CDKN2B,CDKN2C,CDKN2D,RRAGB,CDKN3,NPM2,TUBB4A,TUBB4B,SYCP2,NDC80,PRMT5,TUBGCP3,RBM14,GPNMB,MAD2L2,TACC3,PIBF1,CARM1,MYBBP1A,DCTN2,LAMTOR5,CENPA,SMC2,CENPC,P…
65003	1670	1487	2.7e-61	1: protein-containing complex assembly (5:5)	MED6,HDAC6,PET100,PDCD6IP,PDCD6,BCL2L11,WASH1,PET117,CHAF1A,RANBP9,FARSB,DNM1L,COX17,SNUPN,ARPC5,ARPC4,ARPC3,ARPC1B,ACTR3,ACTR2,ARPC2,PREB,AKAP9,CDH17,ABI2,TRIM28,AASS,CNIH1,TENM1,RBM5,FLOT1,CDK7,CDKN1B,STUB1,SIGMAR1,BET1,SF3A1,ADAR,TCIRG1,IKZF1,TLR6,TFG,CCL26,TRIM22,ABCA7,NPM2,MICU1,TUBB4A,NOD1,GNB2L1,PRMT5,CD2BP2,TUBGCP3,SEC24B,CDC42EP2,HAX1,BAIAP2,PFDN6,SEC23A,UNC13B,KAT5,ANP32B,ARPC1A,CXCL13,…
48856	5657	4517	1.21e-60	1: anatomical structure development (3:3)	ADA,CDH2,AKT3,NR2E3,ABI1,CDH3,ZGLP1,MIR873,ZBTB42,HDAC6,LRRC70,BSPH1,SP9,FOXO6,CD24,HDAC5,PDCD6,C17ORF96,BCL2L11,SH2B3,CDH4,MEF2B,CDH5,MAMLD1,RANBP9,DNAJB6,KRTAP16-1,GJC1,ARMCX5-GPRASP2,ZNF664-FAM101A,ABCB6,DNM1L,COX17,CDH9,PTPRU,GPC6,USH1C,PQBP1,EDIL3,COL4A3BP,CDH11,ARPC5,ACTR2,TSPAN2,TRIM10,ARPC2,FEM1B,ENAM,FRY,NAMPT,ARFRP1,LINC01587,CLEC3A,CDH17,PLXNC1,TRIM28,ATP6AP2,FARP1,WASF2,CDK2,ZNF256,TE…
70647	1068	997	6.26e-59	1: protein modification by small protein conjugation or removal (7:8)	TANK,POM121C,HDAC6,PDCD6,C17ORF96,WASH1,USP17L15,RNF212B,UBA2,SAE1,HUWE1,FEM1B,TRIM28,RNF41,PRMT3,PSME3,CDK5,TRIM13,USPL1,TOPORS,PSMD14,DCAF7,CDK9,STAM2,STUB1,UBE4B,TRAIP,MARCH6,TNIP1,KLHL41,PCGF3,TRIM22,HMG20B,HMG20A,NOD1,ANAPC10,GNB2L1,PIAS3,UBAC1,ARIH2,ZER1,MCRS1,TAB1,MAD2L2,TADA3,TRIM38,UBE2E3,LRRC41,FBXW10,ATG7,USP16,TRIM3,RBCK1,STAMBP,RRAGA,USP39,NUP50,USP20,USP19,MALT1,COPS8,OS9,RAB40B,COP…
9893	3170	2645	7.49e-59	1: positive regulation of metabolic process (3:5)	CDH2,MED6,NR2E3,ABI1,CDH3,TANK,ZGLP1,HDAC6,CD24,HDAC5,PDCD6,BCL2L11,MED16,MEF2B,DUX4,PARP3,TOM1L1,NR1H3,COX17,RAD50,OPTN,BCAP31,NAMPT,YAF2,TOB1,AKAP9,EBI3,CEBPZ,TRIM28,CDK2,SORBS3,TENM1,TNK2,ALYREF,CDK4,RNF41,PSME3,CDK5,TRIM13,TOPORS,FLOT1,PSMD14,CDK7,GDF11,TRIB1,HNRNPR,CDK8,CALCOCO2,CDK9,CDKN1A,SF3B4,RAMP2,RAMP1,RAMP3,CDKN1B,AKAP8,FSTL3,STUB1,STAG1,CDKN1C,PAK4,ADAR,CDKN2B,TNIP1,IKZF1,CNPY2,TLR6,…
6366	2151	1857	4.71e-58	1: transcription by RNA polymerase II (7:11)	MED6,NR2E3,ZGLP1,ZBTB42,SP9,FOXO6,HDAC5,C17ORF96,MED16,MEF2B,DUX4,ZBED6,ZNF559-ZNF177,NR1H3,ZNF263,NAMPT,TOB1,CEBPZ,TRIM28,CDK2,SORBS3,ALYREF,CDK4,TSHZ1,PSME3,DDX39A,PSMD14,OLIG2,CDK7,CDK8,CDK9,SRRM1,CDKN1A,FSTL3,STAG1,SAP18,CDKN2B,SNAPC5,TNIP1,IKZF1,HMG20A,CITED2,IRF9,YAP1,RBM14,N4BP2L2,HAX1,MAD2L2,SLC30A9,ZBTB18,TADA3,CREB3,CARM1,NCOA2,SEMA4D,CEBPD,DDX17,DEAF1,KAT5,CEBPG,HTATIP2,SLU7,DRAP1,USP1…
15031	1821	1597	1.48e-57	1: protein transport (5:8)	POM121C,HDAC6,CD24,PDCD6IP,PDCD6,TOMM6,WASH1,TIMM23,TOM1L1,TOM1,ARL17B,SAE1,DNM1L,NR1H3,TIMM23B,SCAMP2,SCAMP3,SNUPN,HUWE1,KIF20A,PREB,OPTN,BCAP31,ARFRP1,TENM1,ALYREF,CDK5,CALCRL,NUTF2,DDX39A,STX6,AP3S2,TIMM17B,SRRM1,STAM2,CDKN1A,RAMP2,RAMP1,RAMP3,AKAP8,BET1,KATNB1,DSCR3,TCIRG1,TLR6,CACNG3,CACNG2,BTN2A2,GNB2L1,PEMT,RAPGEF3,ARIH2,SEC24B,LYPLA1,TIMM17A,TOMM40,HAX1,COG5,TIMM44,NXF1,SEC23B,SEC23A,VTI1…
16071	792	766	2.17e-57	1: mRNA metabolic process (7:8)	SNUPN,PDCD7,PQBP1,HIPK3,TOB1,SUGP2,MBNL2,RBM7,RBM5,ALYREF,PSME3,DDX39A,PSMD14,CDK7,HNRNPR,CDK9,SRRM1,SF3B4,CWC27,SAP18,SMNDC1,BCAS2,SF3A1,ADAR,ADARB1,PRMT5,CD2BP2,PPIE,PPIH,SYNCRIP,ADARB2,DDX17,CHERP,CEBPG,SLU7,PRPF8,PAIP1,IGF2BP3,IGF2BP2,KHDRBS3,KHDRBS1,CELF1,CELF2,USP39,HBS1L,AHCYL1,SRSF10,POP4,PPARGC1A,CPSF4,TXNL4A,PAPOLA,RNPS1,SRSF8,APOBEC2,SF3A3,HNRNPA0,PNRC1,CLP1,SF3B2,SNRNP27,RBPMS,PAPD7,N…
51726	1175	1077	1.42e-55	1: regulation of cell cycle (4:5)	MIR873,KLLN,PDCD6IP,BCL2L11,DUX4,PARP3,TOM1L1,CTDSP2,KIF20A,FEM1B,ACTR1A,YAF2,AKAP9,CDK2,CDK4,PSME3,CDK5,NME6,CDK6,PSMD14,CTDSPL,CDK7,CDK8,CDK9,CDKN1A,CDK2AP2,CDKN1B,STAG1,CDKN1C,CDKN2A,MAEA,PAK4,CDKN2B,CDKN2C,CDKN2D,RRAGB,CDKN3,NPM2,CITED2,TUBB4A,TUBB4B,NDRG1,GNB2L1,ADARB1,NDC80,PRMT5,RBM14,GPNMB,MAD2L2,TACC3,STK25,CARM1,MYBBP1A,IPO7,DCTN2,LAMTOR5,USP16,HEXIM1,SPAG5,CENPE,CENPF,GAS2L1,KHDRBS1,CT…
42886	1884	1641	1.77e-55	1: amide transport (6:6)	POM121C,HDAC6,CD24,PDCD6IP,PDCD6,TOMM6,WASH1,TIMM23,TOM1L1,TOM1,ARL17B,SAE1,DNM1L,NR1H3,TIMM23B,SCAMP2,SCAMP3,SNUPN,HUWE1,COL4A3BP,KIF20A,PREB,OPTN,BCAP31,ARFRP1,CDH17,TENM1,ALYREF,CDK5,CALCRL,NUTF2,DDX39A,STX6,AP3S2,TIMM17B,SRRM1,STAM2,CDKN1A,RAMP2,RAMP1,RAMP3,AKAP8,BET1,KATNB1,DSCR3,TCIRG1,TLR6,CACNG3,CACNG2,BTN2A2,GNB2L1,PEMT,RAPGEF3,ARIH2,SEC24B,LYPLA1,TIMM17A,TOMM40,HAX1,COG5,TIMM44,NXF1,SEC…
10604	2979	2488	1.82e-55	1: positive regulation of macromolecule metabolic process (4:6)	CDH2,MED6,NR2E3,ABI1,CDH3,TANK,ZGLP1,HDAC6,CD24,HDAC5,PDCD6,BCL2L11,MED16,MEF2B,DUX4,PARP3,TOM1L1,NR1H3,RAD50,BCAP31,NAMPT,YAF2,TOB1,AKAP9,EBI3,CEBPZ,TRIM28,CDK2,SORBS3,TENM1,TNK2,ALYREF,CDK4,RNF41,PSME3,CDK5,TOPORS,FLOT1,PSMD14,CDK7,GDF11,TRIB1,HNRNPR,CDK8,CDK9,CDKN1A,SF3B4,RAMP2,RAMP1,RAMP3,CDKN1B,AKAP8,FSTL3,STUB1,STAG1,CDKN1C,PAK4,ADAR,CDKN2B,TNIP1,IKZF1,CNPY2,TLR6,CCL26,ABCA7,NPM2,CITED2,SEM…
15833	1858	1620	2.92e-55	1: peptide transport (6:7)	POM121C,HDAC6,CD24,PDCD6IP,PDCD6,TOMM6,WASH1,TIMM23,TOM1L1,TOM1,ARL17B,SAE1,DNM1L,NR1H3,TIMM23B,SCAMP2,SCAMP3,SNUPN,HUWE1,KIF20A,PREB,OPTN,BCAP31,ARFRP1,CDH17,TENM1,ALYREF,CDK5,CALCRL,NUTF2,DDX39A,STX6,AP3S2,TIMM17B,SRRM1,STAM2,CDKN1A,RAMP2,RAMP1,RAMP3,AKAP8,BET1,KATNB1,DSCR3,TCIRG1,TLR6,CACNG3,CACNG2,BTN2A2,GNB2L1,PEMT,RAPGEF3,ARIH2,SEC24B,LYPLA1,TIMM17A,TOMM40,HAX1,COG5,TIMM44,NXF1,SEC23B,SEC23…
51276	1188	1086	6.96e-55	1: chromosome organization (5:5)	HDAC6,SYCE1L,HDAC5,PDCD6IP,C17ORF96,CHAF1A,PARP3,RNF212B,SMC4,HUWE1,RAD50,G3BP1,TRIM28,CDK2,PRMT3,CDK9,AKAP8,STAG1,SAP18,CDKN2A,IKZF1,PCGF3,NPM2,HMG20B,HMG20A,SYCP2,NDC80,RAPGEF3,PRMT5,RBM14,MCRS1,MAD2L2,TACC3,PIBF1,ZNHIT1,TADA3,CARM1,KAT5,ANP32B,CCT7,CCT4,CCT2,CENPA,SMC2,CENPC,USP16,P3H4,SPAG5,CENPE,TRIM16,TAF6L,CENPF,CTCF,CETN2,CCT8,POLD3,NUDC,PTGES3,STAG3,STAG2,KDM5B,ZMYND11,ZNF274,NEK6,SRCAP,…
[truncated: 2,632 more rows]

## Sheet: Gene list-GSE202043
Autophagy related genes used in clustering analysis for normal and medulloblastoma: GSE202043
Genes
PARK2
HSPA8
VPS13A
TRAPPC8
GABARAPL1
RNF41
ATP6V1H
MTMR9
VPS24
DNM1L
ATP6V1C1
CAPN1
MARK2
TSC2
WAC
GAPDH
CDC37
MAP1LC3B
GABARAPL2
ATP6V1E1
CLTC
ATP6V1B2
TMBIM6
NSFL1C
UBC
ATP6V0C
CTSA
TBC1D17
UVRAG
VPS11
ATG13
RAB5A
C10ORF10
FAM134B
SRPX
MT3
CLU
EEF1A2
RAB7A
[truncated: 110 more rows]

## Sheet: Gene list-GSE148389
Autophagy related genes used in clustering analysis for normal and medulloblastoma: GSE148389
[truncated: 448 more rows]

[truncated: 6 more sheets: GO-MB Subgroups- GSE85217, GO-MB Subgroups- GSE148389, Gene list MB subgroup-1, Gene list MB subgroup 2, Gene list LR vs HR-GSE85217, Gene list LR vs HR-GSE148389]
